# Supplementary material for: Global Transcriptome and Weighted Gene Co-expression Network Analyses of Growth-Stage-Specific Drought Stress Responses in Maize
Source: Front Genet. 2021 Jan 26;12:645443. doi: 10.3389/fgene.2021.645443 (PMC7870802; doi:10.3389/fgene.2021.645443)
Supplement: Supplementary file 1 [file Data_Sheet_1.ZIP]

Archive with 11 entries (9 files):
- Supplementary Material/
- Supplementary Material/Supplemantery Tables/
- Supplementary Material/Supplemantery Tables/Supplementary Table 1.doc
- Supplementary Material/Supplemantery Tables/Supplementary Table 2.doc
- Supplementary Material/Supplemantery Tables/Supplementary Table 3.xls
- Supplementary Material/Supplemantery Tables/Supplementary Table 4.xls
- Supplementary Material/Supplemantery Tables/Supplementary Table 5.xls
- Supplementary Material/Supplemantery Tables/Supplementary Table 6.xls
- Supplementary Material/Supplemantery Tables/Supplementary Table 7.doc
- Supplementary Material/Supplemantery Tables/Supplementary Table 8.xls
- Supplementary Material/Supplementary Figures.doc
