# Supplementary material for: Global Transcriptome and Weighted Gene Co-expression Network Analyses of Growth-Stage-Specific Drought Stress Responses in Maize
Source: Front Genet. 2021 Jan 26;12:645443. doi: 10.3389/fgene.2021.645443 (PMC7870802; doi:10.3389/fgene.2021.645443)
Supplement: Supplementary file 1 [file Data_Sheet_1.ZIP › Supplementary Material/Supplemantery Tables/Supplementary Table 3.xls]

## Sheet: Supplementary Table3
	Supplementary Table3. Analysis of correlation coefficients between samples
		NDDb	NDC3	NDD1	NDC2	NDD2	NDC1	NDD3	NDCb	NDCc	NDDc	NDCa	NDDa	NDC4	NDD4	NDD5	NDD6	NDC5	NDC6	NDDC	NDCC	NDCB	NDDB	NDCA	NDDA
	NDDb	1	0.9142	0.9228	0.9251	0.9232	0.9253	0.9248	0.9413	0.9483	0.9615	0.9593	0.9564	0.8854	0.924	0.9122	0.9163	0.9181	0.9199	0.9414	0.9041	0.9257	0.9301	0.9217	0.9251
	NDC3	0.9142	1	0.9465	0.9461	0.9497	0.9597	0.9573	0.9519	0.9542	0.9488	0.9437	0.9412	0.9091	0.9402	0.9349	0.9385	0.9423	0.9418	0.9109	0.9285	0.9278	0.9342	0.9232	0.9346
	NDD1	0.9228	0.9465	1	0.9857	0.9865	0.9782	0.9793	0.9647	0.9659	0.9531	0.9526	0.9639	0.9401	0.9665	0.963	0.9652	0.9651	0.9638	0.9318	0.9477	0.9495	0.9556	0.9508	0.9611
	NDC2	0.9251	0.9461	0.9857	1	0.9868	0.9805	0.9829	0.9655	0.9667	0.9556	0.9569	0.9656	0.9391	0.9662	0.9611	0.9635	0.9647	0.9632	0.9345	0.9479	0.9516	0.9573	0.9523	0.9602
	NDD2	0.9232	0.9497	0.9865	0.9868	1	0.982	0.9834	0.9661	0.9669	0.9545	0.9561	0.9665	0.9403	0.9678	0.9633	0.9645	0.9647	0.9629	0.9338	0.9526	0.954	0.9602	0.9551	0.9641
	NDC1	0.9253	0.9597	0.9782	0.9805	0.982	1	0.9859	0.96	0.963	0.9584	0.9552	0.965	0.9285	0.9559	0.9508	0.9538	0.953	0.9544	0.9352	0.95	0.9505	0.9542	0.9443	0.9528
	NDD3	0.9248	0.9573	0.9793	0.9829	0.9834	0.9859	1	0.9605	0.9616	0.957	0.9575	0.9635	0.9354	0.959	0.9557	0.9581	0.9583	0.9579	0.9349	0.9519	0.951	0.9556	0.9481	0.9552
	NDCb	0.9413	0.9519	0.9647	0.9655	0.9661	0.96	0.9605	1	0.9846	0.9693	0.9722	0.9718	0.9253	0.9573	0.9538	0.9559	0.9585	0.9566	0.9379	0.9412	0.9524	0.9597	0.9574	0.9633
	NDCc	0.9483	0.9542	0.9659	0.9667	0.9669	0.963	0.9616	0.9846	1	0.9751	0.9769	0.9779	0.9209	0.9541	0.9493	0.9533	0.955	0.9531	0.9392	0.9421	0.9521	0.9595	0.9534	0.9631
	NDDc	0.9615	0.9488	0.9531	0.9556	0.9545	0.9584	0.957	0.9693	0.9751	1	0.9794	0.98	0.912	0.9413	0.9342	0.9388	0.9412	0.9413	0.955	0.9457	0.9594	0.9637	0.9554	0.9606
	NDCa	0.9593	0.9437	0.9526	0.9569	0.9561	0.9552	0.9575	0.9722	0.9769	0.9794	1	0.9825	0.9111	0.9421	0.9342	0.9375	0.9412	0.9411	0.9431	0.9449	0.9549	0.9595	0.9576	0.9584
	NDDa	0.9564	0.9412	0.9639	0.9656	0.9665	0.965	0.9635	0.9718	0.9779	0.98	0.9825	1	0.918	0.9477	0.9411	0.9435	0.9452	0.9456	0.9504	0.9527	0.9597	0.9647	0.9604	0.9644
	NDC4	0.8854	0.9091	0.9401	0.9391	0.9403	0.9285	0.9354	0.9253	0.9209	0.912	0.9111	0.918	1	0.953	0.9673	0.9595	0.9634	0.9666	0.8953	0.9039	0.9143	0.9164	0.9168	0.9174
	NDD4	0.924	0.9402	0.9665	0.9662	0.9678	0.9559	0.959	0.9573	0.9541	0.9413	0.9421	0.9477	0.953	1	0.9759	0.9772	0.978	0.978	0.9201	0.9196	0.9308	0.9382	0.9366	0.9412
	NDD5	0.9122	0.9349	0.963	0.9611	0.9633	0.9508	0.9557	0.9538	0.9493	0.9342	0.9342	0.9411	0.9673	0.9759	1	0.978	0.9789	0.9783	0.9152	0.9198	0.9308	0.9367	0.9347	0.9394
	NDD6	0.9163	0.9385	0.9652	0.9635	0.9645	0.9538	0.9581	0.9559	0.9533	0.9388	0.9375	0.9435	0.9595	0.9772	0.978	1	0.9793	0.9791	0.9178	0.9199	0.9322	0.9375	0.9348	0.9412
	NDC5	0.9181	0.9423	0.9651	0.9647	0.9647	0.953	0.9583	0.9585	0.955	0.9412	0.9412	0.9452	0.9634	0.978	0.9789	0.9793	1	0.983	0.9179	0.9189	0.9318	0.9378	0.9369	0.9413
	NDC6	0.9199	0.9418	0.9638	0.9632	0.9629	0.9544	0.9579	0.9566	0.9531	0.9413	0.9411	0.9456	0.9666	0.978	0.9783	0.9791	0.983	1	0.9163	0.9165	0.9293	0.9344	0.9337	0.9368
	NDDC	0.9414	0.9109	0.9318	0.9345	0.9338	0.9352	0.9349	0.9379	0.9392	0.955	0.9431	0.9504	0.8953	0.9201	0.9152	0.9178	0.9179	0.9163	1	0.9407	0.967	0.9665	0.9582	0.9548
	NDCC	0.9041	0.9285	0.9477	0.9479	0.9526	0.95	0.9519	0.9412	0.9421	0.9457	0.9449	0.9527	0.9039	0.9196	0.9198	0.9199	0.9189	0.9165	0.9407	1	0.973	0.9754	0.9733	0.9757
	NDCB	0.9257	0.9278	0.9495	0.9516	0.954	0.9505	0.951	0.9524	0.9521	0.9594	0.9549	0.9597	0.9143	0.9308	0.9308	0.9322	0.9318	0.9293	0.967	0.973	1	0.9863	0.9812	0.9798
	NDDB	0.9301	0.9342	0.9556	0.9573	0.9602	0.9542	0.9556	0.9597	0.9595	0.9637	0.9595	0.9647	0.9164	0.9382	0.9367	0.9375	0.9378	0.9344	0.9665	0.9754	0.9863	1	0.9848	0.9854
	NDCA	0.9217	0.9232	0.9508	0.9523	0.9551	0.9443	0.9481	0.9574	0.9534	0.9554	0.9576	0.9604	0.9168	0.9366	0.9347	0.9348	0.9369	0.9337	0.9582	0.9733	0.9812	0.9848	1	0.9827
	NDDA	0.9251	0.9346	0.9611	0.9602	0.9641	0.9528	0.9552	0.9633	0.9631	0.9606	0.9584	0.9644	0.9174	0.9412	0.9394	0.9412	0.9413	0.9368	0.9548	0.9757	0.9798	0.9854	0.9827	1
	The first row and the first column are the sample names, and the values in the table are the correlation coefficients of the two samples. The larger values mean greater correlation between two samples, that is the closer they are.
