# Supplementary material for: Global Transcriptome and Weighted Gene Co-expression Network Analyses of Growth-Stage-Specific Drought Stress Responses in Maize
Source: Front Genet. 2021 Jan 26;12:645443. doi: 10.3389/fgene.2021.645443 (PMC7870802; doi:10.3389/fgene.2021.645443)
Supplement: Supplementary file 1 [file Data_Sheet_1.ZIP › Supplementary Material/Supplemantery Tables/Supplementary Table 4.xls]

## Sheet: Turquoise
List of 1155 DEGs clustered into module 1 (Turquoise)
Gene ID	Gene Name	Gene Description	GO_id	KO_id	KO_name	Pathway_id
Zm00001d047563	ethylene insensitive-like1	ethylene insensitive-like1	GO:0003700(molecular_function:transcription factor activity, sequence-specific DNA binding); GO:0006355(biological_process:regulation of transcription, DNA-templated); GO:0005634(cellular_component:nucleus)	K14514	EIN3	map04016(MAPK signaling pathway - plant); map04075(Plant hormone signal transduction)
Zm00001d025751		S-adenosyl-L-methionine-dependent methyltransferases superfamily protein	GO:0008168(molecular_function:methyltransferase activity); GO:0016740(molecular_function:transferase activity); GO:0032259(biological_process:methylation)
Zm00001d032536		Calcium uniporter protein 4 mitochondrial	GO:0016021(cellular_component:integral component of membrane); GO:0055085(biological_process:transmembrane transport); GO:0005739(cellular_component:mitochondrion); GO:0015292(molecular_function:uniporter activity)	K20858	MCU	map04020(Calcium signaling pathway); map04621(NOD-like receptor signaling pathway); map04218(Cellular senescence)
Zm00001d039758		ARM repeat superfamily protein	GO:0005488(molecular_function:binding)	K14550	UTP10, HEATR1	map03008(Ribosome biogenesis in eukaryotes)
Zm00001d008634		Probable carboxylesterase 15	GO:0016787(molecular_function:hydrolase activity); GO:0008152(biological_process:metabolic process)
Zm00001d034047	Zea mays MADS24	Zea mays MADS24	GO:0003700(molecular_function:transcription factor activity, sequence-specific DNA binding); GO:0006355(biological_process:regulation of transcription, DNA-templated); GO:0046983(molecular_function:protein dimerization activity); GO:0005634(cellular_component:nucleus); GO:0003677(molecular_function:DNA binding)
Zm00001d012601		RNA-binding KH domain-containing protein	GO:0003723(molecular_function:RNA binding); GO:0003676(molecular_function:nucleic acid binding); GO:0005730(cellular_component:nucleolus)	K11884	PNO1, DIM2
Zm00001d003744		Acyl-coenzyme A oxidase 2 peroxisomal	GO:0006631(biological_process:fatty acid metabolic process); GO:0050660(molecular_function:flavin adenine dinucleotide binding); GO:0006635(biological_process:fatty acid beta-oxidation); GO:0016627(molecular_function:oxidoreductase activity, acting on the CH-CH group of donors); GO:0005777(cellular_component:peroxisome); GO:0005524(molecular_function:ATP binding); GO:0001676(biological_process:lo…	K00232	E1.3.3.6, ACOX1, ACOX3	map00592(alpha-Linolenic acid metabolism); map03320(PPAR signaling pathway); map04024(cAMP signaling pathway); map01040(Biosynthesis of unsaturated fatty acids); map00071(Fatty acid degradation); map04146(Peroxisome)
Zm00001d039851			GO:0016021(cellular_component:integral component of membrane); GO:0016020(cellular_component:membrane); GO:0043231(cellular_component:intracellular membrane-bounded organelle)
Zm00001d012005		Putative histidine kinase family protein	GO:0018106(biological_process:peptidyl-histidine phosphorylation); GO:0016310(biological_process:phosphorylation); GO:0010029(biological_process:regulation of seed germination); GO:0042742(biological_process:defense response to bacterium); GO:0043424(molecular_function:protein histidine kinase binding); GO:0023014(biological_process:signal transduction by protein phosphorylation); GO:0009736(biol…	K14489	AHK2_3_4	map04075(Plant hormone signal transduction)
Zm00001d033714		Regulator of Vps4 activity in the MVB pathway protein	GO:0015031(biological_process:protein transport); GO:0005739(cellular_component:mitochondrion)	K19476	IST1	map04144(Endocytosis)
Zm00001d012574		Probable inactive purple acid phosphatase 1	GO:0016311(biological_process:dephosphorylation); GO:0016787(molecular_function:hydrolase activity); GO:0046872(molecular_function:metal ion binding); GO:0003993(molecular_function:acid phosphatase activity)
Zm00001d005949		Isoamylase 3 chloroplastic	GO:0003824(molecular_function:catalytic activity); GO:0005975(biological_process:carbohydrate metabolic process); GO:0004553(molecular_function:hydrolase activity, hydrolyzing O-glycosyl compounds)	K01214	ISA, treX	map00500(Starch and sucrose metabolism)
Zm00001d010007		Lachrymatory factor synthase
Zm00001d021138		FAD-dependent oxidoreductase family protein	GO:0055114(biological_process:oxidation-reduction process); GO:0016491(molecular_function:oxidoreductase activity)
Zm00001d025034		Pumilio homolog 3	GO:0003723(molecular_function:RNA binding); GO:0005488(molecular_function:binding)
Zm00001d048344		Expansin-like A2	GO:0016020(cellular_component:membrane); GO:0005576(cellular_component:extracellular region); GO:0009505(cellular_component:plant-type cell wall); GO:0009506(cellular_component:plasmodesma)
Zm00001d035222
Zm00001d017897			GO:0006400(biological_process:tRNA modification); GO:0006139(biological_process:nucleobase-containing compound metabolic process); GO:0080179(biological_process:1-methylguanosine metabolic process); GO:0032259(biological_process:methylation); GO:0008168(molecular_function:methyltransferase activity)	K15445	TRMT10, TRM10, RG9MTD
Zm00001d032485		CRP3 - Cysteine-rich family protein precursor expressed
Zm00001d019525			GO:0005515(molecular_function:protein binding)
Zm00001d015767
Zm00001d048741		Nuclear pore complex protein NUP107	GO:0006468(biological_process:protein phosphorylation); GO:0017056(molecular_function:structural constituent of nuclear pore); GO:0005643(cellular_component:nuclear pore); GO:0016021(cellular_component:integral component of membrane); GO:0006810(biological_process:transport); GO:0006913(biological_process:nucleocytoplasmic transport); GO:0004674(molecular_function:protein serine/threonine kinase …	K14301	NUP107, NUP84	map03013(RNA transport)
Zm00001d008808	MYB-related-transcription factor 24	Putative MYB DNA-binding domain superfamily protein	GO:0044238(biological_process:primary metabolic process); GO:0008270(molecular_function:zinc ion binding); GO:0080090(biological_process:regulation of primary metabolic process); GO:0044260(biological_process:cellular macromolecule metabolic process); GO:0006355(biological_process:regulation of transcription, DNA-templated); GO:0060255(biological_process:regulation of macromolecule metabolic proc…
Zm00001d020900		Ribonuclease Z chloroplastic	GO:0034414(biological_process:tRNA 3'-trailer cleavage, endonucleolytic); GO:0042780(biological_process:tRNA 3'-end processing); GO:0042781(molecular_function:3'-tRNA processing endoribonuclease activity)	K00784	rnz	map03013(RNA transport)
Zm00001d011134	AP2-EREBP-transcription factor 117	Putative AP2/EREBP transcription factor superfamily protein	GO:0003700(molecular_function:transcription factor activity, sequence-specific DNA binding); GO:0005634(cellular_component:nucleus); GO:0006355(biological_process:regulation of transcription, DNA-templated); GO:0006351(biological_process:transcription, DNA-templated); GO:0003677(molecular_function:DNA binding); GO:0007275(biological_process:multicellular organism development)
Zm00001d016176		Protein kinase superfamily protein	GO:0006468(biological_process:protein phosphorylation); GO:0016310(biological_process:phosphorylation); GO:0016301(molecular_function:kinase activity); GO:0004674(molecular_function:protein serine/threonine kinase activity); GO:0004672(molecular_function:protein kinase activity); GO:0005524(molecular_function:ATP binding)
Zm00001d025044		Vacuolar protein sorting-associated protein 54 chloroplastic	GO:0042147(biological_process:retrograde transport, endosome to Golgi); GO:0005829(cellular_component:cytosol); GO:0019905(molecular_function:syntaxin binding); GO:0006896(biological_process:Golgi to vacuole transport); GO:0000938(cellular_component:GARP complex)	K17600	VPS54
Zm00001d027755			GO:0016021(cellular_component:integral component of membrane); GO:0016020(cellular_component:membrane)
Zm00001d018603		Transcription factor bHLH155	GO:0003700(molecular_function:transcription factor activity, sequence-specific DNA binding); GO:0006355(biological_process:regulation of transcription, DNA-templated); GO:0005634(cellular_component:nucleus); GO:0048364(biological_process:root development); GO:0046983(molecular_function:protein dimerization activity)
Zm00001d021360		CDGSH iron-sulfur domain-containing protein NEET	GO:0010150(biological_process:leaf senescence); GO:0009536(cellular_component:plastid); GO:0043231(cellular_component:intracellular membrane-bounded organelle); GO:0009570(cellular_component:chloroplast stroma); GO:0051537(molecular_function:2 iron, 2 sulfur cluster binding); GO:0005739(cellular_component:mitochondrion); GO:0055072(biological_process:iron ion homeostasis); GO:0072593(biological_p…
Zm00001d020826	bHLH-transcription factor 86	Transcription factor bHLH76	GO:0046983(molecular_function:protein dimerization activity); GO:0005634(cellular_component:nucleus)
Zm00001d028409		Chaperonin 60 subunit beta 4 chloroplastic	GO:0005737(cellular_component:cytoplasm); GO:0009941(cellular_component:chloroplast envelope); GO:0006457(biological_process:protein folding); GO:0009570(cellular_component:chloroplast stroma); GO:0042026(biological_process:protein refolding); GO:0005524(molecular_function:ATP binding); GO:0009507(cellular_component:chloroplast)	K04077	groEL, HSPD1	map03018(RNA degradation); map04212(Longevity regulating pathway - worm); map04940(Type I diabetes mellitus); map05134(Legionellosis); map05152(Tuberculosis)
Zm00001d031677		MtN19-like protein	GO:0005773(cellular_component:vacuole)
Zm00001d026685		GMP synthase [glutamine-hydrolyzing]	GO:0003921(molecular_function:GMP synthase activity); GO:0005829(cellular_component:cytosol); GO:0000166(molecular_function:nucleotide binding); GO:0016462(molecular_function:pyrophosphatase activity); GO:0006164(biological_process:purine nucleotide biosynthetic process); GO:0006177(biological_process:GMP biosynthetic process); GO:0003922(molecular_function:GMP synthase (glutamine-hydrolyzing) ac…	K01951	guaA, GMPS	map00983(Drug metabolism - other enzymes); map00230(Purine metabolism)
Zm00001d006069		Putative quinone-oxidoreductase homolog chloroplastic	GO:0008270(molecular_function:zinc ion binding); GO:0055114(biological_process:oxidation-reduction process); GO:0016491(molecular_function:oxidoreductase activity)
Zm00001d049187	phosphogluconate dehydrogenase3	phosphogluconate dehydrogenase3	GO:0009737(biological_process:response to abscisic acid); GO:0019521(biological_process:D-gluconate metabolic process); GO:0006098(biological_process:pentose-phosphate shunt); GO:0004616(molecular_function:phosphogluconate dehydrogenase (decarboxylating) activity); GO:0009414(biological_process:response to water deprivation); GO:0009409(biological_process:response to cold); GO:0009651(biological_…	K00033	PGD, gnd, gntZ	map00480(Glutathione metabolism); map00030(Pentose phosphate pathway)
Zm00001d017425		Cytochrome b5	GO:0016020(cellular_component:membrane); GO:0016021(cellular_component:integral component of membrane); GO:0046872(molecular_function:metal ion binding); GO:0005488(molecular_function:binding); GO:0020037(molecular_function:heme binding)
Zm00001d039858		Protein TRM32
Zm00001d014759		KRR1 family protein	GO:0005829(cellular_component:cytosol)	K14786	KRI1
Zm00001d022071		Nuclear transport factor 2 (NTF2) family protein with RNA binding (RRM-RBD-RNP motifs) domain	GO:0097159(molecular_function:organic cyclic compound binding); GO:0006810(biological_process:transport); GO:0000166(molecular_function:nucleotide binding); GO:0003723(molecular_function:RNA binding); GO:0003676(molecular_function:nucleic acid binding); GO:0005622(cellular_component:intracellular); GO:1901363(molecular_function:heterocyclic compound binding)
Zm00001d004138		Heavy metal-associated isoprenylated plant protein 27	GO:0005737(cellular_component:cytoplasm); GO:0046916(biological_process:cellular transition metal ion homeostasis); GO:0046872(molecular_function:metal ion binding); GO:0030001(biological_process:metal ion transport); GO:0046914(molecular_function:transition metal ion binding)
Zm00001d007630		Disease resistance protein RPS2
Zm00001d010792			GO:0016021(cellular_component:integral component of membrane); GO:0016020(cellular_component:membrane)
Zm00001d045026	ARF-transcription factor 27	Auxin response factor 7	GO:0009734(biological_process:auxin-activated signaling pathway); GO:0009725(biological_process:response to hormone); GO:0005634(cellular_component:nucleus); GO:0006355(biological_process:regulation of transcription, DNA-templated); GO:0006351(biological_process:transcription, DNA-templated); GO:0005515(molecular_function:protein binding); GO:0003677(molecular_function:DNA binding)
Zm00001d013326
Zm00001d021695		O-Glycosyl hydrolases family 17 protein	GO:0046658(cellular_component:anchored component of plasma membrane); GO:0016787(molecular_function:hydrolase activity); GO:0030247(molecular_function:polysaccharide binding); GO:0005975(biological_process:carbohydrate metabolic process); GO:0004553(molecular_function:hydrolase activity, hydrolyzing O-glycosyl compounds)
Zm00001d052044		Putative RING zinc finger domain superfamily protein isoform 1%3B Putative RING zinc finger domain superfamily protein isoform 2	GO:0008270(molecular_function:zinc ion binding)
Zm00001d016898		Transposon protein Mutator sub-class	GO:0016567(biological_process:protein ubiquitination); GO:0009638(biological_process:phototropism); GO:0005515(molecular_function:protein binding); GO:0004871(molecular_function:signal transducer activity)
Zm00001d038325			GO:0016021(cellular_component:integral component of membrane); GO:0016020(cellular_component:membrane)
Zm00001d038532		Non-specific lipid transfer protein GPI-anchored 2	GO:0016021(cellular_component:integral component of membrane)
Zm00001d050024		Formin-like protein 18	GO:0006470(biological_process:protein dephosphorylation); GO:0004721(molecular_function:phosphoprotein phosphatase activity)
Zm00001d043081		Pentatricopeptide repeat-containing protein	GO:0005515(molecular_function:protein binding); GO:0005739(cellular_component:mitochondrion)
Zm00001d033108		Lysine--tRNA ligase cytoplasmic	GO:0004824(molecular_function:lysine-tRNA ligase activity); GO:0005737(cellular_component:cytoplasm); GO:0004812(molecular_function:aminoacyl-tRNA ligase activity); GO:0006430(biological_process:lysyl-tRNA aminoacylation); GO:0000166(molecular_function:nucleotide binding); GO:0003676(molecular_function:nucleic acid binding); GO:0006418(biological_process:tRNA aminoacylation for protein translatio…	K04567	KARS, lysS	map00970(Aminoacyl-tRNA biosynthesis)
Zm00001d050323		Putative cytochrome P450 superfamily protein	GO:0004497(molecular_function:monooxygenase activity); GO:0016020(cellular_component:membrane); GO:0020037(molecular_function:heme binding); GO:0016021(cellular_component:integral component of membrane); GO:0016705(molecular_function:oxidoreductase activity, acting on paired donors, with incorporation or reduction of molecular oxygen); GO:0005506(molecular_function:iron ion binding); GO:0046872(m…
Zm00001d035371				K07466	RFA1, RPA1, rpa	map03460(Fanconi anemia pathway); map03430(Mismatch repair); map03440(Homologous recombination); map03420(Nucleotide excision repair); map03030(DNA replication)
Zm00001d001471
Zm00001d022035		Cysteine proteinases superfamily protein	GO:0051603(biological_process:proteolysis involved in cellular protein catabolic process); GO:0005615(cellular_component:extracellular space); GO:0016787(molecular_function:hydrolase activity); GO:0005764(cellular_component:lysosome); GO:0004197(molecular_function:cysteine-type endopeptidase activity); GO:0006508(biological_process:proteolysis); GO:0008234(molecular_function:cysteine-type peptida…
Zm00001d037539		50S ribosomal protein L28 chloroplastic	GO:0003735(molecular_function:structural constituent of ribosome); GO:0005622(cellular_component:intracellular); GO:0005840(cellular_component:ribosome); GO:0009536(cellular_component:plastid); GO:0006412(biological_process:translation)	K02902	RP-L28, MRPL28, rpmB	map03010(Ribosome)
Zm00001d025060		tRNA-dihydrouridine(47) synthase [NAD(P)(+)]-like	GO:0050660(molecular_function:flavin adenine dinucleotide binding); GO:0008033(biological_process:tRNA processing); GO:0005829(cellular_component:cytosol); GO:0043167(molecular_function:ion binding); GO:0003824(molecular_function:catalytic activity); GO:0009536(cellular_component:plastid); GO:0002943(biological_process:tRNA dihydrouridine synthesis); GO:0017150(molecular_function:tRNA dihydrourid…	K05544	DUS3
Zm00001d010422		Pollen-specific protein-like	GO:0005576(cellular_component:extracellular region); GO:0005615(cellular_component:extracellular space)
Zm00001d028995	NAC-transcription factor 11	Arabidopsis NAC domain containing protein 87	GO:0006355(biological_process:regulation of transcription, DNA-templated); GO:0005634(cellular_component:nucleus); GO:0006351(biological_process:transcription, DNA-templated); GO:0003677(molecular_function:DNA binding)
Zm00001d002428		EF hand family protein	GO:0009536(cellular_component:plastid); GO:0005509(molecular_function:calcium ion binding)
Zm00001d028180	low phytic acid1	low phytic acid1	GO:0005737(cellular_component:cytoplasm); GO:0004512(molecular_function:inositol-3-phosphate synthase activity); GO:0006021(biological_process:inositol biosynthetic process); GO:0008654(biological_process:phospholipid biosynthetic process)	K01858	INO1, ISYNA1	map00521(Streptomycin biosynthesis); map00562(Inositol phosphate metabolism)
Zm00001d026537	Homeobox-transcription factor 122	Putative homeobox DNA-binding domain superfamily protein%3B WUS2 protein	GO:0005634(cellular_component:nucleus); GO:0003677(molecular_function:DNA binding)
Zm00001d017049		Ribosomal RNA processing Brix domain protein	GO:0000027(biological_process:ribosomal large subunit assembly); GO:0003723(molecular_function:RNA binding); GO:0005730(cellular_component:nucleolus)	K14820	BRX1, BRIX1
Zm00001d011357		CTP synthase family protein	GO:0006221(biological_process:pyrimidine nucleotide biosynthetic process); GO:0044210(biological_process:'de novo' CTP biosynthetic process); GO:0006541(biological_process:glutamine metabolic process); GO:0000166(molecular_function:nucleotide binding); GO:0006241(biological_process:CTP biosynthetic process); GO:0003883(molecular_function:CTP synthase activity); GO:0016874(molecular_function:ligas…	K01937	pyrG, CTPS	map00240(Pyrimidine metabolism)
Zm00001d010650		Calmodulin	GO:0005509(molecular_function:calcium ion binding)	K02183	CALM	map05214(Glioma); map05167(Kaposi sarcoma-associated herpesvirus infection); map04114(Oocyte meiosis); map05163(Human cytomegalovirus infection); map04750(Inflammatory mediator regulation of TRP channels); map04015(Rap1 signaling pathway); map04014(Ras signaling pathway); map04016(MAPK signaling pathway - plant); map04270(Vascular smooth muscle contraction); map04218(Cellular senescence); map0437…
Zm00001d032618		Secretory protein		K04733	IRAK4	map05140(Leishmaniasis); map05152(Tuberculosis); map05142(Chagas disease (American trypanosomiasis)); map05162(Measles); map04624(Toll and Imd signaling pathway); map04010(MAPK signaling pathway); map05169(Epstein-Barr virus infection); map04620(Toll-like receptor signaling pathway); map04621(NOD-like receptor signaling pathway); map05133(Pertussis); map05164(Influenza A); map04064(NF-kappa B sig…
Zm00001d021359	URM1	Ubiquitin-related modifier 1 homolog	GO:0005737(cellular_component:cytoplasm); GO:0008033(biological_process:tRNA processing); GO:0005829(cellular_component:cytosol); GO:0032447(biological_process:protein urmylation); GO:0034227(biological_process:tRNA thio-modification); GO:0002098(biological_process:tRNA wobble uridine modification)	K12161	URM1	map04122(Sulfur relay system)
Zm00001d000152		Pentatricopeptide repeat-containing protein	GO:0007165(biological_process:signal transduction)
Zm00001d048736		S-alkyl-thiohydroximate lyase SUR1	GO:0003824(molecular_function:catalytic activity); GO:0016829(molecular_function:lyase activity); GO:0006520(biological_process:cellular amino acid metabolic process); GO:0009058(biological_process:biosynthetic process); GO:0008483(molecular_function:transaminase activity); GO:0016740(molecular_function:transferase activity); GO:0030170(molecular_function:pyridoxal phosphate binding); GO:0008152(…	K14271;K00815	NAAT;TAT	map00270(Cysteine and methionine metabolism); map00130(Ubiquinone and other terpenoid-quinone biosynthesis); map00950(Isoquinoline alkaloid biosynthesis); map00360(Phenylalanine metabolism); map00350(Tyrosine metabolism); map00960(Tropane, piperidine and pyridine alkaloid biosynthesis); map00400(Phenylalanine, tyrosine and tryptophan biosynthesis); map00401(Novobiocin biosynthesis)
Zm00001d037868		Eukaryotic peptide chain release factor subunit 1-1	GO:0005737(cellular_component:cytoplasm); GO:0006415(biological_process:translational termination); GO:0003747(molecular_function:translation release factor activity); GO:0016149(molecular_function:translation release factor activity, codon specific)	K03265	ETF1, ERF1	map03015(mRNA surveillance pathway)
Zm00001d002421		Pentatricopeptide repeat-containing protein chloroplastic	GO:0009536(cellular_component:plastid); GO:0005739(cellular_component:mitochondrion); GO:0080156(biological_process:mitochondrial mRNA modification); GO:0005515(molecular_function:protein binding); GO:1900865(biological_process:chloroplast RNA modification); GO:0009507(cellular_component:chloroplast)
ENSRNA049478633	5_8S_rRNA	5.8S ribosomal RNA
Zm00001d026530		SAUR-like auxin-responsive protein family	GO:0009733(biological_process:response to auxin); GO:0005516(molecular_function:calmodulin binding); GO:0005739(cellular_component:mitochondrion); GO:0009734(biological_process:auxin-activated signaling pathway)	K14488	SAUR	map04075(Plant hormone signal transduction)
Zm00001d027557	glutathione transferase31	glutathione transferase31	GO:0005737(cellular_component:cytoplasm); GO:0004364(molecular_function:glutathione transferase activity); GO:0009407(biological_process:toxin catabolic process); GO:0016740(molecular_function:transferase activity); GO:0005515(molecular_function:protein binding); GO:0006749(biological_process:glutathione metabolic process)	K00799	GST, gst	map00480(Glutathione metabolism); map05204(Chemical carcinogenesis); map00983(Drug metabolism - other enzymes); map00982(Drug metabolism - cytochrome P450); map00980(Metabolism of xenobiotics by cytochrome P450); map05200(Pathways in cancer); map05418(Fluid shear stress and atherosclerosis); map05225(Hepatocellular carcinoma); map01524(Platinum drug resistance)
Zm00001d038453		Putative aminotransferase class III superfamily protein	GO:0008453(molecular_function:alanine-glyoxylate transaminase activity); GO:0003824(molecular_function:catalytic activity); GO:0006886(biological_process:intracellular protein transport); GO:0005739(cellular_component:mitochondrion); GO:0005622(cellular_component:intracellular); GO:0008483(molecular_function:transaminase activity); GO:0016740(molecular_function:transferase activity); GO:0030170(m…	K00827	AGXT2	map00270(Cysteine and methionine metabolism); map00250(Alanine, aspartate and glutamate metabolism); map00280(Valine, leucine and isoleucine degradation); map00260(Glycine, serine and threonine metabolism)
Zm00001d005403		Protein prenylyltransferase superfamily protein	GO:0016740(molecular_function:transferase activity); GO:0009536(cellular_component:plastid); GO:0005515(molecular_function:protein binding)
Zm00001d025984	glutamic dehydrogenase2	glutamic dehydrogenase2	GO:0006520(biological_process:cellular amino acid metabolic process); GO:0016639(molecular_function:oxidoreductase activity, acting on the CH-NH2 group of donors, NAD or NADP as acceptor); GO:0010446(biological_process:response to alkaline pH); GO:1901698(biological_process:response to nitrogen compound); GO:0050897(molecular_function:cobalt ion binding); GO:0004352(molecular_function:glutamate d…	K00261	GLUD1_2, gdhA	map00220(Arginine biosynthesis); map04964(Proximal tubule bicarbonate reclamation); map00471(D-Glutamine and D-glutamate metabolism); map00910(Nitrogen metabolism); map00250(Alanine, aspartate and glutamate metabolism); map04217(Necroptosis)
Zm00001d039011		Grx_I1-glutaredoxin subgroup III	GO:0005623(cellular_component:cell); GO:0022900(biological_process:electron transport chain); GO:0045454(biological_process:cell redox homeostasis); GO:0015035(molecular_function:protein disulfide oxidoreductase activity); GO:0055114(biological_process:oxidation-reduction process); GO:0009055(molecular_function:electron carrier activity)
Zm00001d036702		CSL zinc finger domain-containing protein isoform 1	GO:0046872(molecular_function:metal ion binding)	K15455	DPH3, KTI11
Zm00001d016577		farnesylated protein 3	GO:0046872(molecular_function:metal ion binding); GO:0030001(biological_process:metal ion transport)
Zm00001d003674		Nicotinate phosphoribosyltransferase 2	GO:0004514(molecular_function:nicotinate-nucleotide diphosphorylase (carboxylating) activity); GO:0004516(molecular_function:nicotinate phosphoribosyltransferase activity); GO:0009435(biological_process:NAD biosynthetic process); GO:0016740(molecular_function:transferase activity); GO:0016757(molecular_function:transferase activity, transferring glycosyl groups); GO:0019358(biological_process:nic…	K00763	pncB, NAPRT1	map00760(Nicotinate and nicotinamide metabolism)
Zm00001d007752		hAT transposon superfamily protein
Zm00001d032045		Probable 6-phosphogluconolactonase 5 chloroplastic	GO:0017057(molecular_function:6-phosphogluconolactonase activity); GO:0006098(biological_process:pentose-phosphate shunt); GO:0005975(biological_process:carbohydrate metabolic process); GO:0009507(cellular_component:chloroplast)	K01057	PGLS, pgl, devB	map00030(Pentose phosphate pathway)
Zm00001d014311
Zm00001d001936	G2-like-transcription factor 16	Myb family transcription factor PHL5	GO:0006355(biological_process:regulation of transcription, DNA-templated); GO:0005634(cellular_component:nucleus); GO:0006351(biological_process:transcription, DNA-templated); GO:0003677(molecular_function:DNA binding)
Zm00001d038806	heat-shock protein 101	Chaperone protein ClpB1	GO:0019538(biological_process:protein metabolic process); GO:0034605(biological_process:cellular response to heat); GO:0000166(molecular_function:nucleotide binding); GO:0005634(cellular_component:nucleus); GO:0005829(cellular_component:cytosol); GO:0005524(molecular_function:ATP binding)	K03695	clpB	map04213(Longevity regulating pathway - multiple species)
Zm00001d016274		Monosaccharide-sensing protein 2	GO:0022891(molecular_function:substrate-specific transmembrane transporter activity); GO:0005355(molecular_function:glucose transmembrane transporter activity); GO:0005351(molecular_function:sugar:proton symporter activity); GO:0016021(cellular_component:integral component of membrane); GO:0016020(cellular_component:membrane); GO:0022857(molecular_function:transmembrane transporter activity); GO:…
Zm00001d032250			GO:0016021(cellular_component:integral component of membrane); GO:0016020(cellular_component:membrane)
Zm00001d029304			GO:0006457(biological_process:protein folding); GO:0031072(molecular_function:heat shock protein binding); GO:0051082(molecular_function:unfolded protein binding); GO:0009408(biological_process:response to heat); GO:0046872(molecular_function:metal ion binding); GO:0005524(molecular_function:ATP binding)	K09503	DNAJA2	map04141(Protein processing in endoplasmic reticulum)
Zm00001d028139		Protein indeterminate-domain 2	GO:0046872(molecular_function:metal ion binding); GO:0005488(molecular_function:binding); GO:0003676(molecular_function:nucleic acid binding)
Zm00001d038846	protein phosphatase homolog12	Protein phosphatase 2C 16	GO:0043169(molecular_function:cation binding); GO:0016787(molecular_function:hydrolase activity); GO:0006470(biological_process:protein dephosphorylation); GO:0004722(molecular_function:protein serine/threonine phosphatase activity); GO:0004721(molecular_function:phosphoprotein phosphatase activity); GO:0003824(molecular_function:catalytic activity); GO:0046872(molecular_function:metal ion bindin…	K14497	PP2C	map04016(MAPK signaling pathway - plant); map04075(Plant hormone signal transduction); map04931(Insulin resistance)
Zm00001d038494		Leucine-rich repeat protein kinase family protein	GO:0006468(biological_process:protein phosphorylation); GO:0016020(cellular_component:membrane); GO:0016310(biological_process:phosphorylation); GO:0016021(cellular_component:integral component of membrane); GO:0016301(molecular_function:kinase activity); GO:0000166(molecular_function:nucleotide binding); GO:0004674(molecular_function:protein serine/threonine kinase activity); GO:0004672(molecula…
Zm00001d013702		nucleosome/chromatin assembly factor C	GO:0043234(cellular_component:protein complex); GO:0006310(biological_process:DNA recombination); GO:0006349(biological_process:regulation of gene expression by genetic imprinting); GO:0031507(biological_process:heterochromatin assembly); GO:0045787(biological_process:positive regulation of cell cycle); GO:0009555(biological_process:pollen development); GO:0008283(biological_process:cell prolifer…	K10752	RBBP4, HAT2, CAF1, MIS16	map04218(Cellular senescence)
Zm00001d039330		V-type proton ATPase subunit E3	GO:0033178(cellular_component:proton-transporting two-sector ATPase complex, catalytic domain); GO:0046961(molecular_function:proton-transporting ATPase activity, rotational mechanism); GO:0015991(biological_process:ATP hydrolysis coupled proton transport)	K02150	ATPeV1E, ATP6E	map05165(Human papillomavirus infection); map04150(mTOR signaling pathway); map04966(Collecting duct acid secretion); map05120(Epithelial cell signaling in Helicobacter pylori infection); map04721(Synaptic vesicle cycle); map04145(Phagosome); map00190(Oxidative phosphorylation); map05323(Rheumatoid arthritis); map05110(Vibrio cholerae infection)
Zm00001d003044		Beta-glucosidase 47	GO:1901657(biological_process:glycosyl compound metabolic process); GO:0005975(biological_process:carbohydrate metabolic process); GO:0008422(molecular_function:beta-glucosidase activity); GO:0004553(molecular_function:hydrolase activity, hydrolyzing O-glycosyl compounds)	K05350	bglB	map00460(Cyanoamino acid metabolism); map00500(Starch and sucrose metabolism); map00940(Phenylpropanoid biosynthesis)
Zm00001d044156		cytochrome P450 family 72 subfamily A polypeptide 8	GO:0004497(molecular_function:monooxygenase activity); GO:0020037(molecular_function:heme binding); GO:0016705(molecular_function:oxidoreductase activity, acting on paired donors, with incorporation or reduction of molecular oxygen); GO:0005506(molecular_function:iron ion binding); GO:0046872(molecular_function:metal ion binding); GO:0055114(biological_process:oxidation-reduction process); GO:001…
Zm00001d035475		Isovaleryl-CoA dehydrogenase mitochondrial	GO:0016491(molecular_function:oxidoreductase activity); GO:0050660(molecular_function:flavin adenine dinucleotide binding); GO:0033539(biological_process:fatty acid beta-oxidation using acyl-CoA dehydrogenase); GO:0052890(molecular_function:oxidoreductase activity, acting on the CH-CH group of donors, with a flavin as acceptor); GO:0006552(biological_process:leucine catabolic process); GO:0005739…	K00253	IVD, ivd	map00280(Valine, leucine and isoleucine degradation)
Zm00001d042128		Crossover junction endonuclease MUS81	GO:0006281(biological_process:DNA repair); GO:0004519(molecular_function:endonuclease activity); GO:0005634(cellular_component:nucleus); GO:0090305(biological_process:nucleic acid phosphodiester bond hydrolysis); GO:0003677(molecular_function:DNA binding); GO:0008821(molecular_function:crossover junction endodeoxyribonuclease activity); GO:0048476(cellular_component:Holliday junction resolvase co…	K08991	MUS81	map03460(Fanconi anemia pathway); map03440(Homologous recombination)
Zm00001d018873		Eukaryotic translation initiation factor 3 subunit 2	GO:0005737(cellular_component:cytoplasm); GO:0005852(cellular_component:eukaryotic translation initiation factor 3 complex); GO:0016282(cellular_component:eukaryotic 43S preinitiation complex); GO:0006446(biological_process:regulation of translational initiation); GO:0005515(molecular_function:protein binding); GO:0033290(cellular_component:eukaryotic 48S preinitiation complex); GO:0001731(biolog…	K03246	EIF3I	map03013(RNA transport)
Zm00001d002775			GO:0090502(biological_process:RNA phosphodiester bond hydrolysis, endonucleolytic); GO:0009536(cellular_component:plastid); GO:0004521(molecular_function:endoribonuclease activity); GO:0016788(molecular_function:hydrolase activity, acting on ester bonds)	K14648	ENDOU, PP11
Zm00001d011847	bHLH-transcription factor 54	Putative HLH DNA-binding domain superfamily protein	GO:0003700(molecular_function:transcription factor activity, sequence-specific DNA binding); GO:0055072(biological_process:iron ion homeostasis); GO:0090575(cellular_component:RNA polymerase II transcription factor complex); GO:0006357(biological_process:regulation of transcription from RNA polymerase II promoter); GO:0000977(molecular_function:RNA polymerase II regulatory region sequence-specifi…
Zm00001d015037		Glutamate--tRNA ligase chloroplastic/mitochondrial	GO:0005737(cellular_component:cytoplasm); GO:0070127(biological_process:tRNA aminoacylation for mitochondrial protein translation); GO:0006424(biological_process:glutamyl-tRNA aminoacylation); GO:0000049(molecular_function:tRNA binding); GO:0004818(molecular_function:glutamate-tRNA ligase activity); GO:0006418(biological_process:tRNA aminoacylation for protein translation); GO:0005739(cellular_co…	K01885	EARS, gltX	map00860(Porphyrin and chlorophyll metabolism); map00970(Aminoacyl-tRNA biosynthesis)
Zm00001d053908	CSD-transcription factor 2	Cold shock protein 2	GO:0051603(biological_process:proteolysis involved in cellular protein catabolic process); GO:0004175(molecular_function:endopeptidase activity); GO:0005840(cellular_component:ribosome); GO:0005634(cellular_component:nucleus); GO:0004298(molecular_function:threonine-type endopeptidase activity); GO:0003735(molecular_function:structural constituent of ribosome); GO:0006355(biological_process:regul…	K09250	CNBP
Zm00001d020948
Zm00001d046304		RING/FYVE/PHD-type zinc finger family protein	GO:0035091(molecular_function:phosphatidylinositol binding); GO:1900027(biological_process:regulation of ruffle assembly); GO:0046872(molecular_function:metal ion binding); GO:0030001(biological_process:metal ion transport); GO:0032587(cellular_component:ruffle membrane)	K20523	SH3YL1
Zm00001d037268		F12M16.11
Zm00001d003140		Cytochrome P450 71A26	GO:0004497(molecular_function:monooxygenase activity); GO:0016020(cellular_component:membrane); GO:0020037(molecular_function:heme binding); GO:0016709(molecular_function:oxidoreductase activity, acting on paired donors, with incorporation or reduction of molecular oxygen, NAD(P)H as one donor, and incorporation of one atom of oxygen); GO:0044550(biological_process:secondary metabolite biosynthet…	K00512	CYP17A	map04934(Cushing syndrome); map00140(Steroid hormone biosynthesis); map04913(Ovarian steroidogenesis); map04927(Cortisol synthesis and secretion); map04917(Prolactin signaling pathway)
Zm00001d034829		Pirin-like protein 2	GO:0016021(cellular_component:integral component of membrane); GO:0016020(cellular_component:membrane)	K06911	K06911
Zm00001d027875		Mitochondrial substrate carrier family protein	GO:0006810(biological_process:transport); GO:0016021(cellular_component:integral component of membrane); GO:0016020(cellular_component:membrane); GO:0006412(biological_process:translation); GO:0003735(molecular_function:structural constituent of ribosome); GO:0055085(biological_process:transmembrane transport)	K15121	SLC25A44
Zm00001d045097		multidrug resistance-associated protein 11	GO:0042626(molecular_function:ATPase activity, coupled to transmembrane movement of substances); GO:0016021(cellular_component:integral component of membrane); GO:0016020(cellular_component:membrane); GO:0000166(molecular_function:nucleotide binding); GO:0016887(molecular_function:ATPase activity); GO:0055085(biological_process:transmembrane transport); GO:0005524(molecular_function:ATP binding)	K05674	ABCC10	map02010(ABC transporters)
Zm00001d028679		Protein binding protein	GO:0016021(cellular_component:integral component of membrane); GO:0016020(cellular_component:membrane); GO:0007165(biological_process:signal transduction); GO:0005515(molecular_function:protein binding); GO:0005886(cellular_component:plasma membrane)
Zm00001d022125		Exportin-T	GO:0015932(molecular_function:nucleobase-containing compound transmembrane transporter activity); GO:0000049(molecular_function:tRNA binding); GO:0071528(biological_process:tRNA re-export from nucleus); GO:0005643(cellular_component:nuclear pore); GO:0005829(cellular_component:cytosol); GO:0008536(molecular_function:Ran GTPase binding); GO:0006409(biological_process:tRNA export from nucleus); GO:…	K14288	XPOT	map03013(RNA transport)
Zm00001d002790	C2C2-GATA-transcription factor 5	GATA transcription factor 26	GO:0003700(molecular_function:transcription factor activity, sequence-specific DNA binding); GO:0006355(biological_process:regulation of transcription, DNA-templated); GO:0008270(molecular_function:zinc ion binding); GO:0005488(molecular_function:binding); GO:0043565(molecular_function:sequence-specific DNA binding)
Zm00001d039642		UDP-glycosyltransferase 73D1	GO:0080044(molecular_function:quercetin 7-O-glucosyltransferase activity); GO:0043231(cellular_component:intracellular membrane-bounded organelle); GO:0052696(biological_process:flavonoid glucuronidation); GO:0009813(biological_process:flavonoid biosynthetic process); GO:0080043(molecular_function:quercetin 3-O-glucosyltransferase activity); GO:0016740(molecular_function:transferase activity); GO…	K13496	UGT73C
Zm00001d048282		tubulin-tyrosine ligases;tubulin-tyrosine ligases	GO:0006464(biological_process:cellular protein modification process); GO:0003824(molecular_function:catalytic activity); GO:0005515(molecular_function:protein binding); GO:0016874(molecular_function:ligase activity); GO:0005524(molecular_function:ATP binding); GO:0009507(cellular_component:chloroplast)	K16609	TTLL12
Zm00001d036965		Zinc transporter 4	GO:0016021(cellular_component:integral component of membrane); GO:0006811(biological_process:ion transport); GO:0016020(cellular_component:membrane); GO:0030001(biological_process:metal ion transport); GO:0071577(biological_process:zinc II ion transmembrane transport); GO:0005385(molecular_function:zinc ion transmembrane transporter activity); GO:0046873(molecular_function:metal ion transmembrane…	K14709	SLC39A1_2_3, ZIP1_2_3
Zm00001d039392		Cationic amino acid transporter 5	GO:1903401(biological_process:L-lysine transmembrane transport); GO:0051938(biological_process:L-glutamate import); GO:0015297(molecular_function:antiporter activity); GO:0016021(cellular_component:integral component of membrane); GO:0043091(biological_process:L-arginine import); GO:0055085(biological_process:transmembrane transport); GO:0005313(molecular_function:L-glutamate transmembrane transp…	K03294	TC.APA
Zm00001d040733		GDSL esterase/lipase LIP-4	GO:0016788(molecular_function:hydrolase activity, acting on ester bonds)
Zm00001d029853		Proline oxidase	GO:0044710(biological_process:single-organism metabolic process); GO:0006562(biological_process:proline catabolic process); GO:0006560(biological_process:proline metabolic process); GO:0004657(molecular_function:proline dehydrogenase activity); GO:0055114(biological_process:oxidation-reduction process); GO:0016491(molecular_function:oxidoreductase activity)	K00318	PRODH	map00330(Arginine and proline metabolism)
Zm00001d032155		CBL-interacting serine/threonine-protein kinase 15	GO:0006468(biological_process:protein phosphorylation); GO:0042538(biological_process:hyperosmotic salinity response); GO:0016310(biological_process:phosphorylation); GO:0016301(molecular_function:kinase activity); GO:0000166(molecular_function:nucleotide binding); GO:0004674(molecular_function:protein serine/threonine kinase activity); GO:0016740(molecular_function:transferase activity); GO:0007…	K07198	PRKAA, AMPK	map04152(AMPK signaling pathway); map04068(FoxO signaling pathway); map04714(Thermogenesis); map04150(mTOR signaling pathway); map04213(Longevity regulating pathway - multiple species); map04151(PI3K-Akt signaling pathway); map04921(Oxytocin signaling pathway); map04920(Adipocytokine signaling pathway); map04710(Circadian rhythm); map04922(Glucagon signaling pathway); map04371(Apelin signaling pa…
Zm00001d006014		Whole genome shotgun sequence of line PN40024 scaffold_64.assembly12x (Fragment)	GO:0009536(cellular_component:plastid)
Zm00001d031325		25.3 kDa heat shock protein chloroplastic		K13993	HSP20	map04141(Protein processing in endoplasmic reticulum)
Zm00001d043805		zinc finger protein-related	GO:0008270(molecular_function:zinc ion binding)	K16276	K16276, BTS
Zm00001d028740
Zm00001d032905		DWNN domain a CCHC-type zinc finger	GO:0005634(cellular_component:nucleus); GO:0008270(molecular_function:zinc ion binding); GO:0003676(molecular_function:nucleic acid binding)	K10624	RBBP6
Zm00001d008462		Cysteine-rich receptor-like protein kinase 37	GO:0006468(biological_process:protein phosphorylation); GO:0016310(biological_process:phosphorylation); GO:0016301(molecular_function:kinase activity); GO:0030247(molecular_function:polysaccharide binding); GO:0004674(molecular_function:protein serine/threonine kinase activity); GO:0004672(molecular_function:protein kinase activity); GO:0005524(molecular_function:ATP binding)
Zm00001d036709		Transducin/WD40 repeat-like superfamily protein	GO:0005515(molecular_function:protein binding)	K12857	SNRNP40, PRP8BP	map03040(Spliceosome)
Zm00001d046661		Amino acid transporter-like protein%3B Amino acid transporter-like protein isoform 1%3B Amino acid transporter-like protein isoform 2	GO:0016021(cellular_component:integral component of membrane); GO:0016020(cellular_component:membrane); GO:0003333(biological_process:amino acid transmembrane transport); GO:0015171(molecular_function:amino acid transmembrane transporter activity)	K14207	SLC38A2, SNAT2	map04727(GABAergic synapse); map04724(Glutamatergic synapse); map04974(Protein digestion and absorption)
Zm00001d017914		H/ACA ribonucleoprotein complex subunit 2-like protein	GO:0031429(cellular_component:box H/ACA snoRNP complex); GO:0005730(cellular_component:nucleolus); GO:0031118(biological_process:rRNA pseudouridine synthesis); GO:0022625(cellular_component:cytosolic large ribosomal subunit); GO:0031120(biological_process:snRNA pseudouridine synthesis); GO:0030529(cellular_component:intracellular ribonucleoprotein complex); GO:0019013(cellular_component:viral nuc…	K11129	NHP2, NOLA2	map03008(Ribosome biogenesis in eukaryotes)
Zm00001d012898		Mono-/di-acylglycerol lipase N-terminal;Lipase class 3	GO:0016787(molecular_function:hydrolase activity); GO:0006629(biological_process:lipid metabolic process)
Zm00001d011877		Protein OSB2 chloroplastic	GO:0006260(biological_process:DNA replication); GO:0003697(molecular_function:single-stranded DNA binding); GO:0005739(cellular_component:mitochondrion)
Zm00001d038006		Tetratricopeptide repeat (TPR)-like superfamily protein	GO:0017196(biological_process:N-terminal peptidyl-methionine acetylation); GO:0005515(molecular_function:protein binding); GO:0004596(molecular_function:peptide alpha-N-acetyltransferase activity); GO:0031416(cellular_component:NatB complex)	K17973	NAA25, MDM20
Zm00001d052079	lysine-ketoglutarate reductase/saccharopine dehydrogenase1	Lysine-ketoglutarate reductase/saccharopine dehydrogenase1	GO:0016021(cellular_component:integral component of membrane); GO:0055114(biological_process:oxidation-reduction process); GO:0016491(molecular_function:oxidoreductase activity)	K14157	AASS	map00310(Lysine degradation)
Zm00001d033267	bHLH-transcription factor 43	PIL5	GO:0046983(molecular_function:protein dimerization activity)	K16189	PIF4	map04075(Plant hormone signal transduction)
Zm00001d033305			GO:0016709(molecular_function:oxidoreductase activity, acting on paired donors, with incorporation or reduction of molecular oxygen, NAD(P)H as one donor, and incorporation of one atom of oxygen); GO:0044550(biological_process:secondary metabolite biosynthetic process); GO:0016712(molecular_function:oxidoreductase activity, acting on paired donors, with incorporation or reduction of molecular oxy…	K06126	COQ6	map00130(Ubiquinone and other terpenoid-quinone biosynthesis)
Zm00001d044908	12-oxo-phytodienoic acid reductase1	12-oxo-phytodienoic acid reductase1	GO:0005622(cellular_component:intracellular); GO:0003959(molecular_function:NADPH dehydrogenase activity); GO:0003824(molecular_function:catalytic activity); GO:0010181(molecular_function:FMN binding); GO:0055114(biological_process:oxidation-reduction process); GO:0016491(molecular_function:oxidoreductase activity)	K05894	OPR	map00592(alpha-Linolenic acid metabolism)
Zm00001d039685		Probable galactinol--sucrose galactosyltransferase 5	GO:0047274(molecular_function:galactinol-sucrose galactosyltransferase activity); GO:0009737(biological_process:response to abscisic acid); GO:0009414(biological_process:response to water deprivation); GO:0006012(biological_process:galactose metabolic process); GO:0003824(molecular_function:catalytic activity); GO:0016740(molecular_function:transferase activity); GO:0016757(molecular_function:tra…	K06617	E2.4.1.82	map00052(Galactose metabolism)
Zm00001d013015	short chain alcohol dehydrogenase1	short chain alcohol dehydrogenase1	GO:0009750(biological_process:response to fructose); GO:0006561(biological_process:proline biosynthetic process); GO:0005829(cellular_component:cytosol); GO:0010301(molecular_function:xanthoxin dehydrogenase activity); GO:0009414(biological_process:response to water deprivation); GO:0010115(biological_process:regulation of abscisic acid biosynthetic process); GO:0009408(biological_process:respons…	K09841	ABA2	map00906(Carotenoid biosynthesis)
Zm00001d039312	non-yellow coloring1	non-yellow coloring1	GO:0015996(biological_process:chlorophyll catabolic process); GO:0009535(cellular_component:chloroplast thylakoid membrane); GO:0009536(cellular_component:plastid); GO:0034256(molecular_function:chlorophyll(ide) b reductase activity); GO:0010304(biological_process:PSII associated light-harvesting complex II catabolic process); GO:0016021(cellular_component:integral component of membrane); GO:0016…	K13606	NOL, NYC1	map00860(Porphyrin and chlorophyll metabolism)
Zm00001d001984		Probable amino acid permease 7	GO:0005275(molecular_function:amine transmembrane transporter activity); GO:0016021(cellular_component:integral component of membrane); GO:0016020(cellular_component:membrane); GO:0005886(cellular_component:plasma membrane); GO:0003333(biological_process:amino acid transmembrane transport); GO:0015171(molecular_function:amino acid transmembrane transporter activity)
Zm00001d040905			GO:0016021(cellular_component:integral component of membrane); GO:0016020(cellular_component:membrane)
Zm00001d009694		Receptor like protein kinase S.2	GO:0006468(biological_process:protein phosphorylation); GO:0009617(biological_process:response to bacterium); GO:0016310(biological_process:phosphorylation); GO:0016301(molecular_function:kinase activity); GO:0009611(biological_process:response to wounding); GO:0000166(molecular_function:nucleotide binding); GO:0004674(molecular_function:protein serine/threonine kinase activity); GO:0016740(molec…
Zm00001d038820		NSP (nuclear shuttle protein)-interacting GTPase	GO:0046872(molecular_function:metal ion binding); GO:0005096(molecular_function:GTPase activator activity); GO:0043547(biological_process:positive regulation of GTPase activity)
Zm00001d014745		late embryogenesis abundant protein	GO:0016021(cellular_component:integral component of membrane); GO:0016020(cellular_component:membrane)
Zm00001d003601	ABI3-VP1-transcription factor 17	Auxin response factor 6	GO:0009734(biological_process:auxin-activated signaling pathway); GO:0009725(biological_process:response to hormone); GO:0005634(cellular_component:nucleus); GO:0050794(biological_process:regulation of cellular process); GO:0006355(biological_process:regulation of transcription, DNA-templated); GO:0006351(biological_process:transcription, DNA-templated); GO:0005515(molecular_function:protein bind…	K14486	K14486, ARF	map04075(Plant hormone signal transduction)
Zm00001d049792			GO:0016021(cellular_component:integral component of membrane); GO:0016020(cellular_component:membrane)
Zm00001d032582			GO:0044424(cellular_component:intracellular part); GO:0016021(cellular_component:integral component of membrane); GO:0016020(cellular_component:membrane); GO:0000166(molecular_function:nucleotide binding)	K10355	ACTF
Zm00001d048544		Oxysterol-binding protein 1%3B Putative oxysterol binding domain family protein		K20456	OSBP
Zm00001d030809
Zm00001d018516		Probable DEAD-box ATP-dependent RNA helicase 48	GO:0004004(molecular_function:ATP-dependent RNA helicase activity); GO:0004386(molecular_function:helicase activity); GO:0003723(molecular_function:RNA binding); GO:0003676(molecular_function:nucleic acid binding); GO:0010501(biological_process:RNA secondary structure unwinding); GO:0005524(molecular_function:ATP binding)
Zm00001d017422	Homeobox-transcription factor 41	Homeobox-leucine zipper protein ATHB-6	GO:0003700(molecular_function:transcription factor activity, sequence-specific DNA binding); GO:0006355(biological_process:regulation of transcription, DNA-templated); GO:0005634(cellular_component:nucleus); GO:0003677(molecular_function:DNA binding); GO:0043565(molecular_function:sequence-specific DNA binding)
Zm00001d010353		alpha/beta-Hydrolases superfamily protein	GO:0016787(molecular_function:hydrolase activity)
Zm00001d016000	MYB-related-transcription factor 74	Myb-related protein 3R-1	GO:0003677(molecular_function:DNA binding)	K09420	MYB, C-MYB	map04151(PI3K-Akt signaling pathway)
Zm00001d053165			GO:0036065(biological_process:fucosylation); GO:0005794(cellular_component:Golgi apparatus); GO:0006486(biological_process:protein glycosylation); GO:0016021(cellular_component:integral component of membrane); GO:0016020(cellular_component:membrane); GO:0070085(biological_process:glycosylation); GO:0008417(molecular_function:fucosyltransferase activity); GO:0016757(molecular_function:transferase …	K00753	E2.4.1.214	map00513(Various types of N-glycan biosynthesis)
Zm00001d020989		Light-mediated development protein DET1		K10571	DET1	map04120(Ubiquitin mediated proteolysis)
Zm00001d007949	zea apetala homolog1	Agamous-like MADS-box protein AGL8	GO:0003700(molecular_function:transcription factor activity, sequence-specific DNA binding); GO:0005634(cellular_component:nucleus); GO:0006355(biological_process:regulation of transcription, DNA-templated); GO:0045944(biological_process:positive regulation of transcription from RNA polymerase II promoter); GO:0000977(molecular_function:RNA polymerase II regulatory region sequence-specific DNA bi…	K09264	K09264
Zm00001d018358		Protein TIC 55 chloroplastic	GO:0009941(cellular_component:chloroplast envelope); GO:0051537(molecular_function:2 iron, 2 sulfur cluster binding); GO:0016021(cellular_component:integral component of membrane); GO:0010277(molecular_function:chlorophyllide a oxygenase [overall] activity); GO:0009536(cellular_component:plastid); GO:0055114(biological_process:oxidation-reduction process); GO:0009507(cellular_component:chloroplas…
Zm00001d026368		Thioredoxin-like protein CXXS1	GO:0034599(biological_process:cellular response to oxidative stress); GO:0006457(biological_process:protein folding); GO:0000103(biological_process:sulfate assimilation); GO:0005829(cellular_component:cytosol); GO:0005623(cellular_component:cell); GO:0016671(molecular_function:oxidoreductase activity, acting on a sulfur group of donors, disulfide as acceptor); GO:0003756(molecular_function:protei…	K03671	trxA	map04621(NOD-like receptor signaling pathway); map05418(Fluid shear stress and atherosclerosis)
Zm00001d049043		Multiple organellar RNA editing factor 1 mitochondrial	GO:0005739(cellular_component:mitochondrion)
Zm00001d022060		NAD(P)-binding Rossmann-fold superfamily protein	GO:0050662(molecular_function:coenzyme binding); GO:0003824(molecular_function:catalytic activity)
Zm00001d004972		Probable calcium-binding protein CML36	GO:0009536(cellular_component:plastid); GO:0005509(molecular_function:calcium ion binding)	K13448	CML	map04626(Plant-pathogen interaction)
Zm00001d038841	putative aldehyde dehydrogenase MIS1	putative aldehyde dehydrogenase MIS1	GO:0005739(cellular_component:mitochondrion); GO:0050897(molecular_function:cobalt ion binding); GO:0030145(molecular_function:manganese ion binding); GO:0072593(biological_process:reactive oxygen species metabolic process); GO:0016620(molecular_function:oxidoreductase activity, acting on the aldehyde or oxo group of donors, NAD or NADP as acceptor); GO:0003842(molecular_function:1-pyrroline-5-ca…	K00294	E1.2.1.88	map00250(Alanine, aspartate and glutamate metabolism); map00330(Arginine and proline metabolism)
Zm00001d044442		ABC transporter G family member 40	GO:0006810(biological_process:transport); GO:0016021(cellular_component:integral component of membrane); GO:0016020(cellular_component:membrane); GO:0000166(molecular_function:nucleotide binding); GO:0016887(molecular_function:ATPase activity); GO:0005524(molecular_function:ATP binding)
Zm00001d043280		Regulator of chromosome condensation (RCC1) family protein
Zm00001d034069		UDP-glycosyltransferase 83A1	GO:0043231(cellular_component:intracellular membrane-bounded organelle); GO:0052696(biological_process:flavonoid glucuronidation); GO:0009813(biological_process:flavonoid biosynthetic process); GO:0008152(biological_process:metabolic process); GO:0080043(molecular_function:quercetin 3-O-glucosyltransferase activity); GO:0016740(molecular_function:transferase activity); GO:0080044(molecular_functi…
Zm00001d011642		Phosphoethanolamine N-methyltransferase 3	GO:0005737(cellular_component:cytoplasm); GO:0006656(biological_process:phosphatidylcholine biosynthetic process); GO:0016740(molecular_function:transferase activity); GO:0000234(molecular_function:phosphoethanolamine N-methyltransferase activity); GO:0008168(molecular_function:methyltransferase activity); GO:0032259(biological_process:methylation)	K05929	E2.1.1.103, NMT	map00564(Glycerophospholipid metabolism)
Zm00001d045610		Homogentisate 12-dioxygenase	GO:0006570(biological_process:tyrosine metabolic process); GO:0006572(biological_process:tyrosine catabolic process); GO:0051213(molecular_function:dioxygenase activity); GO:0006559(biological_process:L-phenylalanine catabolic process); GO:0005829(cellular_component:cytosol); GO:0004411(molecular_function:homogentisate 1,2-dioxygenase activity); GO:1902000(biological_process:homogentisate catabol…	K00451	HGD, hmgA	map00350(Tyrosine metabolism); map00643(Styrene degradation)
Zm00001d026289		Potassium transporter 10	GO:0071805(biological_process:potassium ion transmembrane transport); GO:0006813(biological_process:potassium ion transport); GO:0016021(cellular_component:integral component of membrane); GO:0016020(cellular_component:membrane); GO:0015079(molecular_function:potassium ion transmembrane transporter activity); GO:0006811(biological_process:ion transport)	K03549	kup
Zm00001d049786		Cytochrome b561 and DOMON domain-containing protein	GO:0016021(cellular_component:integral component of membrane); GO:0016020(cellular_component:membrane); GO:0055114(biological_process:oxidation-reduction process)
Zm00001d048890		Acyl-coenzyme A oxidase	GO:0006631(biological_process:fatty acid metabolic process); GO:0050660(molecular_function:flavin adenine dinucleotide binding); GO:0006635(biological_process:fatty acid beta-oxidation); GO:0033539(biological_process:fatty acid beta-oxidation using acyl-CoA dehydrogenase); GO:0052890(molecular_function:oxidoreductase activity, acting on the CH-CH group of donors, with a flavin as acceptor); GO:00…	K00232	E1.3.3.6, ACOX1, ACOX3	map00592(alpha-Linolenic acid metabolism); map03320(PPAR signaling pathway); map04024(cAMP signaling pathway); map01040(Biosynthesis of unsaturated fatty acids); map00071(Fatty acid degradation); map04146(Peroxisome)
Zm00001d043019	GRMZM2G132169	Laccase-13	GO:0016491(molecular_function:oxidoreductase activity); GO:0016722(molecular_function:oxidoreductase activity, oxidizing metal ions); GO:0052716(molecular_function:hydroquinone:oxygen oxidoreductase activity); GO:0048046(cellular_component:apoplast); GO:0046872(molecular_function:metal ion binding); GO:0046274(biological_process:lignin catabolic process); GO:0005507(molecular_function:copper ion …	K05909	E1.10.3.2
Zm00001d011555	NAC-transcription factor 1	Putative NAC domain transcription factor superfamily protein	GO:0006355(biological_process:regulation of transcription, DNA-templated); GO:0005634(cellular_component:nucleus); GO:0006351(biological_process:transcription, DNA-templated); GO:0003677(molecular_function:DNA binding)
Zm00001d018496		Pumilio homolog 4	GO:0005488(molecular_function:binding); GO:0003723(molecular_function:RNA binding); GO:0003729(molecular_function:mRNA binding)	K17943	PUM
Zm00001d032605		Alpha-galactosidase 2	GO:0016787(molecular_function:hydrolase activity); GO:0052692(molecular_function:raffinose alpha-galactosidase activity); GO:0005975(biological_process:carbohydrate metabolic process); GO:0016798(molecular_function:hydrolase activity, acting on glycosyl bonds); GO:0003824(molecular_function:catalytic activity); GO:0004557(molecular_function:alpha-galactosidase activity); GO:0008152(biological_pro…	K07407	E3.2.1.22B, galA, rafA	map00600(Sphingolipid metabolism); map00603(Glycosphingolipid biosynthesis - globo and isoglobo series); map00561(Glycerolipid metabolism); map00052(Galactose metabolism)
Zm00001d003059		Probable low-specificity L-threonine aldolase 1	GO:0006567(biological_process:threonine catabolic process); GO:0006545(biological_process:glycine biosynthetic process); GO:0005829(cellular_component:cytosol); GO:0006520(biological_process:cellular amino acid metabolic process); GO:0003824(molecular_function:catalytic activity); GO:0008732(molecular_function:L-allo-threonine aldolase activity); GO:0016829(molecular_function:lyase activity)	K01620	ltaE	map00260(Glycine, serine and threonine metabolism)
Zm00001d013492		Ethylene-insensitive protein 2	GO:0016020(cellular_component:membrane); GO:0005215(molecular_function:transporter activity); GO:0016021(cellular_component:integral component of membrane); GO:0006810(biological_process:transport)	K14513	EIN2	map04016(MAPK signaling pathway - plant); map04075(Plant hormone signal transduction)
Zm00001d028510		Protein FAF-like chloroplastic
Zm00001d049769		SMR7 [Source:UniProtKB/TrEMBL;Acc:K7TXW6]
Zm00001d032825
Zm00001d027510	NLP-transcription factor 7	Protein NLP2	GO:0006355(biological_process:regulation of transcription, DNA-templated); GO:0005634(cellular_component:nucleus); GO:0006351(biological_process:transcription, DNA-templated); GO:0005515(molecular_function:protein binding); GO:0003677(molecular_function:DNA binding)
Zm00001d005423		DNA-directed RNA polymerases II IV and V subunit 12	GO:0005736(cellular_component:DNA-directed RNA polymerase I complex); GO:0005666(cellular_component:DNA-directed RNA polymerase III complex); GO:0001056(molecular_function:RNA polymerase III activity); GO:0003677(molecular_function:DNA binding); GO:0006366(biological_process:transcription from RNA polymerase II promoter); GO:0006360(biological_process:transcription from RNA polymerase I promoter)…	K03009	RPB12, POLR2K	map00240(Pyrimidine metabolism); map03020(RNA polymerase); map05016(Huntington disease); map00230(Purine metabolism); map04623(Cytosolic DNA-sensing pathway)
Zm00001d048050	glutamine synthetase3	Glutamine synthetase3 isoform 1%3B Glutamine synthetase3 isoform 2	GO:0005737(cellular_component:cytoplasm); GO:0004356(molecular_function:glutamate-ammonia ligase activity); GO:0006542(biological_process:glutamine biosynthetic process); GO:0003824(molecular_function:catalytic activity); GO:0006807(biological_process:nitrogen compound metabolic process); GO:0005524(molecular_function:ATP binding)	K01915	glnA, GLUL	map00630(Glyoxylate and dicarboxylate metabolism); map00220(Arginine biosynthesis); map00910(Nitrogen metabolism); map02020(Two-component system); map00250(Alanine, aspartate and glutamate metabolism); map04727(GABAergic synapse); map04724(Glutamatergic synapse); map04217(Necroptosis)
Zm00001d043838		Transparent testa 12 protein	GO:0006855(biological_process:drug transmembrane transport); GO:0016021(cellular_component:integral component of membrane); GO:0016020(cellular_component:membrane); GO:0015297(molecular_function:antiporter activity); GO:0015238(molecular_function:drug transmembrane transporter activity); GO:0055085(biological_process:transmembrane transport)	K03327	TC.MATE, SLC47A, norM, mdtK, dinF
Zm00001d016182		Peroxidase 52	GO:0016491(molecular_function:oxidoreductase activity); GO:0020037(molecular_function:heme binding); GO:0050896(biological_process:response to stimulus); GO:0009987(biological_process:cellular process); GO:0005739(cellular_component:mitochondrion); GO:0004601(molecular_function:peroxidase activity); GO:0098869(biological_process:cellular oxidant detoxification); GO:0042744(biological_process:hydr…	K00430	E1.11.1.7	map00940(Phenylpropanoid biosynthesis)
Zm00001d028548		maternal effect embryo arrest 59	GO:0016020(cellular_component:membrane)
Zm00001d008242		Mitochondrial import receptor subunit TOM40-1	GO:0008320(molecular_function:protein transmembrane transporter activity); GO:0005742(cellular_component:mitochondrial outer membrane translocase complex); GO:0015266(molecular_function:protein channel activity); GO:0005741(cellular_component:mitochondrial outer membrane); GO:0030150(biological_process:protein import into mitochondrial matrix); GO:0055085(biological_process:transmembrane transpor…	K11518	TOM40	map05014(Amyotrophic lateral sclerosis (ALS))
Zm00001d012338		Coronatine-insensitive protein 1	GO:0006952(biological_process:defense response); GO:0005515(molecular_function:protein binding)	K13463	COI-1	map04075(Plant hormone signal transduction)
Zm00001d042886	protein phosphatase homolog3	protein phosphatase homolog3	GO:0043169(molecular_function:cation binding); GO:0016787(molecular_function:hydrolase activity); GO:0006470(biological_process:protein dephosphorylation); GO:0016021(cellular_component:integral component of membrane); GO:0016020(cellular_component:membrane); GO:0004722(molecular_function:protein serine/threonine phosphatase activity); GO:0004721(molecular_function:phosphoprotein phosphatase acti…	K14497	PP2C	map04016(MAPK signaling pathway - plant); map04075(Plant hormone signal transduction); map04931(Insulin resistance)
Zm00001d008641	thylakoid assembly8	Tha8%3B Thylakoid assembly8	GO:0009536(cellular_component:plastid); GO:0009658(biological_process:chloroplast organization); GO:0003723(molecular_function:RNA binding); GO:0005515(molecular_function:protein binding); GO:0000373(biological_process:Group II intron splicing); GO:0009507(cellular_component:chloroplast)
Zm00001d035007		GDP-mannose transporter GONST5	GO:0016021(cellular_component:integral component of membrane); GO:0016020(cellular_component:membrane)
Zm00001d051525		Oligopeptide transporter 4	GO:0016021(cellular_component:integral component of membrane); GO:0016020(cellular_component:membrane); GO:0055085(biological_process:transmembrane transport)
Zm00001d008294		Translin family protein	GO:0043565(molecular_function:sequence-specific DNA binding)
Zm00001d049579		Tyrosine--tRNA ligase 1 cytoplasmic	GO:0009536(cellular_component:plastid); GO:0005829(cellular_component:cytosol); GO:0006438(biological_process:valyl-tRNA aminoacylation); GO:0000166(molecular_function:nucleotide binding); GO:0004812(molecular_function:aminoacyl-tRNA ligase activity); GO:0006418(biological_process:tRNA aminoacylation for protein translation); GO:0004832(molecular_function:valine-tRNA ligase activity); GO:0004831(…	K01866	YARS, tyrS	map00970(Aminoacyl-tRNA biosynthesis)
Zm00001d032186		Ribonuclease 1	GO:0090502(biological_process:RNA phosphodiester bond hydrolysis, endonucleolytic); GO:0033897(molecular_function:ribonuclease T2 activity); GO:0003723(molecular_function:RNA binding)	K01166	E3.1.27.1
Zm00001d018126		F-box protein FBX14
Zm00001d047993		Probable inactive poly [ADP-ribose] polymerase SRO1	GO:0003950(molecular_function:NAD+ ADP-ribosyltransferase activity); GO:0016740(molecular_function:transferase activity); GO:0016757(molecular_function:transferase activity, transferring glycosyl groups)
Zm00001d035396			GO:0006508(biological_process:proteolysis); GO:0004190(molecular_function:aspartic-type endopeptidase activity); GO:0008270(molecular_function:zinc ion binding); GO:0003676(molecular_function:nucleic acid binding)
Zm00001d005756		ATP-dependent 6-phosphofructokinase 5 chloroplastic	GO:0005737(cellular_component:cytoplasm); GO:0016310(biological_process:phosphorylation); GO:0016301(molecular_function:kinase activity); GO:0000166(molecular_function:nucleotide binding); GO:0003824(molecular_function:catalytic activity); GO:0016740(molecular_function:transferase activity); GO:0005524(molecular_function:ATP binding); GO:0008152(biological_process:metabolic process); GO:0003872(m…	K00850	pfkA, PFK	map00051(Fructose and mannose metabolism); map00052(Galactose metabolism); map00680(Methane metabolism); map00010(Glycolysis / Gluconeogenesis); map03018(RNA degradation); map05230(Central carbon metabolism in cancer); map00030(Pentose phosphate pathway); map04152(AMPK signaling pathway)
Zm00001d020828		Phosphatidylinositol 3-and 4-kinase family-like	GO:0016310(biological_process:phosphorylation); GO:0016301(molecular_function:kinase activity); GO:0005515(molecular_function:protein binding)
Zm00001d038291		Ferredoxin-6%2C chloroplastic	GO:0009536(cellular_component:plastid); GO:0051536(molecular_function:iron-sulfur cluster binding); GO:0051537(molecular_function:2 iron, 2 sulfur cluster binding); GO:0022900(biological_process:electron transport chain); GO:0009055(molecular_function:electron carrier activity); GO:0046872(molecular_function:metal ion binding); GO:0055114(biological_process:oxidation-reduction process); GO:000950…	K02639	petF	map00195(Photosynthesis)
Zm00001d017441		Cyclin-U4-2	GO:0019901(molecular_function:protein kinase binding); GO:0000079(biological_process:regulation of cyclin-dependent protein serine/threonine kinase activity)
Zm00001d012263		Putative snRK/SAPK family protein kinase	GO:0004674(molecular_function:protein serine/threonine kinase activity); GO:0006468(biological_process:protein phosphorylation); GO:0016301(molecular_function:kinase activity); GO:0005524(molecular_function:ATP binding); GO:0016310(biological_process:phosphorylation)	K14498	SNRK2	map04016(MAPK signaling pathway - plant); map04075(Plant hormone signal transduction)
Zm00001d036784		Potassium transporter 8	GO:0071805(biological_process:potassium ion transmembrane transport); GO:0005773(cellular_component:vacuole); GO:0016021(cellular_component:integral component of membrane); GO:0016020(cellular_component:membrane); GO:0006813(biological_process:potassium ion transport); GO:0005886(cellular_component:plasma membrane); GO:0015079(molecular_function:potassium ion transmembrane transporter activity); …	K03549	kup
Zm00001d020578		AAA-ATPase	GO:0034551(biological_process:mitochondrial respiratory chain complex III assembly); GO:0005739(cellular_component:mitochondrion); GO:0005524(molecular_function:ATP binding); GO:0000166(molecular_function:nucleotide binding)
Zm00001d035812		Translocase of chloroplast 159 chloroplastic	GO:0016817(molecular_function:hydrolase activity, acting on acid anhydrides); GO:0005525(molecular_function:GTP binding)
Zm00001d022144		3-oxoacyl-[acyl-carrier-protein] synthase II chloroplastic	GO:0006633(biological_process:fatty acid biosynthetic process); GO:0003824(molecular_function:catalytic activity); GO:0016747(molecular_function:transferase activity, transferring acyl groups other than amino-acyl groups); GO:0008152(biological_process:metabolic process)	K09458	fabF	map00780(Biotin metabolism); map00061(Fatty acid biosynthesis)
Zm00001d000077		Calcium permeable stress-gated cation channel 1	GO:0016021(cellular_component:integral component of membrane); GO:0016020(cellular_component:membrane)
Zm00001d008316		Pentatricopeptide repeat-containing protein	GO:0005515(molecular_function:protein binding)
Zm00001d016159		prefoldin 6	GO:0005737(cellular_component:cytoplasm); GO:0051131(biological_process:chaperone-mediated protein complex assembly); GO:0016272(cellular_component:prefoldin complex); GO:0051087(molecular_function:chaperone binding); GO:0051082(molecular_function:unfolded protein binding); GO:0006457(biological_process:protein folding)	K04798	pfdB, PFDN6
Zm00001d029483		Probable small nuclear ribonucleoprotein G	GO:0071004(cellular_component:U2-type prespliceosome); GO:0043186(cellular_component:P granule); GO:0005732(cellular_component:small nucleolar ribonucleoprotein complex); GO:0071011(cellular_component:precatalytic spliceosome); GO:0071013(cellular_component:catalytic step 2 spliceosome); GO:0000387(biological_process:spliceosomal snRNP assembly); GO:0000398(biological_process:mRNA splicing, via s…	K11099	SNRPG, SMG	map03040(Spliceosome)
Zm00001d000524			GO:0016021(cellular_component:integral component of membrane)
Zm00001d043841		Katanin p60 ATPase-containing subunit A1	GO:0005737(cellular_component:cytoplasm); GO:0051013(biological_process:microtubule severing); GO:0008017(molecular_function:microtubule binding); GO:0008568(molecular_function:microtubule-severing ATPase activity); GO:0031122(biological_process:cytoplasmic microtubule organization); GO:0005874(cellular_component:microtubule); GO:0005634(cellular_component:nucleus); GO:0005524(molecular_function:…	K07767	KATNA1
Zm00001d002051		D-3-phosphoglycerate dehydrogenase 3 chloroplastic	GO:0008652(biological_process:cellular amino acid biosynthetic process); GO:0006564(biological_process:L-serine biosynthetic process); GO:0016616(molecular_function:oxidoreductase activity, acting on the CH-OH group of donors, NAD or NADP as acceptor); GO:0051287(molecular_function:NAD binding); GO:0009536(cellular_component:plastid); GO:0004617(molecular_function:phosphoglycerate dehydrogenase a…	K00058	serA, PHGDH	map00680(Methane metabolism); map00260(Glycine, serine and threonine metabolism)
Zm00001d021422		Histone H4	GO:0009579(cellular_component:thylakoid); GO:0005829(cellular_component:cytosol); GO:0005730(cellular_component:nucleolus); GO:0005773(cellular_component:vacuole); GO:0005634(cellular_component:nucleus); GO:0003677(molecular_function:DNA binding); GO:0005774(cellular_component:vacuolar membrane); GO:0005488(molecular_function:binding); GO:0009414(biological_process:response to water deprivation);…	K11254;K11251	H4;H2A	map05034(Alcoholism); map05203(Viral carcinogenesis); map05322(Systemic lupus erythematosus); map04217(Necroptosis)
Zm00001d010397		Rho GDP-dissociation inhibitor 1	GO:0005737(cellular_component:cytoplasm); GO:0050790(biological_process:regulation of catalytic activity); GO:0005094(molecular_function:Rho GDP-dissociation inhibitor activity)	K12462	ARHGDI, RHOGDI	map04722(Neurotrophin signaling pathway); map04962(Vasopressin-regulated water reabsorption)
Zm00001d009542		Golgin candidate 5		K20286	TMF1
Zm00001d051902		Pumilio homolog 4	GO:0003723(molecular_function:RNA binding); GO:0003729(molecular_function:mRNA binding)	K17943	PUM
Zm00001d029237		Probable low-specificity L-threonine aldolase 1	GO:0006567(biological_process:threonine catabolic process); GO:0006545(biological_process:glycine biosynthetic process); GO:0005829(cellular_component:cytosol); GO:0006520(biological_process:cellular amino acid metabolic process); GO:0008732(molecular_function:L-allo-threonine aldolase activity); GO:0016829(molecular_function:lyase activity)	K01620	ltaE	map00260(Glycine, serine and threonine metabolism)
Zm00001d041365		Bifunctional nuclease 1	GO:0004518(molecular_function:nuclease activity); GO:0090305(biological_process:nucleic acid phosphodiester bond hydrolysis); GO:0005634(cellular_component:nucleus)
Zm00001d010752	phosphatidylethanolamine-binding protein8	phosphatidylethanolamine-binding protein8		K16223	FT	map04712(Circadian rhythm - plant)
Zm00001d020134		ABC transporter G family member 40	GO:0042626(molecular_function:ATPase activity, coupled to transmembrane movement of substances); GO:0016020(cellular_component:membrane); GO:0016021(cellular_component:integral component of membrane); GO:0006810(biological_process:transport); GO:0000166(molecular_function:nucleotide binding); GO:0016887(molecular_function:ATPase activity); GO:0005886(cellular_component:plasma membrane); GO:005508…
Zm00001d040456		Phospholipid-transporting ATPase 1	GO:0016787(molecular_function:hydrolase activity); GO:0000287(molecular_function:magnesium ion binding); GO:0016021(cellular_component:integral component of membrane); GO:0004012(molecular_function:phospholipid-translocating ATPase activity); GO:0000166(molecular_function:nucleotide binding); GO:0045332(biological_process:phospholipid translocation); GO:0005886(cellular_component:plasma membrane)…	K14802	DRS2, ATP8A
Zm00001d052540		Pentatricopeptide repeat-containing protein mitochondrial	GO:0005515(molecular_function:protein binding)
Zm00001d020697		Histone H3 K4-specific methyltransferase SET7/9 family protein	GO:0016740(molecular_function:transferase activity); GO:0008168(molecular_function:methyltransferase activity); GO:0016021(cellular_component:integral component of membrane); GO:0016020(cellular_component:membrane); GO:0032259(biological_process:methylation)
ENSRNA049478813	SSU_rRNA_eukarya	Eukaryotic small subunit ribosomal RNA
Zm00001d042473		Peptide transporter PTR2	GO:0006857(biological_process:oligopeptide transport); GO:0006810(biological_process:transport); GO:0005215(molecular_function:transporter activity); GO:0016021(cellular_component:integral component of membrane); GO:0016020(cellular_component:membrane); GO:0022857(molecular_function:transmembrane transporter activity); GO:0055085(biological_process:transmembrane transport)	K14638	SLC15A3_4, PHT
Zm00001d023373		U3 small nucleolar RNA-associated protein 25	GO:0009553(biological_process:embryo sac development); GO:0032040(cellular_component:small-subunit processome); GO:0005730(cellular_component:nucleolus); GO:0005634(cellular_component:nucleus); GO:0009303(biological_process:rRNA transcription); GO:0019843(molecular_function:rRNA binding); GO:0009793(biological_process:embryo development ending in seed dormancy); GO:0009536(cellular_component:plas…	K14774	UTP25, DEF
Zm00001d037553		LisH/CRA/RING-U-box domains-containing protein	GO:0005829(cellular_component:cytosol); GO:0009536(cellular_component:plastid); GO:0045721(biological_process:negative regulation of gluconeogenesis)	K18624	MAEA, EMP
Zm00001d048862		saposin B domain-containing protein	GO:0006629(biological_process:lipid metabolic process)	K12382	PSAP, SGP1	map04142(Lysosome)
Zm00001d044532		DUF724 domain-containing protein 2
Zm00001d020537	opaque endosperm5	opaque endosperm5	GO:0031969(cellular_component:chloroplast membrane); GO:0009706(cellular_component:chloroplast inner membrane); GO:0009247(biological_process:glycolipid biosynthetic process); GO:0009793(biological_process:embryo development ending in seed dormancy); GO:0046509(molecular_function:1,2-diacylglycerol 3-beta-galactosyltransferase activity); GO:0016758(molecular_function:transferase activity, transfe…	K03715	MGD	map00561(Glycerolipid metabolism)
Zm00001d053665		ZIP-like protein 1	GO:0016021(cellular_component:integral component of membrane); GO:0016020(cellular_component:membrane); GO:0030001(biological_process:metal ion transport); GO:0071577(biological_process:zinc II ion transmembrane transport); GO:0005385(molecular_function:zinc ion transmembrane transporter activity); GO:0046873(molecular_function:metal ion transmembrane transporter activity); GO:0055085(biological_…	K07238	TC.ZIP, zupT, ZRT3, ZIP2
Zm00001d017256		embryo sac development arrest 6
Zm00001d006172		Serine/threonine-protein kinase Rio1	GO:0006468(biological_process:protein phosphorylation); GO:0016310(biological_process:phosphorylation); GO:0016301(molecular_function:kinase activity); GO:0000166(molecular_function:nucleotide binding); GO:0004674(molecular_function:protein serine/threonine kinase activity); GO:0004672(molecular_function:protein kinase activity); GO:0005524(molecular_function:ATP binding)	K07178	RIOK1	map03008(Ribosome biogenesis in eukaryotes)
Zm00001d003262		Steroid nuclear receptor ligand-binding	GO:0016021(cellular_component:integral component of membrane); GO:0016020(cellular_component:membrane)
Zm00001d038388		Probable membrane-associated kinase regulator 4	GO:0016310(biological_process:phosphorylation); GO:0016301(molecular_function:kinase activity)
Zm00001d002436	alternative oxidase2	alternative oxidase2	GO:0016021(cellular_component:integral component of membrane); GO:0016020(cellular_component:membrane); GO:0009916(molecular_function:alternative oxidase activity); GO:0005739(cellular_component:mitochondrion); GO:0102721(deleted:old GO); GO:0070469(cellular_component:respiratory chain); GO:0046872(molecular_function:metal ion binding); GO:0055114(biological_process:oxidation-reduction process); …	K17893	AOX1, AOX2
Zm00001d027581		GATA zinc finger domain-containing protein 10	GO:0016021(cellular_component:integral component of membrane); GO:0016020(cellular_component:membrane); GO:0009536(cellular_component:plastid); GO:0005886(cellular_component:plasma membrane); GO:0022904(biological_process:respiratory electron transport chain)
Zm00001d039267	ARF-transcription factor 7	Auxin response factor 7	GO:0009734(biological_process:auxin-activated signaling pathway); GO:0009725(biological_process:response to hormone); GO:0005634(cellular_component:nucleus); GO:0006355(biological_process:regulation of transcription, DNA-templated); GO:0006351(biological_process:transcription, DNA-templated); GO:0005515(molecular_function:protein binding); GO:0003677(molecular_function:DNA binding)
Zm00001d048620		PIF / Ping-Pong family of plant transposases
Zm00001d052018	DBP-transcription factor 1	Probable protein phosphatase 2C 22	GO:0043169(molecular_function:cation binding); GO:0006470(biological_process:protein dephosphorylation); GO:0004722(molecular_function:protein serine/threonine phosphatase activity); GO:0004721(molecular_function:phosphoprotein phosphatase activity); GO:0003824(molecular_function:catalytic activity); GO:0003677(molecular_function:DNA binding); GO:0046872(molecular_function:metal ion binding)	K14803	PTC2_3
Zm00001d045145		2-oxoglutarate (2OG) and Fe(II)-dependent oxygenase superfamily protein	GO:0046872(molecular_function:metal ion binding); GO:0055114(biological_process:oxidation-reduction process); GO:0051213(molecular_function:dioxygenase activity); GO:0016491(molecular_function:oxidoreductase activity)
Zm00001d029619		UDP-glycosyltransferase 74B1	GO:0080044(molecular_function:quercetin 7-O-glucosyltransferase activity); GO:0043231(cellular_component:intracellular membrane-bounded organelle); GO:0052696(biological_process:flavonoid glucuronidation); GO:0009813(biological_process:flavonoid biosynthetic process); GO:0080043(molecular_function:quercetin 3-O-glucosyltransferase activity); GO:0016740(molecular_function:transferase activity); GO…
Zm00001d048950	GRMZM2G117942	Hevein-like preproprotein	GO:0050832(biological_process:defense response to fungus); GO:0098542(biological_process:defense response to other organism); GO:0042742(biological_process:defense response to bacterium)
Zm00001d014970
Zm00001d035757		Vacuolar sorting protein 39	GO:0016020(cellular_component:membrane); GO:0006886(biological_process:intracellular protein transport); GO:0016021(cellular_component:integral component of membrane); GO:0016192(biological_process:vesicle-mediated transport); GO:0005622(cellular_component:intracellular)	K20177	VPS3, TGFBRAP1	map04138(Autophagy - yeast)
Zm00001d010180		Thioesterase superfamily protein	GO:0005737(cellular_component:cytoplasm); GO:0006633(biological_process:fatty acid biosynthetic process); GO:0016836(molecular_function:hydro-lyase activity); GO:0009536(cellular_component:plastid)	K02372	fabZ	map00780(Biotin metabolism); map00061(Fatty acid biosynthesis)
Zm00001d031940		F1F0-ATPase inhibitor protein	GO:0032780(biological_process:negative regulation of ATPase activity); GO:0042030(molecular_function:ATPase inhibitor activity); GO:0005739(cellular_component:mitochondrion); GO:0009507(cellular_component:chloroplast)	K00973;K17302	E2.7.7.24, rfbA, rffH;COPB2, SEC27	map00521(Streptomycin biosynthesis); map00523(Polyketide sugar unit biosynthesis); map00525(Acarbose and validamycin biosynthesis)
Zm00001d049793
Zm00001d016719		U-box domain-containing protein 29	GO:0016567(biological_process:protein ubiquitination); GO:0016740(molecular_function:transferase activity); GO:0004842(molecular_function:ubiquitin-protein transferase activity); GO:0005488(molecular_function:binding)
Zm00001d013098	aldehyde oxidase2	aldehyde oxidase2	GO:0005737(cellular_component:cytoplasm); GO:0009688(biological_process:abscisic acid biosynthetic process); GO:0016614(molecular_function:oxidoreductase activity, acting on CH-OH group of donors); GO:0016903(molecular_function:oxidoreductase activity, acting on the aldehyde or oxo group of donors); GO:0003824(molecular_function:catalytic activity); GO:0050302(molecular_function:indole-3-acetalde…	K11817	AAO1_2	map00380(Tryptophan metabolism)
Zm00001d035055		Peroxidase R15	GO:0016491(molecular_function:oxidoreductase activity); GO:0009664(biological_process:plant-type cell wall organization); GO:0020037(molecular_function:heme binding); GO:0006979(biological_process:response to oxidative stress); GO:0098869(biological_process:cellular oxidant detoxification); GO:0042744(biological_process:hydrogen peroxide catabolic process); GO:0005576(cellular_component:extracell…	K00430	E1.11.1.7	map00940(Phenylpropanoid biosynthesis)
Zm00001d019206		Tryptophan/tyrosine permease	GO:0009536(cellular_component:plastid); GO:0016021(cellular_component:integral component of membrane); GO:0016020(cellular_component:membrane); GO:0015801(biological_process:aromatic amino acid transport); GO:0005887(cellular_component:integral component of plasma membrane); GO:0003333(biological_process:amino acid transmembrane transport); GO:0015173(molecular_function:aromatic amino acid transm…
Zm00001d034968		Flap endonuclease GEN-like 2	GO:0016787(molecular_function:hydrolase activity); GO:0006281(biological_process:DNA repair); GO:0004518(molecular_function:nuclease activity); GO:0004519(molecular_function:endonuclease activity); GO:0003824(molecular_function:catalytic activity); GO:0009987(biological_process:cellular process); GO:0090305(biological_process:nucleic acid phosphodiester bond hydrolysis); GO:0003677(molecular_func…	K15338	GEN1, GEN
Zm00001d052781		Two-component response regulator-like APRR9	GO:0000160(biological_process:phosphorelay signal transduction system); GO:0005634(cellular_component:nucleus); GO:0005515(molecular_function:protein binding); GO:0005622(cellular_component:intracellular)	K12130	PRR5	map04712(Circadian rhythm - plant)
Zm00001d045268	H3C2	Histone H3.2	GO:0005694(cellular_component:chromosome); GO:0005634(cellular_component:nucleus); GO:0046982(molecular_function:protein heterodimerization activity); GO:0003677(molecular_function:DNA binding); GO:0000786(cellular_component:nucleosome)	K11253	H3	map05034(Alcoholism); map05322(Systemic lupus erythematosus); map05202(Transcriptional misregulation in cancer)
Zm00001d047518		Nardilysin-like	GO:0004222(molecular_function:metalloendopeptidase activity); GO:0003824(molecular_function:catalytic activity); GO:0008270(molecular_function:zinc ion binding); GO:0016485(biological_process:protein processing); GO:0006508(biological_process:proteolysis); GO:0046872(molecular_function:metal ion binding)	K01411	NRD1
Zm00001d047252			GO:0030246(molecular_function:carbohydrate binding)
Zm00001d039640		Double Clp-N motif-containing P-loop nucleoside triphosphate hydrolases superfamily protein	GO:0008168(molecular_function:methyltransferase activity); GO:0005634(cellular_component:nucleus); GO:0032259(biological_process:methylation); GO:0008270(molecular_function:zinc ion binding); GO:0016787(molecular_function:hydrolase activity)	K03696	clpC
Zm00001d037653		Xylanase inhibitor protein 1	GO:0016787(molecular_function:hydrolase activity); GO:0005975(biological_process:carbohydrate metabolic process); GO:0004553(molecular_function:hydrolase activity, hydrolyzing O-glycosyl compounds); GO:0016798(molecular_function:hydrolase activity, acting on glycosyl bonds); GO:0071704(biological_process:organic substance metabolic process); GO:0005576(cellular_component:extracellular region); GO…	K01183	E3.2.1.14	map00520(Amino sugar and nucleotide sugar metabolism)
Zm00001d011459		Protein HYPER-SENSITIVITY-RELATED 4	GO:0005524(molecular_function:ATP binding); GO:0000166(molecular_function:nucleotide binding)	K08900	BCS1
Zm00001d052809		Heat shock protein 90-5 chloroplastic	GO:0006950(biological_process:response to stress); GO:0009536(cellular_component:plastid); GO:0006457(biological_process:protein folding); GO:0051082(molecular_function:unfolded protein binding); GO:0005524(molecular_function:ATP binding)	K09487	HSP90B, TRA1	map05215(Prostate cancer); map04657(IL-17 signaling pathway); map05200(Pathways in cancer); map04151(PI3K-Akt signaling pathway); map04918(Thyroid hormone synthesis); map04626(Plant-pathogen interaction); map05418(Fluid shear stress and atherosclerosis); map04915(Estrogen signaling pathway); map04141(Protein processing in endoplasmic reticulum)
Zm00001d028753		Mitochondrial succinate-fumarate transporter 1	GO:0016020(cellular_component:membrane); GO:0071422(biological_process:succinate transmembrane transport); GO:0009536(cellular_component:plastid); GO:0016021(cellular_component:integral component of membrane); GO:0006810(biological_process:transport); GO:0006412(biological_process:translation); GO:0003735(molecular_function:structural constituent of ribosome); GO:0015141(molecular_function:succin…	K15100	SLC25A1, CTP
Zm00001d013778		Lysine--tRNA ligase	GO:0004824(molecular_function:lysine-tRNA ligase activity); GO:0005737(cellular_component:cytoplasm); GO:0004812(molecular_function:aminoacyl-tRNA ligase activity); GO:0006430(biological_process:lysyl-tRNA aminoacylation); GO:0000166(molecular_function:nucleotide binding); GO:0003676(molecular_function:nucleic acid binding); GO:0006418(biological_process:tRNA aminoacylation for protein translatio…	K04567	KARS, lysS	map00970(Aminoacyl-tRNA biosynthesis)
Zm00001d021119		Beta-glucosidase 11	GO:0005975(biological_process:carbohydrate metabolic process); GO:0004553(molecular_function:hydrolase activity, hydrolyzing O-glycosyl compounds)	K01188	E3.2.1.21	map00460(Cyanoamino acid metabolism); map00500(Starch and sucrose metabolism); map00940(Phenylpropanoid biosynthesis)
Zm00001d032275		F-box domain containing protein	GO:0005515(molecular_function:protein binding)
Zm00001d049244		Putative IQ calmodulin-binding and BAG domain containing family protein	GO:0051087(molecular_function:chaperone binding); GO:0005515(molecular_function:protein binding)
Zm00001d027683		Tetratricopeptide repeat (TPR)-like superfamily protein	GO:0005515(molecular_function:protein binding); GO:0005739(cellular_component:mitochondrion)
Zm00001d029716		Heavy metal transport/detoxification superfamily protein	GO:0005737(cellular_component:cytoplasm); GO:0030001(biological_process:metal ion transport); GO:0046872(molecular_function:metal ion binding); GO:0046916(biological_process:cellular transition metal ion homeostasis); GO:0046914(molecular_function:transition metal ion binding)
Zm00001d032532		Glutamyl-tRNA reductase 1 chloroplastic	GO:0050661(molecular_function:NADP binding); GO:0015995(biological_process:chlorophyll biosynthetic process); GO:0006782(biological_process:protoporphyrinogen IX biosynthetic process); GO:0008883(molecular_function:glutamyl-tRNA reductase activity); GO:0006779(biological_process:porphyrin-containing compound biosynthetic process); GO:0033014(biological_process:tetrapyrrole biosynthetic process); …	K02492	hemA	map00860(Porphyrin and chlorophyll metabolism)
Zm00001d047845		Putative O-Glycosyl hydrolase superfamily protein	GO:0016787(molecular_function:hydrolase activity); GO:0044238(biological_process:primary metabolic process); GO:0005975(biological_process:carbohydrate metabolic process); GO:0071704(biological_process:organic substance metabolic process); GO:0097159(molecular_function:organic cyclic compound binding); GO:0030247(molecular_function:polysaccharide binding); GO:0016798(molecular_function:hydrolase …
Zm00001d034027		Ethylene-responsive protein	GO:0006950(biological_process:response to stress)
Zm00001d048021	allene oxide synthase1	allene oxide synthase1	GO:0005506(molecular_function:iron ion binding); GO:0016705(molecular_function:oxidoreductase activity, acting on paired donors, with incorporation or reduction of molecular oxygen); GO:0055114(biological_process:oxidation-reduction process); GO:0020037(molecular_function:heme binding)	K01723	AOS	map00592(alpha-Linolenic acid metabolism)
Zm00001d009938		alpha/beta-Hydrolases superfamily protein	GO:0016787(molecular_function:hydrolase activity)
Zm00001d005779		ubiquitin carrier protein 7	GO:0015992(biological_process:proton transport); GO:0004427(molecular_function:inorganic diphosphatase activity); GO:0016021(cellular_component:integral component of membrane); GO:0016020(cellular_component:membrane); GO:0009678(molecular_function:hydrogen-translocating pyrophosphatase activity); GO:0055085(biological_process:transmembrane transport)	K01507	ppa	map00190(Oxidative phosphorylation)
Zm00001d012401	protein phosphatase homolog4	protein phosphatase homolog4	GO:0016787(molecular_function:hydrolase activity); GO:0043169(molecular_function:cation binding); GO:0006470(biological_process:protein dephosphorylation); GO:0016021(cellular_component:integral component of membrane); GO:0016020(cellular_component:membrane); GO:0004722(molecular_function:protein serine/threonine phosphatase activity); GO:0004721(molecular_function:phosphoprotein phosphatase acti…	K14497	PP2C	map04016(MAPK signaling pathway - plant); map04075(Plant hormone signal transduction); map04931(Insulin resistance)
Zm00001d053513		UDP-glycosyltransferase 72B1	GO:0080044(molecular_function:quercetin 7-O-glucosyltransferase activity); GO:0043231(cellular_component:intracellular membrane-bounded organelle); GO:0052696(biological_process:flavonoid glucuronidation); GO:0009813(biological_process:flavonoid biosynthetic process); GO:0080043(molecular_function:quercetin 3-O-glucosyltransferase activity); GO:0016740(molecular_function:transferase activity); GO…
Zm00001d028389
Zm00001d043469	trehalose-6-phosphate synthase7	trehalose-6-phosphate synthase7	GO:0003824(molecular_function:catalytic activity); GO:0005992(biological_process:trehalose biosynthetic process)	K16055	TPS	map00500(Starch and sucrose metabolism)
Zm00001d012212	gibberellin 20-oxidase5	gibberellin 20-oxidase5	GO:0005506(molecular_function:iron ion binding); GO:0046872(molecular_function:metal ion binding); GO:0051213(molecular_function:dioxygenase activity); GO:0055114(biological_process:oxidation-reduction process); GO:0016491(molecular_function:oxidoreductase activity)
Zm00001d035032		GroES-like zinc-binding alcohol dehydrogenase family protein	GO:0050897(molecular_function:cobalt ion binding); GO:0008270(molecular_function:zinc ion binding); GO:0055114(biological_process:oxidation-reduction process); GO:0016491(molecular_function:oxidoreductase activity)
Zm00001d052952		Putative H/ACA ribonucleoprotein complex subunit 1-like protein 1	GO:0031429(cellular_component:box H/ACA snoRNP complex); GO:0005730(cellular_component:nucleolus); GO:0005634(cellular_component:nucleus); GO:0042254(biological_process:ribosome biogenesis); GO:0030529(cellular_component:intracellular ribonucleoprotein complex); GO:0019013(cellular_component:viral nucleocapsid); GO:0006364(biological_process:rRNA processing); GO:0001522(biological_process:pseudou…	K11128	GAR1, NOLA1	map03008(Ribosome biogenesis in eukaryotes)
Zm00001d053819	ARF-transcription factor 16	Auxin response factor 6	GO:0009734(biological_process:auxin-activated signaling pathway); GO:0009725(biological_process:response to hormone); GO:0005634(cellular_component:nucleus); GO:0006355(biological_process:regulation of transcription, DNA-templated); GO:0006351(biological_process:transcription, DNA-templated); GO:0005515(molecular_function:protein binding); GO:0003677(molecular_function:DNA binding)
Zm00001d041965		drought-induced 19
Zm00001d018872		ankyrin repeat family protein / regulator of chromosome condensation (RCC1) family protein	GO:0009536(cellular_component:plastid); GO:0005515(molecular_function:protein binding)
Zm00001d031793		3-alpha-L-fucosyltransferase	GO:0036065(biological_process:fucosylation); GO:0018392(molecular_function:glycoprotein 3-alpha-L-fucosyltransferase activity); GO:0006486(biological_process:protein glycosylation); GO:0016021(cellular_component:integral component of membrane); GO:0016020(cellular_component:membrane); GO:0008417(molecular_function:fucosyltransferase activity); GO:0016740(molecular_function:transferase activity); …	K00753	E2.4.1.214	map00513(Various types of N-glycan biosynthesis)
Zm00001d043610
Zm00001d028360	DMAS1	NAD(P)-linked oxidoreductase superfamily protein	GO:1990641(biological_process:response to iron ion starvation); GO:0034224(biological_process:cellular response to zinc ion starvation); GO:0033707(molecular_function:3''-deamino-3''-oxonicotianamine reductase activity); GO:0019290(biological_process:siderophore biosynthetic process); GO:0055114(biological_process:oxidation-reduction process); GO:0016491(molecular_function:oxidoreductase activity)
Zm00001d007381
Zm00001d023384		Phytosulfokines 2	GO:0005576(cellular_component:extracellular region); GO:0010469(biological_process:regulation of receptor activity); GO:0008083(molecular_function:growth factor activity); GO:0008283(biological_process:cell proliferation)
Zm00001d037307		NHL domain-containing protein	GO:0016021(cellular_component:integral component of membrane); GO:0016020(cellular_component:membrane)
Zm00001d035901		60S ribosomal protein L9-1	GO:0005840(cellular_component:ribosome); GO:0022625(cellular_component:cytosolic large ribosomal subunit); GO:0019843(molecular_function:rRNA binding); GO:0003735(molecular_function:structural constituent of ribosome); GO:0002181(biological_process:cytoplasmic translation); GO:0005622(cellular_component:intracellular); GO:0006412(biological_process:translation)	K02940	RP-L9e, RPL9	map03010(Ribosome)
Zm00001d044426		DnaJ-like protein	GO:0044424(cellular_component:intracellular part); GO:0005739(cellular_component:mitochondrion)	K09514	DNAJB8
Zm00001d023582		L-ascorbate peroxidase S chloroplastic/mitochondrial	GO:0020037(molecular_function:heme binding); GO:0009570(cellular_component:chloroplast stroma); GO:0005739(cellular_component:mitochondrion); GO:0006979(biological_process:response to oxidative stress); GO:0098869(biological_process:cellular oxidant detoxification); GO:0042744(biological_process:hydrogen peroxide catabolic process); GO:0016688(molecular_function:L-ascorbate peroxidase activity); …	K00434	E1.11.1.11	map00480(Glutathione metabolism); map00053(Ascorbate and aldarate metabolism)
Zm00001d051468		RING/U-box superfamily protein	GO:0046872(molecular_function:metal ion binding); GO:0008270(molecular_function:zinc ion binding)	K16281	RHA1
Zm00001d044272	bHLH-transcription factor 94	Putative transcription factor bHLH041	GO:0046983(molecular_function:protein dimerization activity); GO:0005488(molecular_function:binding); GO:0003677(molecular_function:DNA binding)
Zm00001d036366	GRMZM2G145518	Basic endochitinase B	GO:0004568(molecular_function:chitinase activity); GO:0006032(biological_process:chitin catabolic process); GO:0005975(biological_process:carbohydrate metabolic process); GO:0008061(molecular_function:chitin binding); GO:0016998(biological_process:cell wall macromolecule catabolic process)	K20547	CHIB	map00520(Amino sugar and nucleotide sugar metabolism); map04016(MAPK signaling pathway - plant)
Zm00001d010113			GO:0016021(cellular_component:integral component of membrane)
Zm00001d040014		Nuclease PA3	GO:0004519(molecular_function:endonuclease activity); GO:0006308(biological_process:DNA catabolic process); GO:0016788(molecular_function:hydrolase activity, acting on ester bonds); GO:0003676(molecular_function:nucleic acid binding); GO:0090305(biological_process:nucleic acid phosphodiester bond hydrolysis)
Zm00001d018431		Wall-associated receptor kinase-like 8	GO:0006468(biological_process:protein phosphorylation); GO:0016301(molecular_function:kinase activity); GO:0016310(biological_process:phosphorylation); GO:0016021(cellular_component:integral component of membrane); GO:0016020(cellular_component:membrane); GO:0030247(molecular_function:polysaccharide binding); GO:0043167(molecular_function:ion binding); GO:0004674(molecular_function:protein serine…
Zm00001d007708		Protein MID1-COMPLEMENTING ACTIVITY 1	GO:0006468(biological_process:protein phosphorylation); GO:0007166(biological_process:cell surface receptor signaling pathway); GO:0005524(molecular_function:ATP binding); GO:0004871(molecular_function:signal transducer activity); GO:0004672(molecular_function:protein kinase activity)	K04730	IRAK1	map05140(Leishmaniasis); map05152(Tuberculosis); map05142(Chagas disease (American trypanosomiasis)); map05162(Measles); map05133(Pertussis); map04010(MAPK signaling pathway); map05169(Epstein-Barr virus infection); map04620(Toll-like receptor signaling pathway); map04624(Toll and Imd signaling pathway); map04064(NF-kappa B signaling pathway); map04722(Neurotrophin signaling pathway); map05145(To…
Zm00001d016379			GO:0016021(cellular_component:integral component of membrane); GO:0016020(cellular_component:membrane)
Zm00001d018122		E3 ubiquitin-protein ligase ATL6	GO:0016021(cellular_component:integral component of membrane); GO:0016020(cellular_component:membrane); GO:0016874(molecular_function:ligase activity)	K10664	ATL6S
Zm00001d021752		Equilibrative nucleotide transporter 2	GO:0016021(cellular_component:integral component of membrane); GO:0016020(cellular_component:membrane); GO:0005337(molecular_function:nucleoside transmembrane transporter activity); GO:1901642(biological_process:nucleoside transmembrane transport)	K15014	SLC29A1_2_3, ENT1_2_3
Zm00001d029233
Zm00001d020705	bHLH-transcription factor 150	DNA binding protein	GO:0046983(molecular_function:protein dimerization activity)
Zm00001d017168		Acetolactate synthase small subunit 1 chloroplastic	GO:0003984(molecular_function:acetolactate synthase activity); GO:0016597(molecular_function:amino acid binding); GO:0008152(biological_process:metabolic process); GO:0009082(biological_process:branched-chain amino acid biosynthetic process)	K01653	E2.2.1.6S, ilvH, ilvN	map00660(C5-Branched dibasic acid metabolism); map00290(Valine, leucine and isoleucine biosynthesis); map00770(Pantothenate and CoA biosynthesis); map00650(Butanoate metabolism)
Zm00001d035162		LHT1	GO:0016020(cellular_component:membrane); GO:0016021(cellular_component:integral component of membrane); GO:0015171(molecular_function:amino acid transmembrane transporter activity); GO:0003333(biological_process:amino acid transmembrane transport); GO:0005886(cellular_component:plasma membrane)
Zm00001d021410		Phytoene synthase chloroplastic	GO:0009536(cellular_component:plastid); GO:0016021(cellular_component:integral component of membrane); GO:0016020(cellular_component:membrane); GO:0009058(biological_process:biosynthetic process); GO:0016765(molecular_function:transferase activity, transferring alkyl or aryl (other than methyl) groups); GO:0016740(molecular_function:transferase activity); GO:0004310(molecular_function:farnesyl-di…	K02291	crtB	map00906(Carotenoid biosynthesis); map01062(Biosynthesis of terpenoids and steroids)
Zm00001d039280		Probable ubiquitin-conjugating enzyme E2 25		K10581	UBE2O	map04120(Ubiquitin mediated proteolysis)
Zm00001d046474
Zm00001d051420		dehydrin3	GO:0050896(biological_process:response to stimulus); GO:0006950(biological_process:response to stress); GO:0009415(biological_process:response to water)
Zm00001d029530		binding	GO:0005634(cellular_component:nucleus); GO:0003682(molecular_function:chromatin binding); GO:0005488(molecular_function:binding)	K14834	NOC3
Zm00001d044768		Protein NRT1/ PTR FAMILY 5.8	GO:0006810(biological_process:transport); GO:0005215(molecular_function:transporter activity); GO:0016021(cellular_component:integral component of membrane); GO:0016020(cellular_component:membrane); GO:0022857(molecular_function:transmembrane transporter activity); GO:0055085(biological_process:transmembrane transport)	K14638	SLC15A3_4, PHT
Zm00001d020117		Pi15	GO:0005515(molecular_function:protein binding); GO:0006468(biological_process:protein phosphorylation); GO:0043531(molecular_function:ADP binding); GO:0005524(molecular_function:ATP binding); GO:0004672(molecular_function:protein kinase activity)
Zm00001d010687		Protein kinase superfamily protein	GO:0006468(biological_process:protein phosphorylation); GO:0016310(biological_process:phosphorylation); GO:0016301(molecular_function:kinase activity); GO:0000166(molecular_function:nucleotide binding); GO:0004674(molecular_function:protein serine/threonine kinase activity); GO:0004672(molecular_function:protein kinase activity); GO:0005524(molecular_function:ATP binding)
Zm00001d044208		P-loop containing nucleoside triphosphate hydrolases superfamily protein	GO:0016787(molecular_function:hydrolase activity); GO:0000166(molecular_function:nucleotide binding); GO:0004004(molecular_function:ATP-dependent RNA helicase activity); GO:0004386(molecular_function:helicase activity); GO:0003723(molecular_function:RNA binding); GO:0003676(molecular_function:nucleic acid binding); GO:0010501(biological_process:RNA secondary structure unwinding); GO:0005524(molec…	K17679	MSS116
Zm00001d041065
Zm00001d012501		Endoplasmic reticulum vesicle transporter protein	GO:0016021(cellular_component:integral component of membrane); GO:0005783(cellular_component:endoplasmic reticulum)	K20367	ERGIC3, ERV46
Zm00001d017597		SPX domain-containing membrane protein	GO:0016021(cellular_component:integral component of membrane); GO:0016020(cellular_component:membrane); GO:0055085(biological_process:transmembrane transport)
Zm00001d023318			GO:0043531(molecular_function:ADP binding)
Zm00001d010727		BAG family molecular chaperone regulator 8 chloroplastic	GO:0051087(molecular_function:chaperone binding); GO:0005515(molecular_function:protein binding)
Zm00001d025922		(+)-neomenthol dehydrogenase		K15095	E1.1.1.208	map00902(Monoterpenoid biosynthesis)
Zm00001d034327			GO:0016021(cellular_component:integral component of membrane); GO:0016020(cellular_component:membrane)
Zm00001d033068		Potassium transporter 5	GO:0071805(biological_process:potassium ion transmembrane transport); GO:0006813(biological_process:potassium ion transport); GO:0016021(cellular_component:integral component of membrane); GO:0016020(cellular_component:membrane); GO:0015079(molecular_function:potassium ion transmembrane transporter activity); GO:0006811(biological_process:ion transport)	K03549	kup
Zm00001d012333		HXXXD-type acyl-transferase family protein	GO:0016740(molecular_function:transferase activity); GO:0016747(molecular_function:transferase activity, transferring acyl groups other than amino-acyl groups)
Zm00001d028205		Mitochondrial substrate carrier family protein	GO:0006810(biological_process:transport); GO:0016021(cellular_component:integral component of membrane); GO:0016020(cellular_component:membrane); GO:0006412(biological_process:translation); GO:0003735(molecular_function:structural constituent of ribosome); GO:0055085(biological_process:transmembrane transport)
Zm00001d043992	bZIP transcription factor1	bZIP transcription factor1	GO:0003700(molecular_function:transcription factor activity, sequence-specific DNA binding); GO:0006355(biological_process:regulation of transcription, DNA-templated); GO:0005634(cellular_component:nucleus); GO:0000976(molecular_function:transcription regulatory region sequence-specific DNA binding); GO:0043565(molecular_function:sequence-specific DNA binding)	K09060	GBF
Zm00001d043480		Proline-rich receptor-like protein kinase PERK15	GO:0006468(biological_process:protein phosphorylation); GO:0016301(molecular_function:kinase activity); GO:0016310(biological_process:phosphorylation); GO:0016021(cellular_component:integral component of membrane); GO:0016020(cellular_component:membrane); GO:0000166(molecular_function:nucleotide binding); GO:0004674(molecular_function:protein serine/threonine kinase activity); GO:0016740(molecula…
Zm00001d039936		17.4 kDa class I heat shock protein		K13993	HSP20	map04141(Protein processing in endoplasmic reticulum)
Zm00001d014116	phosphate transporter protein1	phosphate transporter protein1	GO:0016020(cellular_component:membrane); GO:0022857(molecular_function:transmembrane transporter activity); GO:0016021(cellular_component:integral component of membrane); GO:0055085(biological_process:transmembrane transport)	K08176	PHO84
Zm00001d011929		Heparan-alpha-glucosaminide N-acetyltransferase	GO:0016021(cellular_component:integral component of membrane); GO:0016020(cellular_component:membrane); GO:0016740(molecular_function:transferase activity)	K10532	HGSNAT	map04142(Lysosome); map00531(Glycosaminoglycan degradation)
Zm00001d038916		zinc finger protein-related	GO:0008270(molecular_function:zinc ion binding)	K16276	K16276, BTS
Zm00001d009347
Zm00001d041332		Zinc finger protein 7	GO:0046872(molecular_function:metal ion binding); GO:0003676(molecular_function:nucleic acid binding)
Zm00001d022069		Ninja-family protein 5	GO:0005634(cellular_component:nucleus); GO:0007165(biological_process:signal transduction)
Zm00001d039637	G2-like-transcription factor 14	Myb family transcription factor EFM	GO:0044238(biological_process:primary metabolic process); GO:0010452(biological_process:histone H3-K36 methylation); GO:0048579(biological_process:negative regulation of long-day photoperiodism, flowering); GO:0009740(biological_process:gibberellic acid mediated signaling pathway); GO:0044260(biological_process:cellular macromolecule metabolic process); GO:0005634(cellular_component:nucleus); GO:…
Zm00001d012591		Probable nucleoredoxin 1	GO:0045454(biological_process:cell redox homeostasis); GO:0047134(molecular_function:protein-disulfide reductase activity); GO:0016853(molecular_function:isomerase activity); GO:0055114(biological_process:oxidation-reduction process); GO:0005623(cellular_component:cell)	K17609	NXN
Zm00001d038866		alpha/beta-Hydrolases superfamily protein	GO:0016787(molecular_function:hydrolase activity); GO:0016021(cellular_component:integral component of membrane); GO:0016020(cellular_component:membrane); GO:0003824(molecular_function:catalytic activity)
Zm00001d042868		Aldo-keto reductase family 4 member C9	GO:0055114(biological_process:oxidation-reduction process); GO:0016491(molecular_function:oxidoreductase activity)
Zm00001d021407		Protein ACCUMULATION AND REPLICATION OF CHLOROPLASTS 3	GO:0009536(cellular_component:plastid); GO:0009570(cellular_component:chloroplast stroma); GO:0003924(molecular_function:GTPase activity); GO:0009707(cellular_component:chloroplast outer membrane); GO:0035452(cellular_component:extrinsic component of plastid membrane); GO:0010020(biological_process:chloroplast fission); GO:0043621(molecular_function:protein self-association)
Zm00001d044730		Probable peroxygenase 4	GO:0005509(molecular_function:calcium ion binding)	K17991	PXG	map00073(Cutin, suberine and wax biosynthesis)
Zm00001d052410		Peroxisomal membrane 22 kDa (Mpv17/PMP22) family protein	GO:0016021(cellular_component:integral component of membrane)
Zm00001d002725		Putative glucuronosyltransferase PGSIP7	GO:0016021(cellular_component:integral component of membrane); GO:0016020(cellular_component:membrane); GO:0016740(molecular_function:transferase activity)
Zm00001d010880		Pentatricopeptide repeat-containing protein mitochondrial	GO:0005515(molecular_function:protein binding); GO:0005739(cellular_component:mitochondrion)
Zm00001d029366		Transducin/WD40 repeat-like superfamily protein	GO:0005515(molecular_function:protein binding)
Zm00001d037968		PAR1 protein
Zm00001d045092		Spermidine hydroxycinnamoyl transferase	GO:0016740(molecular_function:transferase activity); GO:0016747(molecular_function:transferase activity, transferring acyl groups other than amino-acyl groups)	K13065	E2.3.1.133, HCT	map00941(Flavonoid biosynthesis); map00940(Phenylpropanoid biosynthesis); map00945(Stilbenoid, diarylheptanoid and gingerol biosynthesis)
Zm00001d000526
Zm00001d040020		Mannose-6-phosphate isomerase	GO:0009298(biological_process:GDP-mannose biosynthetic process); GO:0016853(molecular_function:isomerase activity); GO:0005975(biological_process:carbohydrate metabolic process); GO:0008270(molecular_function:zinc ion binding); GO:0004476(molecular_function:mannose-6-phosphate isomerase activity)	K01809	manA, MPI	map00520(Amino sugar and nucleotide sugar metabolism); map00051(Fructose and mannose metabolism)
Zm00001d047837	LIM-transcription factor 13	Protein DA1-related 2	GO:0046872(molecular_function:metal ion binding); GO:0048364(biological_process:root development); GO:0008270(molecular_function:zinc ion binding); GO:0010088(biological_process:phloem development)
Zm00001d020004		plastid phosphate/phosphoenolpyruvate translocator2	GO:0016021(cellular_component:integral component of membrane); GO:0016020(cellular_component:membrane)	K15283	SLC35E1
Zm00001d010440	sugars will eventually be exported transporter3a	sugars will eventually be exported transporter3a	GO:0006810(biological_process:transport); GO:0016021(cellular_component:integral component of membrane); GO:0016020(cellular_component:membrane); GO:0008643(biological_process:carbohydrate transport); GO:0009536(cellular_component:plastid); GO:0005886(cellular_component:plasma membrane)	K15382	SLC50A, SWEET
Zm00001d024432		Phenolic glucoside malonyltransferase 1	GO:0016740(molecular_function:transferase activity); GO:0016747(molecular_function:transferase activity, transferring acyl groups other than amino-acyl groups)
Zm00001d027630		Phosphatidylinositol N-acetyglucosaminlytransferase subunit P-related	GO:0016740(molecular_function:transferase activity)
Zm00001d028154	serine acetyltransferase2	serine acetyltransferase2	GO:0005737(cellular_component:cytoplasm); GO:0006535(biological_process:cysteine biosynthetic process from serine); GO:0016740(molecular_function:transferase activity); GO:0009001(molecular_function:serine O-acetyltransferase activity)	K00640	cysE	map00270(Cysteine and methionine metabolism); map00920(Sulfur metabolism); map05111(Biofilm formation - Vibrio cholerae)
Zm00001d047253	sucrose synthase1	sucrose synthase1	GO:0010037(biological_process:response to carbon dioxide); GO:0016740(molecular_function:transferase activity); GO:0016157(molecular_function:sucrose synthase activity); GO:0005985(biological_process:sucrose metabolic process); GO:0016757(molecular_function:transferase activity, transferring glycosyl groups)	K00695	E2.4.1.13	map00500(Starch and sucrose metabolism)
Zm00001d049590				K07466	RFA1, RPA1, rpa	map03460(Fanconi anemia pathway); map03430(Mismatch repair); map03440(Homologous recombination); map03420(Nucleotide excision repair); map03030(DNA replication)
Zm00001d003589	ypt homolog1	ypt homolog1	GO:0004364(molecular_function:glutathione transferase activity); GO:0005515(molecular_function:protein binding); GO:0006749(biological_process:glutathione metabolic process); GO:0009507(cellular_component:chloroplast)	K03354	APC7	map04110(Cell cycle); map04111(Cell cycle - yeast); map04113(Meiosis - yeast); map04114(Oocyte meiosis); map04120(Ubiquitin mediated proteolysis); map04914(Progesterone-mediated oocyte maturation); map05166(Human T-cell leukemia virus 1 infection)
Zm00001d042117		Pyrroline-5-carboxylate reductase	GO:0009536(cellular_component:plastid); GO:0006561(biological_process:proline biosynthetic process); GO:0005618(cellular_component:cell wall); GO:0004735(molecular_function:pyrroline-5-carboxylate reductase activity); GO:0055129(biological_process:L-proline biosynthetic process); GO:0055114(biological_process:oxidation-reduction process)	K00286	proC	map00330(Arginine and proline metabolism)
Zm00001d002350	kaurene synthase2	kaurene synthase2	GO:0005737(cellular_component:cytoplasm); GO:0016787(molecular_function:hydrolase activity); GO:0010333(molecular_function:terpene synthase activity); GO:0000287(molecular_function:magnesium ion binding); GO:0006952(biological_process:defense response); GO:0008152(biological_process:metabolic process); GO:0016829(molecular_function:lyase activity)	K15793	K15793	map00909(Sesquiterpenoid and triterpenoid biosynthesis); map00900(Terpenoid backbone biosynthesis)
Zm00001d033566	E2F-DP-transcription factor 23	Purple acid phosphatase 3	GO:0016787(molecular_function:hydrolase activity); GO:0016311(biological_process:dephosphorylation); GO:0005634(cellular_component:nucleus); GO:0003700(molecular_function:transcription factor activity, sequence-specific DNA binding); GO:0006355(biological_process:regulation of transcription, DNA-templated); GO:0006351(biological_process:transcription, DNA-templated); GO:0005667(cellular_component…	K14379	ACP5	map04380(Osteoclast differentiation); map05323(Rheumatoid arthritis); map00740(Riboflavin metabolism); map04142(Lysosome)
Zm00001d010411	Aux/IAA-transcription factor 38	Auxin-responsive protein IAA27	GO:0009733(biological_process:response to auxin); GO:0009734(biological_process:auxin-activated signaling pathway); GO:0005634(cellular_component:nucleus); GO:0006355(biological_process:regulation of transcription, DNA-templated); GO:0006351(biological_process:transcription, DNA-templated); GO:0005515(molecular_function:protein binding); GO:0006417(biological_process:regulation of translation); G…	K14484	IAA	map04075(Plant hormone signal transduction)
Zm00001d037769	C3H-transcription factor 339	Zinc finger CCCH domain-containing protein 23	GO:0010150(biological_process:leaf senescence); GO:0005634(cellular_component:nucleus); GO:0046872(molecular_function:metal ion binding); GO:0009867(biological_process:jasmonic acid mediated signaling pathway); GO:0003676(molecular_function:nucleic acid binding)
Zm00001d007192		T-complex protein 1 subunit zeta	GO:0005737(cellular_component:cytoplasm); GO:0006457(biological_process:protein folding); GO:0051082(molecular_function:unfolded protein binding); GO:0005524(molecular_function:ATP binding); GO:0000166(molecular_function:nucleotide binding)	K09498	CCT6
Zm00001d031668		Ubiquitin thioesterase otubain-like	GO:0016787(molecular_function:hydrolase activity); GO:0016021(cellular_component:integral component of membrane); GO:0016579(biological_process:protein deubiquitination)	K09602	OTUB1
Zm00001d043494		elongation factor family protein	GO:0003924(molecular_function:GTPase activity); GO:0005739(cellular_component:mitochondrion); GO:0005622(cellular_component:intracellular); GO:0003746(molecular_function:translation elongation factor activity); GO:0006414(biological_process:translational elongation); GO:0006412(biological_process:translation); GO:0005525(molecular_function:GTP binding)	K06207	typA, bipA
Zm00001d035139		MA3 domain-containing protein	GO:0005488(molecular_function:binding)
Zm00001d027299	polymerase II transcription-mediator1	polymerase II transcription-mediator1	GO:0001104(molecular_function:RNA polymerase II transcription cofactor activity); GO:0016592(cellular_component:mediator complex); GO:0046983(molecular_function:protein dimerization activity); GO:0006357(biological_process:regulation of transcription from RNA polymerase II promoter); GO:0003676(molecular_function:nucleic acid binding)
Zm00001d028303		Branched-chain-amino-acid aminotransferase	GO:0008652(biological_process:cellular amino acid biosynthetic process); GO:0004084(molecular_function:branched-chain-amino-acid transaminase activity); GO:0003824(molecular_function:catalytic activity); GO:0052654(molecular_function:L-leucine transaminase activity); GO:0052655(molecular_function:L-valine transaminase activity); GO:0052656(molecular_function:L-isoleucine transaminase activity); G…	K00826	E2.6.1.42, ilvE	map00270(Cysteine and methionine metabolism); map00770(Pantothenate and CoA biosynthesis); map00280(Valine, leucine and isoleucine degradation); map00290(Valine, leucine and isoleucine biosynthesis)
Zm00001d046887		NC domain-containing protein-related
Zm00001d013245		UDP-glucose 6-dehydrogenase	GO:0005975(biological_process:carbohydrate metabolic process); GO:0016616(molecular_function:oxidoreductase activity, acting on the CH-OH group of donors, NAD or NADP as acceptor); GO:0051287(molecular_function:NAD binding); GO:0005829(cellular_component:cytosol); GO:0006065(biological_process:UDP-glucuronate biosynthetic process); GO:0055114(biological_process:oxidation-reduction process); GO:00…	K00012	UGDH, ugd	map00520(Amino sugar and nucleotide sugar metabolism); map00040(Pentose and glucuronate interconversions); map00053(Ascorbate and aldarate metabolism)
Zm00001d051060		Polyprotein	GO:0009536(cellular_component:plastid)
Zm00001d022065		Glycine-rich RNA-binding protein 3 mitochondrial	GO:0003723(molecular_function:RNA binding); GO:0005739(cellular_component:mitochondrion); GO:0003676(molecular_function:nucleic acid binding); GO:0000166(molecular_function:nucleotide binding)	K12741	HNRNPA1_3	map03040(Spliceosome)
Zm00001d036370	chitinase2	Chitinase2	GO:0004568(molecular_function:chitinase activity); GO:0006032(biological_process:chitin catabolic process); GO:0005975(biological_process:carbohydrate metabolic process); GO:0008061(molecular_function:chitin binding); GO:0016998(biological_process:cell wall macromolecule catabolic process)	K20547	CHIB	map00520(Amino sugar and nucleotide sugar metabolism); map04016(MAPK signaling pathway - plant)
Zm00001d045566		Cell division control protein 48 homolog C	GO:0051301(biological_process:cell division); GO:0005524(molecular_function:ATP binding)	K14571	RIX7, NVL	map03008(Ribosome biogenesis in eukaryotes)
Zm00001d012815		Protein EXPORTIN 1A	GO:0005488(molecular_function:binding); GO:0006886(biological_process:intracellular protein transport); GO:0008536(molecular_function:Ran GTPase binding); GO:0005634(cellular_component:nucleus); GO:0005622(cellular_component:intracellular)	K14290	XPO1, CRM1	map05166(Human T-cell leukemia virus 1 infection); map05164(Influenza A); map03008(Ribosome biogenesis in eukaryotes); map03013(RNA transport); map04013(MAPK signaling pathway - fly)
Zm00001d042143	glucan endo-1,3-beta-glucosidase homolog1	glucan endo-13-beta-glucosidase homolog1	GO:0016787(molecular_function:hydrolase activity); GO:0005975(biological_process:carbohydrate metabolic process); GO:0005615(cellular_component:extracellular space); GO:0016798(molecular_function:hydrolase activity, acting on glycosyl bonds); GO:0006952(biological_process:defense response); GO:0005576(cellular_component:extracellular region); GO:0008152(biological_process:metabolic process); GO:0…
Zm00001d032554		HIT-type Zinc finger family protein	GO:0046872(molecular_function:metal ion binding)
Zm00001d014664		Protein CHLOROPLAST IMPORT APPARATUS 2
Zm00001d037480		Alkaline alpha galactosidase 2	GO:0047274(molecular_function:galactinol-sucrose galactosyltransferase activity); GO:0003824(molecular_function:catalytic activity); GO:0080167(biological_process:response to karrikin); GO:0009409(biological_process:response to cold); GO:0009507(cellular_component:chloroplast); GO:0006979(biological_process:response to oxidative stress); GO:0009506(cellular_component:plasmodesma); GO:0003729(mole…	K06617	E2.4.1.82	map00052(Galactose metabolism)
Zm00001d052303		D-aminoacid aminotransferase-like PLP-dependent enzymes superfamily protein	GO:0003824(molecular_function:catalytic activity); GO:0016740(molecular_function:transferase activity); GO:0008152(biological_process:metabolic process); GO:0008483(molecular_function:transaminase activity)
Zm00001d013708		Probable prefoldin subunit 4	GO:0005737(cellular_component:cytoplasm); GO:0016272(cellular_component:prefoldin complex); GO:0005829(cellular_component:cytosol); GO:0051087(molecular_function:chaperone binding); GO:0051082(molecular_function:unfolded protein binding); GO:0006457(biological_process:protein folding)	K09550	PFDN4
Zm00001d048258		Phosphoinositide phosphatase SAC2	GO:0042578(molecular_function:phosphoric ester hydrolase activity); GO:0007033(biological_process:vacuole organization); GO:0036092(biological_process:phosphatidylinositol-3-phosphate biosynthetic process)
Zm00001d050565		DNAJ heat shock N-terminal domain-containing protein
Zm00001d040416		DNA gyrase subunit B mitochondrial	GO:0016853(molecular_function:isomerase activity); GO:0009330(cellular_component:DNA topoisomerase complex (ATP-hydrolyzing)); GO:0000166(molecular_function:nucleotide binding); GO:0006268(biological_process:DNA unwinding involved in DNA replication); GO:0061505(molecular_function:DNA topoisomerase II activity); GO:0005739(cellular_component:mitochondrion); GO:0003918(molecular_function:DNA topoi…	K02470	gyrB
Zm00001d050455		Anthranilate N-benzoyltransferase protein 1	GO:0016740(molecular_function:transferase activity); GO:0016747(molecular_function:transferase activity, transferring acyl groups other than amino-acyl groups)	K13065	E2.3.1.133, HCT	map00941(Flavonoid biosynthesis); map00940(Phenylpropanoid biosynthesis); map00945(Stilbenoid, diarylheptanoid and gingerol biosynthesis)
Zm00001d013869		Auxin-responsive protein SAUR32	GO:0009733(biological_process:response to auxin)	K14488	SAUR	map04075(Plant hormone signal transduction)
Zm00001d034501		AAA-ATPase ASD mitochondrial	GO:0016021(cellular_component:integral component of membrane); GO:0016020(cellular_component:membrane); GO:0005524(molecular_function:ATP binding); GO:0000166(molecular_function:nucleotide binding)
Zm00001d034013		DEA(D/H)-box RNA helicase family protein	GO:0005737(cellular_component:cytoplasm); GO:0016787(molecular_function:hydrolase activity); GO:0005634(cellular_component:nucleus); GO:0004004(molecular_function:ATP-dependent RNA helicase activity); GO:0004386(molecular_function:helicase activity); GO:0006396(biological_process:RNA processing); GO:0003676(molecular_function:nucleic acid binding); GO:0000166(molecular_function:nucleotide binding…	K14442	DHX36, RHAU	map03018(RNA degradation)
Zm00001d001259		None	None	None	None	None
Zm00001d008017		None	None	None	None	None
Zm00001d052779		Exocyst complex component EXO70A1	GO:0006887(biological_process:exocytosis); GO:0000145(cellular_component:exocyst)	K07195	EXOC7, EXO70	map04910(Insulin signaling pathway)
Zm00001d038452		ENTH/VHS/GAT family protein	GO:0006886(biological_process:intracellular protein transport); GO:0005622(cellular_component:intracellular)
Zm00001d003174		NAD(P)-binding Rossmann-fold superfamily protein		K00079	CBR1	map00590(Arachidonic acid metabolism); map05204(Chemical carcinogenesis); map00790(Folate biosynthesis); map00980(Metabolism of xenobiotics by cytochrome P450)
Zm00001d025915		Syntaxin-81	GO:0016021(cellular_component:integral component of membrane); GO:0016020(cellular_component:membrane); GO:0008270(molecular_function:zinc ion binding)	K10666	RNF5	map04141(Protein processing in endoplasmic reticulum)
Zm00001d020602		alpha/beta-Hydrolases superfamily protein	GO:0016787(molecular_function:hydrolase activity); GO:0004175(molecular_function:endopeptidase activity); GO:0005634(cellular_component:nucleus); GO:0016020(cellular_component:membrane); GO:0016929(molecular_function:SUMO-specific protease activity); GO:0016926(biological_process:protein desumoylation); GO:0016021(cellular_component:integral component of membrane)	K07052	K07052
Zm00001d007827	early light inducible protein1	early light inducible protein1	GO:0016021(cellular_component:integral component of membrane); GO:0016020(cellular_component:membrane)
Zm00001d021170		Inositol 134-trisphosphate 5/6-kinase 4	GO:0016301(molecular_function:kinase activity); GO:0047325(molecular_function:inositol tetrakisphosphate 1-kinase activity); GO:0016310(biological_process:phosphorylation); GO:0005829(cellular_component:cytosol); GO:0000287(molecular_function:magnesium ion binding); GO:0005622(cellular_component:intracellular); GO:0052726(molecular_function:inositol-1,3,4-trisphosphate 5-kinase activity); GO:0032…
Zm00001d032828		Citrate transporter family protein	GO:0098656(biological_process:anion transmembrane transport); GO:0005215(molecular_function:transporter activity); GO:0016021(cellular_component:integral component of membrane); GO:0016020(cellular_component:membrane); GO:0055085(biological_process:transmembrane transport)
Zm00001d002506
Zm00001d032311	trehalose-6-phosphate synthase4	trehalose-6-phosphate synthase4	GO:0003824(molecular_function:catalytic activity); GO:0005992(biological_process:trehalose biosynthetic process)	K16055	TPS	map00500(Starch and sucrose metabolism)
Zm00001d045231	Zea mays MADS3	Developmental protein SEPALLATA 2	GO:0003700(molecular_function:transcription factor activity, sequence-specific DNA binding); GO:0005634(cellular_component:nucleus); GO:0006355(biological_process:regulation of transcription, DNA-templated); GO:0045944(biological_process:positive regulation of transcription from RNA polymerase II promoter); GO:0000977(molecular_function:RNA polymerase II regulatory region sequence-specific DNA bi…	K09264	K09264
Zm00001d013411		UV-B-induced protein chloroplastic
Zm00001d017887		S-adenosyl-L-methionine-dependent methyltransferases superfamily protein	GO:0009536(cellular_component:plastid); GO:0008757(molecular_function:S-adenosylmethionine-dependent methyltransferase activity); GO:0016740(molecular_function:transferase activity); GO:0003723(molecular_function:RNA binding); GO:0008168(molecular_function:methyltransferase activity); GO:0032259(biological_process:methylation); GO:0006364(biological_process:rRNA processing)	K14835	NOP2
Zm00001d025476		P0041A24.7 protein	GO:0016021(cellular_component:integral component of membrane); GO:0016020(cellular_component:membrane)
Zm00001d030121	roothairless6	roothairless6	GO:0016021(cellular_component:integral component of membrane); GO:0016020(cellular_component:membrane); GO:0000139(cellular_component:Golgi membrane); GO:0071555(biological_process:cell wall organization); GO:0016740(molecular_function:transferase activity); GO:0016760(molecular_function:cellulose synthase (UDP-forming) activity); GO:0016757(molecular_function:transferase activity, transferring g…	K20924	CSLD
Zm00001d048499		UDP-galactose/UDP-glucose transporter 4	GO:1902559(biological_process:3'-phospho-5'-adenylyl sulfate transmembrane transport); GO:0030176(cellular_component:integral component of endoplasmic reticulum membrane); GO:0016021(cellular_component:integral component of membrane); GO:0016020(cellular_component:membrane); GO:0008643(biological_process:carbohydrate transport); GO:0046964(molecular_function:3'-phosphoadenosine 5'-phosphosulfate …	K15277	SLC35B3, PAPST2
Zm00001d052063		Transmembrane amino acid transporter family protein	GO:0016021(cellular_component:integral component of membrane); GO:0016020(cellular_component:membrane); GO:0003333(biological_process:amino acid transmembrane transport); GO:0015171(molecular_function:amino acid transmembrane transporter activity)	K15015	SLC32A, VGAT	map04727(GABAergic synapse); map04723(Retrograde endocannabinoid signaling); map04721(Synaptic vesicle cycle); map05032(Morphine addiction); map05033(Nicotine addiction)
Zm00001d048799		Pistil-specific extensin-like protein	GO:0005737(cellular_component:cytoplasm); GO:0030001(biological_process:metal ion transport); GO:0046872(molecular_function:metal ion binding); GO:0046916(biological_process:cellular transition metal ion homeostasis); GO:0046914(molecular_function:transition metal ion binding)
Zm00001d013706	thylakoid assembly 9	thylakoid assembly 9	GO:0006260(biological_process:DNA replication); GO:0003697(molecular_function:single-stranded DNA binding); GO:0003677(molecular_function:DNA binding)
Zm00001d027353		Retinol dehydrogenase 12		K11153	RDH12	map00830(Retinol metabolism)
Zm00001d021653		Glucose-6-phosphate/phosphate translocator 2	GO:0016020(cellular_component:membrane); GO:0005215(molecular_function:transporter activity); GO:0016021(cellular_component:integral component of membrane); GO:0006810(biological_process:transport)	K15283	SLC35E1
Zm00001d036361		Protein LAZ1	GO:0016020(cellular_component:membrane); GO:0016301(molecular_function:kinase activity); GO:0005215(molecular_function:transporter activity); GO:0016021(cellular_component:integral component of membrane); GO:0006810(biological_process:transport); GO:0009626(biological_process:plant-type hypersensitive response); GO:0016310(biological_process:phosphorylation)
Zm00001d043188		DNA-(apurinic or apyrimidinic site) lyase chloroplastic	GO:0090304(biological_process:nucleic acid metabolic process); GO:0140078(deleted:old GO); GO:0003906(molecular_function:DNA-(apurinic or apyrimidinic site) lyase activity); GO:0006281(biological_process:DNA repair); GO:0004518(molecular_function:nuclease activity); GO:0004519(molecular_function:endonuclease activity); GO:0016829(molecular_function:lyase activity); GO:0005622(cellular_component:i…	K01142	E3.1.11.2, xthA	map03410(Base excision repair)
Zm00001d010852		Translocase of chloroplast 159 chloroplastic	GO:0016817(molecular_function:hydrolase activity, acting on acid anhydrides); GO:0005525(molecular_function:GTP binding)
Zm00001d023266		Aladin	GO:0005643(cellular_component:nuclear pore); GO:0005635(cellular_component:nuclear envelope); GO:0006913(biological_process:nucleocytoplasmic transport); GO:0005783(cellular_component:endoplasmic reticulum)	K14320	AAAS	map03013(RNA transport)
Zm00001d012744		Cellulose synthase A catalytic subunit 8 [UDP-forming]	GO:0009834(biological_process:plant-type secondary cell wall biogenesis); GO:0016757(molecular_function:transferase activity, transferring glycosyl groups); GO:0005618(cellular_component:cell wall); GO:0016021(cellular_component:integral component of membrane); GO:0016020(cellular_component:membrane); GO:0030244(biological_process:cellulose biosynthetic process); GO:0050832(biological_process:def…	K10999	CESA
Zm00001d043650		Tryptophan aminotransferase-related protein 4	GO:0016846(molecular_function:carbon-sulfur lyase activity); GO:0008483(molecular_function:transaminase activity); GO:0016021(cellular_component:integral component of membrane); GO:0016020(cellular_component:membrane); GO:0003824(molecular_function:catalytic activity); GO:0016740(molecular_function:transferase activity); GO:0016829(molecular_function:lyase activity)
Zm00001d033241		Cationic amino acid transporter 1	GO:1903401(biological_process:L-lysine transmembrane transport); GO:0051938(biological_process:L-glutamate import); GO:0015297(molecular_function:antiporter activity); GO:0016021(cellular_component:integral component of membrane); GO:0043091(biological_process:L-arginine import); GO:0055085(biological_process:transmembrane transport); GO:0005313(molecular_function:L-glutamate transmembrane transp…	K03294	TC.APA
Zm00001d012322		cytochrome P450 family 81 subfamily D polypeptide 8	GO:0042343(biological_process:indole glucosinolate metabolic process); GO:0004497(molecular_function:monooxygenase activity); GO:0020037(molecular_function:heme binding); GO:0016709(molecular_function:oxidoreductase activity, acting on paired donors, with incorporation or reduction of molecular oxygen, NAD(P)H as one donor, and incorporation of one atom of oxygen); GO:0044550(biological_process:s…	K00517	CYP81F
Zm00001d013181		Pentatricopeptide repeat-containing protein DWY1 chloroplastic	GO:0009536(cellular_component:plastid); GO:0008270(molecular_function:zinc ion binding)
Zm00001d049292		UDP-glycosyltransferase 73D1	GO:0016758(molecular_function:transferase activity, transferring hexosyl groups); GO:0016740(molecular_function:transferase activity); GO:0016757(molecular_function:transferase activity, transferring glycosyl groups); GO:0008152(biological_process:metabolic process)
Zm00001d009196
Zm00001d034756
Zm00001d000706		None	None	None	None	None
Zm00001d013210
Zm00001d012746	WRKY-transcription factor 111	Probable WRKY transcription factor 69	GO:0043565(molecular_function:sequence-specific DNA binding); GO:0003700(molecular_function:transcription factor activity, sequence-specific DNA binding); GO:0005634(cellular_component:nucleus); GO:0006355(biological_process:regulation of transcription, DNA-templated); GO:0006351(biological_process:transcription, DNA-templated); GO:0003677(molecular_function:DNA binding)
Zm00001d041991		Beta-fructofuranosidase insoluble isoenzyme CWINV3	GO:0016787(molecular_function:hydrolase activity); GO:0005975(biological_process:carbohydrate metabolic process); GO:0005618(cellular_component:cell wall); GO:0004553(molecular_function:hydrolase activity, hydrolyzing O-glycosyl compounds); GO:0016798(molecular_function:hydrolase activity, acting on glycosyl bonds); GO:0048046(cellular_component:apoplast); GO:0008152(biological_process:metabolic …	K20848	1-FEH
Zm00001d007379		CASP-like protein 1U2	GO:0016021(cellular_component:integral component of membrane); GO:0016020(cellular_component:membrane); GO:0005886(cellular_component:plasma membrane)
Zm00001d046581		Isoleucine--tRNA ligase cytoplasmic	GO:0005737(cellular_component:cytoplasm); GO:0006450(biological_process:regulation of translational fidelity); GO:0004822(molecular_function:isoleucine-tRNA ligase activity); GO:0006428(biological_process:isoleucyl-tRNA aminoacylation); GO:0000166(molecular_function:nucleotide binding); GO:0004812(molecular_function:aminoacyl-tRNA ligase activity); GO:0002161(molecular_function:aminoacyl-tRNA edi…	K01870	IARS, ileS	map00970(Aminoacyl-tRNA biosynthesis)
Zm00001d033316		CBL-interacting serine/threonine-protein kinase 4	GO:0005737(cellular_component:cytoplasm); GO:0006468(biological_process:protein phosphorylation); GO:0016310(biological_process:phosphorylation); GO:0005634(cellular_component:nucleus); GO:0016301(molecular_function:kinase activity); GO:0005739(cellular_component:mitochondrion); GO:0000166(molecular_function:nucleotide binding); GO:0004674(molecular_function:protein serine/threonine kinase activi…
Zm00001d002346	cinnamyl alcohol dehydrogenase1	cinnamyl alcohol dehydrogenase1	GO:0046872(molecular_function:metal ion binding); GO:0008270(molecular_function:zinc ion binding); GO:0055114(biological_process:oxidation-reduction process); GO:0016491(molecular_function:oxidoreductase activity)	K00083	E1.1.1.195	map00940(Phenylpropanoid biosynthesis)
Zm00001d044541		SPX domain-containing protein 3	GO:0016036(biological_process:cellular response to phosphate starvation); GO:0005783(cellular_component:endoplasmic reticulum)
Zm00001d016797		Transmembrane 9 superfamily member 1	GO:0016021(cellular_component:integral component of membrane); GO:0016020(cellular_component:membrane)	K17087	TM9SF3
Zm00001d047838		Mitochondrial substrate carrier family protein	GO:0003735(molecular_function:structural constituent of ribosome); GO:0016021(cellular_component:integral component of membrane); GO:0016020(cellular_component:membrane); GO:0055085(biological_process:transmembrane transport); GO:0006412(biological_process:translation)
Zm00001d034387	aldehyde oxidase1	aldehyde oxidase1	GO:0005737(cellular_component:cytoplasm); GO:0022900(biological_process:electron transport chain); GO:0009688(biological_process:abscisic acid biosynthetic process); GO:0016614(molecular_function:oxidoreductase activity, acting on CH-OH group of donors); GO:0016903(molecular_function:oxidoreductase activity, acting on the aldehyde or oxo group of donors); GO:0003824(molecular_function:catalytic a…	K11817;K09842	AAO1_2;AAO3	map00906(Carotenoid biosynthesis); map00380(Tryptophan metabolism)
Zm00001d004983		Pentatricopeptide repeat-containing protein	GO:0005515(molecular_function:protein binding); GO:0009507(cellular_component:chloroplast)
Zm00001d045434		SNARE-interacting protein KEULE	GO:0006904(biological_process:vesicle docking involved in exocytosis); GO:0016192(biological_process:vesicle-mediated transport)	K15292	STXBP1, MUNC18-1	map04721(Synaptic vesicle cycle)
Zm00001d026614		Probable protein arginine N-methyltransferase 6	GO:0006479(biological_process:protein methylation); GO:0032259(biological_process:methylation); GO:0008469(molecular_function:histone-arginine N-methyltransferase activity); GO:0005829(cellular_component:cytosol); GO:0005739(cellular_component:mitochondrion); GO:0006355(biological_process:regulation of transcription, DNA-templated); GO:0016740(molecular_function:transferase activity); GO:0034969(…	K11437	PRMT6
Zm00001d002884		Integral membrane protein	GO:0071281(biological_process:cellular response to iron ion); GO:0000041(biological_process:transition metal ion transport); GO:0046916(biological_process:cellular transition metal ion homeostasis); GO:0071421(biological_process:manganese ion transmembrane transport); GO:0030026(biological_process:cellular manganese ion homeostasis); GO:0016021(cellular_component:integral component of membrane); …
Zm00001d005804		Auxin-repressed protein
Zm00001d008458		Cysteine-rich receptor-like protein kinase 37	GO:0006468(biological_process:protein phosphorylation); GO:0016020(cellular_component:membrane); GO:0016310(biological_process:phosphorylation); GO:0016021(cellular_component:integral component of membrane); GO:0016301(molecular_function:kinase activity); GO:0030247(molecular_function:polysaccharide binding); GO:0004674(molecular_function:protein serine/threonine kinase activity); GO:0004672(mole…
Zm00001d049303		O-methyltransferase ZRP4	GO:0008757(molecular_function:S-adenosylmethionine-dependent methyltransferase activity); GO:0016740(molecular_function:transferase activity); GO:0008171(molecular_function:O-methyltransferase activity); GO:0019438(biological_process:aromatic compound biosynthetic process); GO:0008168(molecular_function:methyltransferase activity); GO:0046983(molecular_function:protein dimerization activity); GO:…	K16040	ROMT	map00945(Stilbenoid, diarylheptanoid and gingerol biosynthesis)
Zm00001d049991	GeBP-transcription factor 20	GLABROUS1 enhancer-binding protein-like	GO:0006355(biological_process:regulation of transcription, DNA-templated)
Zm00001d037519		DCD (Development and Cell Death) domain protein	GO:0005515(molecular_function:protein binding)
Zm00001d044162	WRKY-transcription factor 64	Probable WRKY transcription factor 71	GO:0043565(molecular_function:sequence-specific DNA binding); GO:0003700(molecular_function:transcription factor activity, sequence-specific DNA binding); GO:0005634(cellular_component:nucleus); GO:0006355(biological_process:regulation of transcription, DNA-templated); GO:0006351(biological_process:transcription, DNA-templated); GO:0003677(molecular_function:DNA binding)
Zm00001d049293		Putative leucine-rich repeat receptor-like protein kinase family protein	GO:0006468(biological_process:protein phosphorylation); GO:0016301(molecular_function:kinase activity); GO:0016310(biological_process:phosphorylation); GO:0016021(cellular_component:integral component of membrane); GO:0016020(cellular_component:membrane); GO:0000166(molecular_function:nucleotide binding); GO:0004674(molecular_function:protein serine/threonine kinase activity); GO:0016740(molecula…
Zm00001d028574		Protein phosphatase 2C 37	GO:0016787(molecular_function:hydrolase activity); GO:0009536(cellular_component:plastid); GO:0043169(molecular_function:cation binding); GO:0006470(biological_process:protein dephosphorylation); GO:0004722(molecular_function:protein serine/threonine phosphatase activity); GO:0004721(molecular_function:phosphoprotein phosphatase activity); GO:0003824(molecular_function:catalytic activity); GO:004…	K14497	PP2C	map04016(MAPK signaling pathway - plant); map04075(Plant hormone signal transduction); map04931(Insulin resistance)
Zm00001d036261		Protein kinase superfamily protein	GO:0006468(biological_process:protein phosphorylation); GO:0016020(cellular_component:membrane); GO:0016310(biological_process:phosphorylation); GO:0016021(cellular_component:integral component of membrane); GO:0004672(molecular_function:protein kinase activity); GO:0030247(molecular_function:polysaccharide binding); GO:0043167(molecular_function:ion binding); GO:0016301(molecular_function:kinase…
Zm00001d030500	GRAS-transcription factor 21		GO:0003700(molecular_function:transcription factor activity, sequence-specific DNA binding); GO:0006355(biological_process:regulation of transcription, DNA-templated); GO:0005634(cellular_component:nucleus); GO:0006351(biological_process:transcription, DNA-templated); GO:0043565(molecular_function:sequence-specific DNA binding)
Zm00001d037332		Putative 1-phosphatidylinositol-4-phosphate 5-kinase/ zinc ion binding family	GO:0016310(biological_process:phosphorylation); GO:0016301(molecular_function:kinase activity); GO:0016307(molecular_function:phosphatidylinositol phosphate kinase activity); GO:0000166(molecular_function:nucleotide binding); GO:0016740(molecular_function:transferase activity); GO:0046488(biological_process:phosphatidylinositol metabolic process); GO:0046854(biological_process:phosphatidylinosito…	K00921	PIKFYVE, FAB1	map04145(Phagosome); map04070(Phosphatidylinositol signaling system); map04810(Regulation of actin cytoskeleton); map00562(Inositol phosphate metabolism)
Zm00001d042264		Aspartokinase 1 chloroplastic	GO:0008652(biological_process:cellular amino acid biosynthetic process); GO:0016310(biological_process:phosphorylation); GO:0016301(molecular_function:kinase activity); GO:0005739(cellular_component:mitochondrion); GO:0009089(biological_process:lysine biosynthetic process via diaminopimelate); GO:0008152(biological_process:metabolic process); GO:0016597(molecular_function:amino acid binding); GO:…	K00928	lysC	map00270(Cysteine and methionine metabolism); map00300(Lysine biosynthesis); map00260(Glycine, serine and threonine metabolism); map00261(Monobactam biosynthesis)
Zm00001d043625		Plasminogen activator inhibitor 1 RNA-binding protein		K13199	SERBP1
Zm00001d037932		Transducin/WD40 repeat-like superfamily protein	GO:0007165(biological_process:signal transduction); GO:0005488(molecular_function:binding)
Zm00001d043526		haloacid dehalogenase-like hydrolase family protein	GO:0005737(cellular_component:cytoplasm); GO:0044238(biological_process:primary metabolic process); GO:0004222(molecular_function:metalloendopeptidase activity); GO:0016787(molecular_function:hydrolase activity); GO:0016311(biological_process:dephosphorylation); GO:0044237(biological_process:cellular metabolic process); GO:0005739(cellular_component:mitochondrion); GO:0043170(biological_process:m…
Zm00001d025055	protein phosphatase homolog11	protein phosphatase homolog11	GO:0043169(molecular_function:cation binding); GO:0016787(molecular_function:hydrolase activity); GO:0006470(biological_process:protein dephosphorylation); GO:0004722(molecular_function:protein serine/threonine phosphatase activity); GO:0004721(molecular_function:phosphoprotein phosphatase activity); GO:0003824(molecular_function:catalytic activity); GO:0046872(molecular_function:metal ion bindin…	K14497	PP2C	map04016(MAPK signaling pathway - plant); map04075(Plant hormone signal transduction); map04931(Insulin resistance)
Zm00001d003941		Probable metal-nicotianamine transporter YSL6	GO:0016021(cellular_component:integral component of membrane); GO:0016020(cellular_component:membrane); GO:0055085(biological_process:transmembrane transport)
Zm00001d047762		Ypt/Rab-GAP domain of gyp1p superfamily protein
Zm00001d036364	NAC-transcription factor 42	NAC domain containing protein 36	GO:0006355(biological_process:regulation of transcription, DNA-templated); GO:0005634(cellular_component:nucleus); GO:0006351(biological_process:transcription, DNA-templated); GO:0003677(molecular_function:DNA binding)
Zm00001d010121		Pentatricopeptide repeat-containing protein	GO:0005515(molecular_function:protein binding); GO:0005739(cellular_component:mitochondrion)
Zm00001d000204		Probable sulfate transporter 3.4	GO:1902358(biological_process:sulfate transmembrane transport); GO:0016021(cellular_component:integral component of membrane); GO:0016020(cellular_component:membrane); GO:0015116(molecular_function:sulfate transmembrane transporter activity); GO:0008271(molecular_function:secondary active sulfate transmembrane transporter activity); GO:0005887(cellular_component:integral component of plasma membr…	K17471	SULTR3
Zm00001d014946		BAG family molecular chaperone regulator 7
Zm00001d006499		Condensin-2 complex subunit H2	GO:0030261(biological_process:chromosome condensation); GO:0051276(biological_process:chromosome organization)	K11490	NCAPH2
Zm00001d025347		Putative uncharacterized protein [Source:UniProtKB/TrEMBL;Acc:B6SVC3]
Zm00001d053393		Core-2/I-branching beta-16-N-acetylglucosaminyltransferase family protein	GO:0008375(molecular_function:acetylglucosaminyltransferase activity); GO:0016021(cellular_component:integral component of membrane); GO:0016020(cellular_component:membrane); GO:0016740(molecular_function:transferase activity); GO:0016757(molecular_function:transferase activity, transferring glycosyl groups)
Zm00001d018220	glutathione transferase24	glutathione transferase24	GO:0005737(cellular_component:cytoplasm); GO:0004364(molecular_function:glutathione transferase activity); GO:0009407(biological_process:toxin catabolic process); GO:0016740(molecular_function:transferase activity); GO:0005515(molecular_function:protein binding); GO:0006749(biological_process:glutathione metabolic process)	K00799	GST, gst	map00480(Glutathione metabolism); map05204(Chemical carcinogenesis); map00983(Drug metabolism - other enzymes); map00982(Drug metabolism - cytochrome P450); map00980(Metabolism of xenobiotics by cytochrome P450); map05200(Pathways in cancer); map05418(Fluid shear stress and atherosclerosis); map05225(Hepatocellular carcinoma); map01524(Platinum drug resistance)
Zm00001d032100		Probable pectinesterase/pectinesterase inhibitor 13	GO:0042545(biological_process:cell wall modification); GO:0016787(molecular_function:hydrolase activity); GO:0046910(molecular_function:pectinesterase inhibitor activity); GO:0005618(cellular_component:cell wall); GO:0016021(cellular_component:integral component of membrane); GO:0016020(cellular_component:membrane); GO:0030599(molecular_function:pectinesterase activity); GO:0071944(cellular_compo…
Zm00001d053554		Peroxidase 52	GO:0016491(molecular_function:oxidoreductase activity); GO:0020037(molecular_function:heme binding); GO:0004601(molecular_function:peroxidase activity); GO:0098869(biological_process:cellular oxidant detoxification); GO:0042744(biological_process:hydrogen peroxide catabolic process); GO:0046872(molecular_function:metal ion binding); GO:0006979(biological_process:response to oxidative stress); GO:…	K00430	E1.11.1.7	map00940(Phenylpropanoid biosynthesis)
Zm00001d011060		Putative E3 ubiquitin-protein ligase XBAT31	GO:0016874(molecular_function:ligase activity); GO:0016301(molecular_function:kinase activity); GO:0051865(biological_process:protein autoubiquitination); GO:0008270(molecular_function:zinc ion binding); GO:0005515(molecular_function:protein binding); GO:0004842(molecular_function:ubiquitin-protein transferase activity); GO:0042742(biological_process:defense response to bacterium)
Zm00001d019577		Prefoldin chaperone subunit family protein	GO:0016272(cellular_component:prefoldin complex); GO:0006457(biological_process:protein folding); GO:0051082(molecular_function:unfolded protein binding)
Zm00001d053394
Zm00001d026607		Oligosaccharyl transferase STT3 subunit	GO:0009536(cellular_component:plastid); GO:0006486(biological_process:protein glycosylation); GO:0016021(cellular_component:integral component of membrane); GO:0016020(cellular_component:membrane); GO:0008250(cellular_component:oligosaccharyltransferase complex); GO:0016740(molecular_function:transferase activity); GO:0004576(molecular_function:oligosaccharyl transferase activity); GO:0004579(mol…	K07151	STT3	map00510(N-Glycan biosynthesis); map00513(Various types of N-glycan biosynthesis); map04141(Protein processing in endoplasmic reticulum)
Zm00001d032209
Zm00001d006939		Novel plant SNARE 13	GO:0005794(cellular_component:Golgi apparatus); GO:0006891(biological_process:intra-Golgi vesicle-mediated transport); GO:0016021(cellular_component:integral component of membrane); GO:0006888(biological_process:ER to Golgi vesicle-mediated transport); GO:0006896(biological_process:Golgi to vacuole transport); GO:0005829(cellular_component:cytosol); GO:0016020(cellular_component:membrane); GO:003…	K08494	NSPN
Zm00001d011668		DNAJ heat shock N-terminal domain-containing protein
Zm00001d049494	sigma factor 1B	sigma factor 1B	GO:0001053(molecular_function:plastid sigma factor activity); GO:0003700(molecular_function:transcription factor activity, sequence-specific DNA binding); GO:0080005(biological_process:photosystem stoichiometry adjustment); GO:0016987(molecular_function:sigma factor activity); GO:0006355(biological_process:regulation of transcription, DNA-templated); GO:2000142(biological_process:regulation of DN…	K03086	rpoD
Zm00001d049305		HSP20-like chaperones superfamily protein	GO:0005829(cellular_component:cytosol); GO:0009506(cellular_component:plasmodesma); GO:0005886(cellular_component:plasma membrane)
Zm00001d033383	hydroxymethylpyrimidine phosphate synthase1	hydroxymethylpyrimidine phosphate synthase1	GO:0009536(cellular_component:plastid); GO:0009228(biological_process:thiamine biosynthetic process); GO:0009570(cellular_component:chloroplast stroma); GO:0051536(molecular_function:iron-sulfur cluster binding); GO:0016830(molecular_function:carbon-carbon lyase activity); GO:0080041(molecular_function:ADP-ribose pyrophosphohydrolase activity); GO:0019904(molecular_function:protein domain specifi…	K03147	thiC	map00730(Thiamine metabolism)
Zm00001d047710			GO:0050660(molecular_function:flavin adenine dinucleotide binding); GO:0016614(molecular_function:oxidoreductase activity, acting on CH-OH group of donors); GO:0005829(cellular_component:cytosol); GO:0051537(molecular_function:2 iron, 2 sulfur cluster binding); GO:0016903(molecular_function:oxidoreductase activity, acting on the aldehyde or oxo group of donors); GO:0009115(biological_process:xant…	K11817;K09842	AAO1_2;AAO3	map00906(Carotenoid biosynthesis); map00380(Tryptophan metabolism)
Zm00001d022227	MYB-transcription factor 70	fused leaves1	GO:0003677(molecular_function:DNA binding)	K09422	MYBP
Zm00001d022560	LON protease2	LON protease2	GO:0004176(molecular_function:ATP-dependent peptidase activity); GO:0043565(molecular_function:sequence-specific DNA binding); GO:0008233(molecular_function:peptidase activity); GO:0004252(molecular_function:serine-type endopeptidase activity); GO:0006508(biological_process:proteolysis); GO:0006515(biological_process:misfolded or incompletely synthesized protein catabolic process); GO:0090296(bio…	K08675	PRSS15, PIM1
Zm00001d033246	Homeobox-transcription factor 124	Homeobox-leucine zipper protein ATHB-14	GO:0006355(biological_process:regulation of transcription, DNA-templated); GO:0005634(cellular_component:nucleus); GO:0008289(molecular_function:lipid binding); GO:0003677(molecular_function:DNA binding)	K09338	HD-ZIP
Zm00001d047634	virescent30	virescent30	GO:0004252(molecular_function:serine-type endopeptidase activity); GO:0009536(cellular_component:plastid); GO:0016787(molecular_function:hydrolase activity); GO:0006508(biological_process:proteolysis); GO:0008233(molecular_function:peptidase activity); GO:0008236(molecular_function:serine-type peptidase activity)	K01358	clpP, CLPP	map04212(Longevity regulating pathway - worm); map04112(Cell cycle - Caulobacter)
Zm00001d019139	sterol methyltransferase1	sterol methyltransferase1	GO:0016126(biological_process:sterol biosynthetic process); GO:0008757(molecular_function:S-adenosylmethionine-dependent methyltransferase activity); GO:0005802(cellular_component:trans-Golgi network); GO:0005774(cellular_component:vacuolar membrane); GO:0016740(molecular_function:transferase activity); GO:0006694(biological_process:steroid biosynthetic process); GO:0008168(molecular_function:met…	K00559	E2.1.1.41, SMT1, ERG6	map00100(Steroid biosynthesis)
Zm00001d029123		cell cycle checkpoint control protein family	GO:0030896(cellular_component:checkpoint clamp complex); GO:0071479(biological_process:cellular response to ionizing radiation); GO:0000077(biological_process:DNA damage checkpoint); GO:0000076(biological_process:DNA replication checkpoint); GO:0006281(biological_process:DNA repair); GO:0008408(molecular_function:3'-5' exonuclease activity); GO:0090305(biological_process:nucleic acid phosphodiest…	K10994	RAD9A	map04218(Cellular senescence)
Zm00001d001896		Probable phytol kinase%2C chloroplastic	GO:0016301(molecular_function:kinase activity); GO:0016310(biological_process:phosphorylation); GO:0016021(cellular_component:integral component of membrane); GO:0016020(cellular_component:membrane); GO:0044237(biological_process:cellular metabolic process); GO:0016740(molecular_function:transferase activity); GO:0009507(cellular_component:chloroplast); GO:0010276(molecular_function:phytol kinase…	K18678	VTE5
Zm00001d016855		Chloride channel	GO:1902476(biological_process:chloride transmembrane transport); GO:0016021(cellular_component:integral component of membrane); GO:0016020(cellular_component:membrane); GO:0055085(biological_process:transmembrane transport); GO:0034220(biological_process:ion transmembrane transport); GO:0006821(biological_process:chloride transport); GO:0006811(biological_process:ion transport); GO:0005247(molecu…	K05016	CLCN7
Zm00001d021682		Cysteine-rich receptor-like protein kinase 25	GO:0006468(biological_process:protein phosphorylation); GO:0016020(cellular_component:membrane); GO:0016310(biological_process:phosphorylation); GO:0016021(cellular_component:integral component of membrane); GO:0016301(molecular_function:kinase activity); GO:0005524(molecular_function:ATP binding); GO:0006952(biological_process:defense response); GO:0004674(molecular_function:protein serine/threo…
Zm00001d039542		Phospholipase A1-Igamma1 chloroplastic	GO:0016787(molecular_function:hydrolase activity); GO:0006629(biological_process:lipid metabolic process)
Zm00001d047271		Probable small nuclear ribonucleoprotein G	GO:0071004(cellular_component:U2-type prespliceosome); GO:0043186(cellular_component:P granule); GO:0005732(cellular_component:small nucleolar ribonucleoprotein complex); GO:0071011(cellular_component:precatalytic spliceosome); GO:0071013(cellular_component:catalytic step 2 spliceosome); GO:0000387(biological_process:spliceosomal snRNP assembly); GO:0000398(biological_process:mRNA splicing, via s…	K11099	SNRPG, SMG	map03040(Spliceosome)
Zm00001d001303			None	None	None	None
Zm00001d043784		RING/U-box superfamily protein	GO:0046872(molecular_function:metal ion binding); GO:0008270(molecular_function:zinc ion binding)
Zm00001d017598		Glucose-methanol-choline (GMC) oxidoreductase family protein	GO:0016829(molecular_function:lyase activity); GO:0050660(molecular_function:flavin adenine dinucleotide binding); GO:0016614(molecular_function:oxidoreductase activity, acting on CH-OH group of donors); GO:0055114(biological_process:oxidation-reduction process)
Zm00001d017830		Pyrophosphate--fructose 6-phosphate 1-phosphotransferase subunit alpha 2	GO:0005737(cellular_component:cytoplasm); GO:0047334(molecular_function:diphosphate-fructose-6-phosphate 1-phosphotransferase activity); GO:0046835(biological_process:carbohydrate phosphorylation); GO:0016740(molecular_function:transferase activity); GO:0006002(biological_process:fructose 6-phosphate metabolic process); GO:0003872(molecular_function:6-phosphofructokinase activity); GO:0006096(bio…	K00895	pfp, PFP	map00010(Glycolysis / Gluconeogenesis); map00030(Pentose phosphate pathway); map00051(Fructose and mannose metabolism)
Zm00001d034035	glutathione transporter1	glutathione transporter1	GO:1990388(biological_process:xylem-to-phloem iron transport); GO:0046915(molecular_function:transition metal ion transmembrane transporter activity); GO:0006875(biological_process:cellular metal ion homeostasis); GO:0016021(cellular_component:integral component of membrane); GO:0016020(cellular_component:membrane); GO:0055072(biological_process:iron ion homeostasis); GO:0005886(cellular_componen…
Zm00001d032138
Zm00001d015586
Zm00001d014748		(Z)-3-hexen-1-ol acetyltransferase	GO:0016740(molecular_function:transferase activity); GO:0016747(molecular_function:transferase activity, transferring acyl groups other than amino-acyl groups)	K19861	BEBT, AMAT
Zm00001d014292		Inositol-3-phosphate synthase isozyme 1	GO:0004512(molecular_function:inositol-3-phosphate synthase activity); GO:0006021(biological_process:inositol biosynthetic process); GO:0008654(biological_process:phospholipid biosynthetic process)	K01858	INO1, ISYNA1	map00521(Streptomycin biosynthesis); map00562(Inositol phosphate metabolism)
Zm00001d018738	pathogenesis related protein4	pathogenesis related protein4	GO:0005576(cellular_component:extracellular region)	K13449	PR1	map04016(MAPK signaling pathway - plant); map04626(Plant-pathogen interaction); map04075(Plant hormone signal transduction)
Zm00001d043621		Phosphatase phospho1	GO:0016311(biological_process:dephosphorylation); GO:0016791(molecular_function:phosphatase activity); GO:0008152(biological_process:metabolic process)	K06124	PHOSPHO1	map00564(Glycerophospholipid metabolism)
Zm00001d036328		2-oxoglutarate dehydrogenase E1 component	GO:0045252(cellular_component:oxoglutarate dehydrogenase complex); GO:0016624(molecular_function:oxidoreductase activity, acting on the aldehyde or oxo group of donors, disulfide as acceptor); GO:0005829(cellular_component:cytosol); GO:0030976(molecular_function:thiamine pyrophosphate binding); GO:0005739(cellular_component:mitochondrion); GO:0006099(biological_process:tricarboxylic acid cycle); …	K00164	OGDH, sucA	map00020(Citrate cycle (TCA cycle)); map00310(Lysine degradation); map00380(Tryptophan metabolism)
Zm00001d010550			GO:0016021(cellular_component:integral component of membrane); GO:0016020(cellular_component:membrane)
Zm00001d037010		Shaggy-related protein kinase iota	GO:0006468(biological_process:protein phosphorylation); GO:0016310(biological_process:phosphorylation); GO:0016301(molecular_function:kinase activity); GO:0000166(molecular_function:nucleotide binding); GO:0004674(molecular_function:protein serine/threonine kinase activity); GO:0004672(molecular_function:protein kinase activity); GO:0005524(molecular_function:ATP binding)	K03083	GSK3B	map04110(Cell cycle); map05167(Kaposi sarcoma-associated herpesvirus infection); map05164(Influenza A); map05165(Human papillomavirus infection); map04657(IL-17 signaling pathway); map05163(Human cytomegalovirus infection); map04390(Hippo signaling pathway); map05213(Endometrial cancer); map05210(Colorectal cancer); map04012(ErbB signaling pathway); map05217(Basal cell carcinoma); map04662(B cell…
Zm00001d025920		Putative lectin-like receptor protein kinase family protein	GO:0006468(biological_process:protein phosphorylation); GO:0016301(molecular_function:kinase activity); GO:0016310(biological_process:phosphorylation); GO:0016021(cellular_component:integral component of membrane); GO:0016020(cellular_component:membrane); GO:0030246(molecular_function:carbohydrate binding); GO:0000166(molecular_function:nucleotide binding); GO:0004674(molecular_function:protein s…
Zm00001d045747		DNA topoisomerase type IA core	GO:0016853(molecular_function:isomerase activity); GO:0006265(biological_process:DNA topological change); GO:0003917(molecular_function:DNA topoisomerase type I activity); GO:0003916(molecular_function:DNA topoisomerase activity); GO:0003677(molecular_function:DNA binding); GO:0005694(cellular_component:chromosome)
Zm00001d042427		Ribosomal protein S24/S35 mitochondrial	GO:0003735(molecular_function:structural constituent of ribosome); GO:0005840(cellular_component:ribosome); GO:0005763(cellular_component:mitochondrial small ribosomal subunit)	K17413	MRPS35
Zm00001d048153
Zm00001d011193		integral membrane protein	GO:0016021(cellular_component:integral component of membrane); GO:0016020(cellular_component:membrane)
Zm00001d049956		4-hydroxy-tetrahydrodipicolinate reductase 2 chloroplastic	GO:0009570(cellular_component:chloroplast stroma); GO:0019877(biological_process:diaminopimelate biosynthetic process); GO:0009089(biological_process:lysine biosynthetic process via diaminopimelate); GO:0008839(molecular_function:4-hydroxy-tetrahydrodipicolinate reductase); GO:0070402(molecular_function:NADPH binding); GO:0055114(biological_process:oxidation-reduction process)	K00215	dapB	map00300(Lysine biosynthesis); map00261(Monobactam biosynthesis)
Zm00001d031257		Cupredoxin superfamily protein	GO:0022900(biological_process:electron transport chain); GO:0016020(cellular_component:membrane); GO:0009055(molecular_function:electron carrier activity)
Zm00001d049188		Bifunctional dihydrofolate reductase-thymidylate synthase	GO:0006231(biological_process:dTMP biosynthetic process); GO:0006545(biological_process:glycine biosynthetic process); GO:0006730(biological_process:one-carbon metabolic process); GO:0016740(molecular_function:transferase activity); GO:0009165(biological_process:nucleotide biosynthetic process); GO:0004799(molecular_function:thymidylate synthase activity); GO:0008168(molecular_function:methyltran…	K13998	DHFR-TS	map00240(Pyrimidine metabolism); map00670(One carbon pool by folate); map00790(Folate biosynthesis)
Zm00001d007750		LRR receptor-like serine/threonine-protein kinase EFR	GO:0016310(biological_process:phosphorylation); GO:0016301(molecular_function:kinase activity); GO:0005515(molecular_function:protein binding)
Zm00001d042739		Anthocyanidin 3-O-glucosyltransferase	GO:0080044(molecular_function:quercetin 7-O-glucosyltransferase activity); GO:0043231(cellular_component:intracellular membrane-bounded organelle); GO:0052696(biological_process:flavonoid glucuronidation); GO:0009813(biological_process:flavonoid biosynthetic process); GO:0080043(molecular_function:quercetin 3-O-glucosyltransferase activity); GO:0016740(molecular_function:transferase activity); GO…
Zm00001d044812	PIN-formed protein1	Putative auxin efflux carrier	GO:0016020(cellular_component:membrane); GO:0010329(molecular_function:auxin efflux transmembrane transporter activity); GO:0005783(cellular_component:endoplasmic reticulum); GO:0010315(biological_process:auxin efflux); GO:0009734(biological_process:auxin-activated signaling pathway); GO:0010252(biological_process:auxin homeostasis); GO:0005215(molecular_function:transporter activity); GO:0016021…	K13947	PIN
Zm00001d031228
Zm00001d037362		DNA topoisomerase type IA core	GO:0016853(molecular_function:isomerase activity); GO:0006265(biological_process:DNA topological change); GO:0003917(molecular_function:DNA topoisomerase type I activity); GO:0003916(molecular_function:DNA topoisomerase activity); GO:0003677(molecular_function:DNA binding); GO:0005694(cellular_component:chromosome)
Zm00001d020355		NPK1-related protein kinase 2	GO:0005737(cellular_component:cytoplasm); GO:0006468(biological_process:protein phosphorylation); GO:0016301(molecular_function:kinase activity); GO:0016310(biological_process:phosphorylation); GO:0004672(molecular_function:protein kinase activity); GO:0000166(molecular_function:nucleotide binding); GO:0004674(molecular_function:protein serine/threonine kinase activity); GO:0005524(molecular_func…	K20606	ANP1	map04016(MAPK signaling pathway - plant)
Zm00001d028408	heat shock protein26	heat shock protein26	GO:0000427(cellular_component:plastid-encoded plastid RNA polymerase complex); GO:0101031(deleted:old GO); GO:0042542(biological_process:response to hydrogen peroxide); GO:0009658(biological_process:chloroplast organization); GO:0006355(biological_process:regulation of transcription, DNA-templated); GO:0009416(biological_process:response to light stimulus); GO:0009408(biological_process:response …	K13993	HSP20	map04141(Protein processing in endoplasmic reticulum)
Zm00001d038192	glutathione transferase41	glutathione transferase41	GO:0005737(cellular_component:cytoplasm); GO:0004364(molecular_function:glutathione transferase activity); GO:0009407(biological_process:toxin catabolic process); GO:0016740(molecular_function:transferase activity); GO:0005515(molecular_function:protein binding); GO:0006749(biological_process:glutathione metabolic process)	K00799	GST, gst	map00480(Glutathione metabolism); map05204(Chemical carcinogenesis); map00983(Drug metabolism - other enzymes); map00982(Drug metabolism - cytochrome P450); map00980(Metabolism of xenobiotics by cytochrome P450); map05200(Pathways in cancer); map05418(Fluid shear stress and atherosclerosis); map05225(Hepatocellular carcinoma); map01524(Platinum drug resistance)
Zm00001d037684
Zm00001d043734		S-adenosyl-L-methionine-dependent methyltransferases superfamily protein	GO:0008168(molecular_function:methyltransferase activity); GO:0016740(molecular_function:transferase activity); GO:0032259(biological_process:methylation)
Zm00001d028616		Putative E3 ubiquitin-protein ligase XBAT31	GO:0016874(molecular_function:ligase activity); GO:0008270(molecular_function:zinc ion binding); GO:0005515(molecular_function:protein binding)
Zm00001d033107			GO:0016021(cellular_component:integral component of membrane); GO:0070588(biological_process:calcium ion transmembrane transport); GO:0005516(molecular_function:calmodulin binding); GO:0005388(molecular_function:calcium-transporting ATPase activity); GO:0046872(molecular_function:metal ion binding); GO:0005524(molecular_function:ATP binding)	K01537	E3.6.3.8
Zm00001d037797		Serine carboxypeptidase-like 27	GO:0051603(biological_process:proteolysis involved in cellular protein catabolic process); GO:0016787(molecular_function:hydrolase activity); GO:0005773(cellular_component:vacuole); GO:0004180(molecular_function:carboxypeptidase activity); GO:0005739(cellular_component:mitochondrion); GO:0004185(molecular_function:serine-type carboxypeptidase activity); GO:0006508(biological_process:proteolysis);…	K16297	SCPL-II
Zm00001d042084		Villin-2	GO:0003779(molecular_function:actin binding); GO:0007010(biological_process:cytoskeleton organization); GO:0051017(biological_process:actin filament bundle assembly); GO:0051015(molecular_function:actin filament binding)
Zm00001d047808	initiator binding protein1	initiator binding protein1	GO:0003677(molecular_function:DNA binding)
Zm00001d017717		ADP-ribosylation factor B1B	GO:0000166(molecular_function:nucleotide binding); GO:0005622(cellular_component:intracellular); GO:0007264(biological_process:small GTPase mediated signal transduction); GO:0005525(molecular_function:GTP binding)	K07977	ARF
Zm00001d045501		embryo sac development arrest 7	GO:0005634(cellular_component:nucleus); GO:0005515(molecular_function:protein binding)	K14788	NOL10, ENP2
Zm00001d015125		PRA1 family protein H	GO:0016021(cellular_component:integral component of membrane); GO:0016020(cellular_component:membrane); GO:0005783(cellular_component:endoplasmic reticulum); GO:0016192(biological_process:vesicle-mediated transport)
Zm00001d016694		Poly [ADP-ribose] polymerase 3	GO:0005737(cellular_component:cytoplasm); GO:0006471(biological_process:protein ADP-ribosylation); GO:0051103(biological_process:DNA ligation involved in DNA repair); GO:0006273(biological_process:lagging strand elongation); GO:0016740(molecular_function:transferase activity); GO:0003910(molecular_function:DNA ligase (ATP) activity); GO:0016757(molecular_function:transferase activity, transferrin…	K10798	PARP	map04212(Longevity regulating pathway - worm); map03410(Base excision repair); map04210(Apoptosis); map04217(Necroptosis); map04214(Apoptosis - fly)
Zm00001d045342		Lactoylglutathione lyase / glyoxalase I family protein	GO:0016829(molecular_function:lyase activity)	K01738	cysK	map00270(Cysteine and methionine metabolism); map00920(Sulfur metabolism)
Zm00001d013230	bentazon resistance1	bentazon resistance1	GO:0042343(biological_process:indole glucosinolate metabolic process); GO:0004497(molecular_function:monooxygenase activity); GO:0016020(cellular_component:membrane); GO:0020037(molecular_function:heme binding); GO:0016709(molecular_function:oxidoreductase activity, acting on paired donors, with incorporation or reduction of molecular oxygen, NAD(P)H as one donor, and incorporation of one atom of…
Zm00001d047236		P-loop containing nucleoside triphosphate hydrolases superfamily protein	GO:0016787(molecular_function:hydrolase activity); GO:0016021(cellular_component:integral component of membrane); GO:0016020(cellular_component:membrane)
Zm00001d020628		Cytochrome P450 84A1	GO:0004497(molecular_function:monooxygenase activity); GO:0016705(molecular_function:oxidoreductase activity, acting on paired donors, with incorporation or reduction of molecular oxygen); GO:0020037(molecular_function:heme binding); GO:0016709(molecular_function:oxidoreductase activity, acting on paired donors, with incorporation or reduction of molecular oxygen, NAD(P)H as one donor, and incorp…	K20623	CYP92A6	map00905(Brassinosteroid biosynthesis)
Zm00001d050457		Protein DETOXIFICATION 27	GO:0006855(biological_process:drug transmembrane transport); GO:0016021(cellular_component:integral component of membrane); GO:0016020(cellular_component:membrane); GO:0015297(molecular_function:antiporter activity); GO:0015238(molecular_function:drug transmembrane transporter activity); GO:0022857(molecular_function:transmembrane transporter activity); GO:0055085(biological_process:transmembrane…	K03327	TC.MATE, SLC47A, norM, mdtK, dinF
Zm00001d023658		aminopeptidases	GO:0004177(molecular_function:aminopeptidase activity); GO:0016021(cellular_component:integral component of membrane); GO:0016020(cellular_component:membrane); GO:0006508(biological_process:proteolysis)
Zm00001d037105		Nucleolar GTP-binding protein 1	GO:0005634(cellular_component:nucleus); GO:0005525(molecular_function:GTP binding); GO:0042254(biological_process:ribosome biogenesis); GO:0005730(cellular_component:nucleolus)	K06943	NOG1	map03008(Ribosome biogenesis in eukaryotes)
Zm00001d036741		Isoleucine--tRNA ligase cytoplasmic	GO:0005737(cellular_component:cytoplasm); GO:0106074(deleted:old GO); GO:0006450(biological_process:regulation of translational fidelity); GO:0004822(molecular_function:isoleucine-tRNA ligase activity); GO:0006428(biological_process:isoleucyl-tRNA aminoacylation); GO:0000166(molecular_function:nucleotide binding); GO:0004812(molecular_function:aminoacyl-tRNA ligase activity); GO:0002161(molecular…	K01870	IARS, ileS	map00970(Aminoacyl-tRNA biosynthesis)
Zm00001d011734		Inorganic pyrophosphatase 1	GO:0016311(biological_process:dephosphorylation); GO:0016791(molecular_function:phosphatase activity); GO:0008152(biological_process:metabolic process)	K06124	PHOSPHO1	map00564(Glycerophospholipid metabolism)
Zm00001d033878		ACT domain-containing protein ACR1	GO:0016597(molecular_function:amino acid binding); GO:0008152(biological_process:metabolic process)
Zm00001d015420		DUF581 domain containing protein expressed
Zm00001d028720		Phosphatidylinositol transfer protein expressed	GO:0005548(molecular_function:phospholipid transporter activity); GO:0015914(biological_process:phospholipid transport); GO:0006810(biological_process:transport); GO:0005622(cellular_component:intracellular)
Zm00001d038272		Glycosyl hydrolase family protein	GO:0016787(molecular_function:hydrolase activity); GO:0005975(biological_process:carbohydrate metabolic process); GO:0016798(molecular_function:hydrolase activity, acting on glycosyl bonds); GO:0008422(molecular_function:beta-glucosidase activity); GO:0009251(biological_process:glucan catabolic process); GO:0008152(biological_process:metabolic process); GO:0004553(molecular_function:hydrolase act…	K05349	bglX	map00460(Cyanoamino acid metabolism); map00500(Starch and sucrose metabolism); map00940(Phenylpropanoid biosynthesis)
Zm00001d039735
Zm00001d011091		ABC transporter D family member 1	GO:0042626(molecular_function:ATPase activity, coupled to transmembrane movement of substances); GO:0016021(cellular_component:integral component of membrane); GO:0000166(molecular_function:nucleotide binding); GO:0016887(molecular_function:ATPase activity); GO:0055085(biological_process:transmembrane transport); GO:0005524(molecular_function:ATP binding)
Zm00001d039644		Cytokinin-O-glucosyltransferase 1	GO:0043231(cellular_component:intracellular membrane-bounded organelle); GO:0052696(biological_process:flavonoid glucuronidation); GO:0009813(biological_process:flavonoid biosynthetic process); GO:0016740(molecular_function:transferase activity); GO:0008152(biological_process:metabolic process); GO:0016758(molecular_function:transferase activity, transferring hexosyl groups); GO:0008194(molecular…
Zm00001d033448		Nuclear poly(A) polymerase 1	GO:0048451(biological_process:petal formation); GO:0008285(biological_process:negative regulation of cell proliferation); GO:0016779(molecular_function:nucleotidyltransferase activity); GO:0005634(cellular_component:nucleus); GO:0004652(molecular_function:polynucleotide adenylyltransferase activity); GO:0031123(biological_process:RNA 3'-end processing); GO:0048366(biological_process:leaf developm…	K14376	PAP	map03015(mRNA surveillance pathway)
Zm00001d042684		Protein NRT1/ PTR FAMILY 5.10	GO:0006810(biological_process:transport); GO:0005215(molecular_function:transporter activity); GO:0016021(cellular_component:integral component of membrane); GO:0016020(cellular_component:membrane); GO:0022857(molecular_function:transmembrane transporter activity); GO:0055085(biological_process:transmembrane transport)	K14638	SLC15A3_4, PHT
Zm00001d052174	cyclin-dependent kinase inhibitor6	Cyclin-dependent kinase inhibitor 1	GO:0016301(molecular_function:kinase activity); GO:0016310(biological_process:phosphorylation); GO:0005634(cellular_component:nucleus); GO:0009987(biological_process:cellular process); GO:0007050(biological_process:cell cycle arrest); GO:0004861(molecular_function:cyclin-dependent protein serine/threonine kinase inhibitor activity); GO:0071901(biological_process:negative regulation of protein ser…
Zm00001d009497		CDP-diacylglycerol--serine O-phosphatidyltransferase 1	GO:0006646(biological_process:phosphatidylethanolamine biosynthetic process); GO:0016021(cellular_component:integral component of membrane); GO:0016020(cellular_component:membrane); GO:0006659(biological_process:phosphatidylserine biosynthetic process); GO:0005789(cellular_component:endoplasmic reticulum membrane); GO:0016740(molecular_function:transferase activity); GO:0003882(molecular_function…	K08730	PTDSS2	map00564(Glycerophospholipid metabolism)
Zm00001d035401		Putative DUF26-domain receptor-like protein kinase family protein	GO:0006468(biological_process:protein phosphorylation); GO:0016020(cellular_component:membrane); GO:0016310(biological_process:phosphorylation); GO:0016021(cellular_component:integral component of membrane); GO:0004672(molecular_function:protein kinase activity); GO:0006952(biological_process:defense response); GO:0004674(molecular_function:protein serine/threonine kinase activity); GO:0005524(mo…
Zm00001d013589		PH domain containing protein	GO:0004674(molecular_function:protein serine/threonine kinase activity); GO:0035556(biological_process:intracellular signal transduction); GO:0018105(biological_process:peptidyl-serine phosphorylation); GO:0005622(cellular_component:intracellular)
Zm00001d029397	phospholipase D7	phospholipase D7	GO:0016787(molecular_function:hydrolase activity); GO:0016020(cellular_component:membrane); GO:0016042(biological_process:lipid catabolic process); GO:0003824(molecular_function:catalytic activity); GO:0070290(molecular_function:N-acylphosphatidylethanolamine-specific phospholipase D activity); GO:0005509(molecular_function:calcium ion binding); GO:0004630(molecular_function:phospholipase D activ…	K01115	PLD1_2	map00565(Ether lipid metabolism); map00564(Glycerophospholipid metabolism); map05231(Choline metabolism in cancer); map04144(Endocytosis); map04014(Ras signaling pathway); map04024(cAMP signaling pathway); map04072(Phospholipase D signaling pathway); map04928(Parathyroid hormone synthesis, secretion and action); map04071(Sphingolipid signaling pathway); map04724(Glutamatergic synapse); map04666(F…
Zm00001d029652		5-oxoprolinase	GO:0016787(molecular_function:hydrolase activity); GO:0005829(cellular_component:cytosol); GO:0017168(molecular_function:5-oxoprolinase (ATP-hydrolyzing) activity); GO:0003824(molecular_function:catalytic activity); GO:0006751(biological_process:glutathione catabolic process); GO:0009506(cellular_component:plasmodesma)	K01469	OPLAH, OXP1, oplAH	map00480(Glutathione metabolism)
Zm00001d007044		Cytochrome P450 CYP727A4	GO:0016020(cellular_component:membrane); GO:0004497(molecular_function:monooxygenase activity); GO:0010268(biological_process:brassinosteroid homeostasis); GO:0020037(molecular_function:heme binding); GO:0016132(biological_process:brassinosteroid biosynthetic process); GO:0016021(cellular_component:integral component of membrane); GO:0016705(molecular_function:oxidoreductase activity, acting on p…
Zm00001d027326	actin related protein like4	Actin-related protein 4	GO:0005737(cellular_component:cytoplasm); GO:0048574(biological_process:long-day photoperiodism, flowering); GO:0006338(biological_process:chromatin remodeling); GO:0005730(cellular_component:nucleolus); GO:0005634(cellular_component:nucleus); GO:0006281(biological_process:DNA repair); GO:0031011(cellular_component:Ino80 complex); GO:0048235(biological_process:pollen sperm cell differentiation); …	K11340	ACTL6A, INO80K	map05225(Hepatocellular carcinoma); map04714(Thermogenesis)
Zm00001d004348		Natterin-4
Zm00001d031449	lipoxygenase13	Lipoxygenase 2 chloroplastic	GO:0006633(biological_process:fatty acid biosynthetic process); GO:0031408(biological_process:oxylipin biosynthetic process); GO:0051213(molecular_function:dioxygenase activity); GO:0016166(molecular_function:phytoene dehydrogenase activity); GO:0016702(molecular_function:oxidoreductase activity, acting on single donors with incorporation of molecular oxygen, incorporation of two atoms of oxygen)…	K00454	LOX2S	map00591(Linoleic acid metabolism); map00592(alpha-Linolenic acid metabolism)
Zm00001d002837		Transmembrane ascorbate ferrireductase 1	GO:0016021(cellular_component:integral component of membrane); GO:0016020(cellular_component:membrane); GO:0055114(biological_process:oxidation-reduction process)	K08360	CYB561
Zm00001d025303		Potassium transporter 5	GO:0071805(biological_process:potassium ion transmembrane transport); GO:0006813(biological_process:potassium ion transport); GO:0016021(cellular_component:integral component of membrane); GO:0016020(cellular_component:membrane); GO:0015079(molecular_function:potassium ion transmembrane transporter activity); GO:0006811(biological_process:ion transport)	K03549	kup
Zm00001d018962		Whole genome shotgun sequence of line PN40024 scaffold_179.assembly12x (Fragment)
Zm00001d018925		Pumilio homolog 3	GO:0003723(molecular_function:RNA binding); GO:0005488(molecular_function:binding)	K17943	PUM
Zm00001d033924			GO:0016020(cellular_component:membrane); GO:0009536(cellular_component:plastid)
Zm00001d046344	kaurene oxidase1	kaurene oxidase1	GO:0004497(molecular_function:monooxygenase activity); GO:0046872(molecular_function:metal ion binding); GO:0009740(biological_process:gibberellic acid mediated signaling pathway); GO:0020037(molecular_function:heme binding); GO:0016709(molecular_function:oxidoreductase activity, acting on paired donors, with incorporation or reduction of molecular oxygen, NAD(P)H as one donor, and incorporation …	K04122	GA3, CYP701	map00904(Diterpenoid biosynthesis)
Zm00001d012885		Pi starvation-induced protein	GO:0005618(cellular_component:cell wall); GO:0004252(molecular_function:serine-type endopeptidase activity)
Zm00001d044339	aldehyde dehydrogenase3	aldehyde dehydrogenase3	GO:0008152(biological_process:metabolic process); GO:0016491(molecular_function:oxidoreductase activity); GO:0016620(molecular_function:oxidoreductase activity, acting on the aldehyde or oxo group of donors, NAD or NADP as acceptor); GO:0055114(biological_process:oxidation-reduction process); GO:0004029(molecular_function:aldehyde dehydrogenase (NAD) activity)	K12355	REF1	map00940(Phenylpropanoid biosynthesis)
Zm00001d006449		UDP-glycosyltransferase 71B1	GO:0080044(molecular_function:quercetin 7-O-glucosyltransferase activity); GO:0043231(cellular_component:intracellular membrane-bounded organelle); GO:0052696(biological_process:flavonoid glucuronidation); GO:0009813(biological_process:flavonoid biosynthetic process); GO:0080043(molecular_function:quercetin 3-O-glucosyltransferase activity); GO:0016740(molecular_function:transferase activity); GO…
Zm00001d003567		26S proteasome non-ATPase regulatory subunit 11 homolog	GO:0000502(cellular_component:proteasome complex); GO:0005829(cellular_component:cytosol); GO:0005515(molecular_function:protein binding); GO:0009506(cellular_component:plasmodesma)	K03036	PSMD11, RPN6	map03050(Proteasome); map05169(Epstein-Barr virus infection)
Zm00001d035015		GDP-mannose transporter GONST1	GO:0016021(cellular_component:integral component of membrane); GO:0016020(cellular_component:membrane); GO:0015784(biological_process:GDP-mannose transport)	K15356	VRG4, GONST1
Zm00001d027520		expansin-like6	GO:0016020(cellular_component:membrane); GO:0005576(cellular_component:extracellular region); GO:0009505(cellular_component:plant-type cell wall); GO:0009506(cellular_component:plasmodesma)
Zm00001d013689	nine-cis-epoxycarotenoid dioxygenase9	nine-cis-epoxycarotenoid dioxygenase9	GO:0009688(biological_process:abscisic acid biosynthetic process); GO:0051213(molecular_function:dioxygenase activity); GO:0009570(cellular_component:chloroplast stroma); GO:0016702(molecular_function:oxidoreductase activity, acting on single donors with incorporation of molecular oxygen, incorporation of two atoms of oxygen); GO:0009536(cellular_component:plastid); GO:0045549(molecular_function:…	K09840	NCED	map00906(Carotenoid biosynthesis)
Zm00001d045359		Mitogen-activated protein kinase kinase 2	GO:0005737(cellular_component:cytoplasm); GO:0006468(biological_process:protein phosphorylation); GO:0016301(molecular_function:kinase activity); GO:0016310(biological_process:phosphorylation); GO:0004702(molecular_function:receptor signaling protein serine/threonine kinase activity); GO:0000166(molecular_function:nucleotide binding); GO:0004674(molecular_function:protein serine/threonine kinase …	K20603	MKK2	map04016(MAPK signaling pathway - plant)
Zm00001d048469	hydroxylase5	hydroxylase5	GO:0006633(biological_process:fatty acid biosynthetic process); GO:0016123(biological_process:xanthophyll biosynthetic process); GO:0008610(biological_process:lipid biosynthetic process); GO:0016021(cellular_component:integral component of membrane); GO:0016020(cellular_component:membrane); GO:0016119(biological_process:carotene metabolic process); GO:0005506(molecular_function:iron ion binding);…	K15746	crtZ	map00906(Carotenoid biosynthesis)
Zm00001d019356		Putative disease resistance RPP13-like protein 1	GO:0043531(molecular_function:ADP binding)
Zm00001d004458		Cytidine/deoxycytidylate deaminase family protein	GO:0016787(molecular_function:hydrolase activity); GO:0019239(molecular_function:deaminase activity); GO:0008270(molecular_function:zinc ion binding); GO:0003824(molecular_function:catalytic activity); GO:0009451(biological_process:RNA modification)	K15442	TAD3, ADAT3
Zm00001d007341		HVA22-like protein e	GO:0016021(cellular_component:integral component of membrane); GO:0016020(cellular_component:membrane)	K17279	REEP5_6
Zm00001d028485		Probable mitochondrial import inner membrane translocase subunit TIM21
Zm00001d042306		Periodic tryptophan protein 1	GO:0005515(molecular_function:protein binding)	K14791	PWP1
Zm00001d020544		S-adenosylmethionine decarboxylase proenzyme	GO:0006557(biological_process:S-adenosylmethioninamine biosynthetic process); GO:0005829(cellular_component:cytosol); GO:0006597(biological_process:spermine biosynthetic process); GO:0008295(biological_process:spermidine biosynthetic process); GO:0004014(molecular_function:adenosylmethionine decarboxylase activity)	K01611	speD, AMD1	map00270(Cysteine and methionine metabolism); map00330(Arginine and proline metabolism)
Zm00001d033222	viviparous14	viviparous14	GO:0016491(molecular_function:oxidoreductase activity); GO:0009688(biological_process:abscisic acid biosynthetic process); GO:0051213(molecular_function:dioxygenase activity); GO:0009570(cellular_component:chloroplast stroma); GO:0016702(molecular_function:oxidoreductase activity, acting on single donors with incorporation of molecular oxygen, incorporation of two atoms of oxygen); GO:0009536(cel…	K09840	NCED	map00906(Carotenoid biosynthesis)
Zm00001d010714		Pseudouridine synthase family protein	GO:0001522(biological_process:pseudouridine synthesis); GO:0003723(molecular_function:RNA binding); GO:0009982(molecular_function:pseudouridine synthase activity); GO:0009451(biological_process:RNA modification)	K06176	truD, PUS7
Zm00001d002086		Ubiquitin carboxyl-terminal hydrolase 22	GO:0044267(biological_process:cellular protein metabolic process); GO:0016787(molecular_function:hydrolase activity); GO:0008234(molecular_function:cysteine-type peptidase activity); GO:0006511(biological_process:ubiquitin-dependent protein catabolic process); GO:0008270(molecular_function:zinc ion binding); GO:0006508(biological_process:proteolysis); GO:0008233(molecular_function:peptidase activ…	K11366	USP22_27_51, UBP8
Zm00001d018545		ARM repeat superfamily protein	GO:0005488(molecular_function:binding)	K12864	CTNNBL1	map03040(Spliceosome)
Zm00001d003283		Cytochrome P450 71B10	GO:0004497(molecular_function:monooxygenase activity); GO:0016020(cellular_component:membrane); GO:0020037(molecular_function:heme binding); GO:0016709(molecular_function:oxidoreductase activity, acting on paired donors, with incorporation or reduction of molecular oxygen, NAD(P)H as one donor, and incorporation of one atom of oxygen); GO:0044550(biological_process:secondary metabolite biosynthet…	K20617	CYP71A
Zm00001d033993		DExH-box ATP-dependent RNA helicase DExH16 mitochondrial	GO:0016070(biological_process:RNA metabolic process); GO:0010929(biological_process:positive regulation of auxin mediated signaling pathway); GO:0016817(molecular_function:hydrolase activity, acting on acid anhydrides); GO:0009555(biological_process:pollen development); GO:0032508(biological_process:DNA duplex unwinding); GO:0009561(biological_process:megagametogenesis); GO:1901002(biological_pro…	K17675	SUPV3L1, SUV3
Zm00001d009022		NmrA-like negative transcriptional regulator family protein
Zm00001d044181		S-type anion channel SLAH3	GO:0016021(cellular_component:integral component of membrane); GO:0016020(cellular_component:membrane); GO:0006873(biological_process:cellular ion homeostasis); GO:0055085(biological_process:transmembrane transport); GO:0065007(biological_process:biological regulation); GO:0005623(cellular_component:cell); GO:0008308(molecular_function:voltage-gated anion channel activity); GO:1903959(biological_…
Zm00001d022246		DEAD-box ATP-dependent RNA helicase 36	GO:0009553(biological_process:embryo sac development); GO:0016787(molecular_function:hydrolase activity); GO:0000166(molecular_function:nucleotide binding); GO:0005634(cellular_component:nucleus); GO:0009561(biological_process:megagametogenesis); GO:0004004(molecular_function:ATP-dependent RNA helicase activity); GO:0004386(molecular_function:helicase activity); GO:0009791(biological_process:post…	K14778	DDX49, DBP8
Zm00001d023529	abscisic acid stress ripening1	abscisic acid stress ripening1	GO:0006950(biological_process:response to stress)
Zm00001d045812			GO:0005739(cellular_component:mitochondrion)
Zm00001d003422		Amino acid/polyamine transporter II	GO:0016021(cellular_component:integral component of membrane); GO:0016020(cellular_component:membrane)	K15015	SLC32A, VGAT	map04727(GABAergic synapse); map04723(Retrograde endocannabinoid signaling); map04721(Synaptic vesicle cycle); map05032(Morphine addiction); map05033(Nicotine addiction)
Zm00001d014216			GO:0016021(cellular_component:integral component of membrane); GO:0016020(cellular_component:membrane)
Zm00001d032478		Ubiquitin carboxyl-terminal hydrolase family protein	GO:0016787(molecular_function:hydrolase activity); GO:0005739(cellular_component:mitochondrion)
Zm00001d051514		ABC transporter B family member 2	GO:0042626(molecular_function:ATPase activity, coupled to transmembrane movement of substances); GO:0016021(cellular_component:integral component of membrane); GO:0016020(cellular_component:membrane); GO:0005739(cellular_component:mitochondrion); GO:0000166(molecular_function:nucleotide binding); GO:0016887(molecular_function:ATPase activity); GO:0055085(biological_process:transmembrane transport…	K05658	ABCB1, CD243	map05206(MicroRNAs in cancer); map02010(ABC transporters); map04976(Bile secretion); map05226(Gastric cancer)
Zm00001d045063		Cytochrome P450 709B2	GO:0004497(molecular_function:monooxygenase activity); GO:0020037(molecular_function:heme binding); GO:0016021(cellular_component:integral component of membrane); GO:0016705(molecular_function:oxidoreductase activity, acting on paired donors, with incorporation or reduction of molecular oxygen); GO:0005506(molecular_function:iron ion binding); GO:0046872(molecular_function:metal ion binding); GO:…	K20660	CYP709
Zm00001d022053		hydroxyproline-rich glycoprotein family protein
Zm00001d016521		Protein ROS1	GO:0003824(molecular_function:catalytic activity); GO:0006284(biological_process:base-excision repair); GO:0051539(molecular_function:4 iron, 4 sulfur cluster binding); GO:0006281(biological_process:DNA repair)
Zm00001d031659	pyruvate dehydrogenase2	pyruvate dehydrogenase2	GO:0004739(molecular_function:pyruvate dehydrogenase (acetyl-transferring) activity); GO:0006086(biological_process:acetyl-CoA biosynthetic process from pyruvate); GO:0005739(cellular_component:mitochondrion); GO:0003824(molecular_function:catalytic activity); GO:0008152(biological_process:metabolic process); GO:0005759(cellular_component:mitochondrial matrix); GO:0006096(biological_process:glyco…	K00162	PDHB, pdhB	map00620(Pyruvate metabolism); map00010(Glycolysis / Gluconeogenesis); map04922(Glucagon signaling pathway); map00020(Citrate cycle (TCA cycle)); map05230(Central carbon metabolism in cancer); map04066(HIF-1 signaling pathway)
Zm00001d030213		Protein kinase	GO:0006468(biological_process:protein phosphorylation); GO:0016301(molecular_function:kinase activity); GO:0016310(biological_process:phosphorylation); GO:0016021(cellular_component:integral component of membrane); GO:0016020(cellular_component:membrane); GO:0006952(biological_process:defense response); GO:0004674(molecular_function:protein serine/threonine kinase activity); GO:0009506(cellular_c…	K04733	IRAK4	map05140(Leishmaniasis); map05152(Tuberculosis); map05142(Chagas disease (American trypanosomiasis)); map05162(Measles); map04624(Toll and Imd signaling pathway); map04010(MAPK signaling pathway); map05169(Epstein-Barr virus infection); map04620(Toll-like receptor signaling pathway); map04621(NOD-like receptor signaling pathway); map05133(Pertussis); map05164(Influenza A); map04064(NF-kappa B sig…
Zm00001d047994		Inositol-tetrakisphosphate 1-kinase 3	GO:0016020(cellular_component:membrane); GO:0016301(molecular_function:kinase activity); GO:0047325(molecular_function:inositol tetrakisphosphate 1-kinase activity); GO:0016310(biological_process:phosphorylation); GO:0016021(cellular_component:integral component of membrane); GO:0000287(molecular_function:magnesium ion binding); GO:0005622(cellular_component:intracellular); GO:0005524(molecular_f…	K00913	ITPK1	map04070(Phosphatidylinositol signaling system); map00562(Inositol phosphate metabolism)
Zm00001d039245	WRKY-transcription factor 93	WRKY transcription factor 6	GO:0043565(molecular_function:sequence-specific DNA binding); GO:0003700(molecular_function:transcription factor activity, sequence-specific DNA binding); GO:0005634(cellular_component:nucleus); GO:0006355(biological_process:regulation of transcription, DNA-templated); GO:0006351(biological_process:transcription, DNA-templated); GO:0003677(molecular_function:DNA binding)
Zm00001d051498		Metal-dependent protein hydrolase	GO:0016787(molecular_function:hydrolase activity)
Zm00001d007965		mitogen-activated protein kinase kinase kinase 5	GO:0005737(cellular_component:cytoplasm); GO:0006468(biological_process:protein phosphorylation); GO:0016020(cellular_component:membrane); GO:0016310(biological_process:phosphorylation); GO:0016021(cellular_component:integral component of membrane); GO:0016301(molecular_function:kinase activity); GO:0004674(molecular_function:protein serine/threonine kinase activity); GO:0005524(molecular_functio…
Zm00001d023174		None	None	None	None	None
Zm00001d008975		Aspartate--tRNA ligase 2 cytoplasmic	GO:0005737(cellular_component:cytoplasm); GO:0004812(molecular_function:aminoacyl-tRNA ligase activity); GO:0004815(molecular_function:aspartate-tRNA ligase activity); GO:0000166(molecular_function:nucleotide binding); GO:0003676(molecular_function:nucleic acid binding); GO:0006418(biological_process:tRNA aminoacylation for protein translation); GO:0006422(biological_process:aspartyl-tRNA aminoac…	K01876	aspS	map00970(Aminoacyl-tRNA biosynthesis)
Zm00001d021971		Triacylglycerol lipase
Zm00001d014680		Sodium transporter HKT1	GO:0008324(molecular_function:cation transmembrane transporter activity); GO:0006812(biological_process:cation transport); GO:0016021(cellular_component:integral component of membrane); GO:0016020(cellular_component:membrane); GO:0098655(biological_process:cation transmembrane transport); GO:0055085(biological_process:transmembrane transport)
Zm00001d040818		Acyltransferase-like protein chloroplastic	GO:0010287(cellular_component:plastoglobule); GO:0016740(molecular_function:transferase activity); GO:0016746(molecular_function:transferase activity, transferring acyl groups); GO:0016747(molecular_function:transferase activity, transferring acyl groups other than amino-acyl groups); GO:0004144(molecular_function:diacylglycerol O-acyltransferase activity); GO:0033306(biological_process:phytol me…
Zm00001d020521		Zinc finger protein 346	GO:0046872(molecular_function:metal ion binding); GO:0008270(molecular_function:zinc ion binding); GO:0003676(molecular_function:nucleic acid binding)
GRMZM5G879235	rpoA	DNA-directed RNA polymerase subunit alpha [Source:UniProtKB/Swiss-Prot;Acc:P09562]	GO:0009534(cellular_component:chloroplast thylakoid); GO:0016779(molecular_function:nucleotidyltransferase activity); GO:0009536(cellular_component:plastid); GO:0009570(cellular_component:chloroplast stroma); GO:0016740(molecular_function:transferase activity); GO:0006351(biological_process:transcription, DNA-templated); GO:0003677(molecular_function:DNA binding); GO:0003899(molecular_function:DN…	K03040	rpoA	map00240(Pyrimidine metabolism); map03020(RNA polymerase); map00230(Purine metabolism)
Zm00001d041083		P-loop containing nucleoside triphosphate hydrolases superfamily protein	GO:0016787(molecular_function:hydrolase activity); GO:0005524(molecular_function:ATP binding); GO:0000166(molecular_function:nucleotide binding)
Zm00001d029688		cytochrome P450 family 704 subfamily A polypeptide 2	GO:0004497(molecular_function:monooxygenase activity); GO:0016020(cellular_component:membrane); GO:0020037(molecular_function:heme binding); GO:0016021(cellular_component:integral component of membrane); GO:0016705(molecular_function:oxidoreductase activity, acting on paired donors, with incorporation or reduction of molecular oxygen); GO:0022900(biological_process:electron transport chain); GO:0…
Zm00001d044017		Probable plastid-lipid-associated protein 14 chloroplastic	GO:0006468(biological_process:protein phosphorylation); GO:0009536(cellular_component:plastid); GO:0005524(molecular_function:ATP binding); GO:0004672(molecular_function:protein kinase activity)
Zm00001d025103		amine oxidase1	GO:0005507(molecular_function:copper ion binding); GO:0009308(biological_process:amine metabolic process); GO:0008131(molecular_function:primary amine oxidase activity); GO:0046872(molecular_function:metal ion binding); GO:0048038(molecular_function:quinone binding); GO:0055114(biological_process:oxidation-reduction process); GO:0016491(molecular_function:oxidoreductase activity)	K00276	AOC3, AOC2, tynA	map00260(Glycine, serine and threonine metabolism); map00960(Tropane, piperidine and pyridine alkaloid biosynthesis); map00950(Isoquinoline alkaloid biosynthesis); map00360(Phenylalanine metabolism); map00350(Tyrosine metabolism); map00410(beta-Alanine metabolism)
Zm00001d047944
Zm00001d013014		Triacylglycerol lipase SDP1	GO:0016787(molecular_function:hydrolase activity); GO:0016020(cellular_component:membrane); GO:0004806(molecular_function:triglyceride lipase activity); GO:0006629(biological_process:lipid metabolic process); GO:0008152(biological_process:metabolic process)	K14674	TGL4	map00565(Ether lipid metabolism); map00564(Glycerophospholipid metabolism); map00561(Glycerolipid metabolism); map00590(Arachidonic acid metabolism); map00591(Linoleic acid metabolism); map00592(alpha-Linolenic acid metabolism); map00100(Steroid biosynthesis)
Zm00001d045539		Acyl-CoA-binding protein	GO:0000062(molecular_function:fatty-acyl-CoA binding)	K08762	DBI, ACBP	map03320(PPAR signaling pathway)
Zm00001d019333		L-type lectin-domain containing receptor kinase V.9	GO:0006468(biological_process:protein phosphorylation); GO:0016301(molecular_function:kinase activity); GO:0016310(biological_process:phosphorylation); GO:0016021(cellular_component:integral component of membrane); GO:0016020(cellular_component:membrane); GO:0030246(molecular_function:carbohydrate binding); GO:0000166(molecular_function:nucleotide binding); GO:0004674(molecular_function:protein s…
Zm00001d038909		Putative RING zinc finger domain superfamily protein	GO:0046872(molecular_function:metal ion binding)
Zm00001d029339		Transcription factor bHLH47	GO:0046983(molecular_function:protein dimerization activity); GO:0005488(molecular_function:binding)
Zm00001d050495		Aldehyde dehydrogenase family 7 member B4	GO:0004043(molecular_function:L-aminoadipate-semialdehyde dehydrogenase activity); GO:0005829(cellular_component:cytosol); GO:0016620(molecular_function:oxidoreductase activity, acting on the aldehyde or oxo group of donors, NAD or NADP as acceptor); GO:0000166(molecular_function:nucleotide binding); GO:0008152(biological_process:metabolic process); GO:0055114(biological_process:oxidation-reducti…	K14085	ALDH7A1	map00310(Lysine degradation); map00280(Valine, leucine and isoleucine degradation); map00260(Glycine, serine and threonine metabolism); map00340(Histidine metabolism); map00330(Arginine and proline metabolism); map00053(Ascorbate and aldarate metabolism); map00380(Tryptophan metabolism); map00010(Glycolysis / Gluconeogenesis); map00620(Pyruvate metabolism); map00071(Fatty acid degradation); map00…
Zm00001d002333		Potassium transporter 10	GO:0071805(biological_process:potassium ion transmembrane transport); GO:0006813(biological_process:potassium ion transport); GO:0016021(cellular_component:integral component of membrane); GO:0016020(cellular_component:membrane); GO:0015079(molecular_function:potassium ion transmembrane transporter activity); GO:0006811(biological_process:ion transport)	K03549	kup
Zm00001d047166		Cystathionine gamma-synthase 1 chloroplastic	GO:0016020(cellular_component:membrane); GO:0003824(molecular_function:catalytic activity); GO:0016021(cellular_component:integral component of membrane); GO:0016829(molecular_function:lyase activity); GO:0030170(molecular_function:pyridoxal phosphate binding)	K01739	metB	map00270(Cysteine and methionine metabolism); map00920(Sulfur metabolism); map00450(Selenocompound metabolism)
Zm00001d014794	physical impedance induced protein2	physical impedance induced protein2		K19366	SPG20	map04144(Endocytosis)
Zm00001d049324		Nucleobase-ascorbate transporter 2	GO:0006810(biological_process:transport); GO:0005215(molecular_function:transporter activity); GO:0016021(cellular_component:integral component of membrane); GO:0016020(cellular_component:membrane); GO:0022857(molecular_function:transmembrane transporter activity); GO:0055085(biological_process:transmembrane transport)	K14611	SLC23A1_2, SVCT1_2
Zm00001d049929		Dihydroxy-acid dehydratase chloroplastic	GO:0009553(biological_process:embryo sac development); GO:0004160(molecular_function:dihydroxy-acid dehydratase activity); GO:0009555(biological_process:pollen development); GO:0009570(cellular_component:chloroplast stroma); GO:0003824(molecular_function:catalytic activity); GO:0048364(biological_process:root development); GO:0008152(biological_process:metabolic process); GO:0009651(biological_pr…	K01687	ilvD	map00770(Pantothenate and CoA biosynthesis); map00290(Valine, leucine and isoleucine biosynthesis)
Zm00001d044139			GO:0046872(molecular_function:metal ion binding); GO:0005515(molecular_function:protein binding)
Zm00001d032158		Probable CCR4-associated factor 1 homolog 11	GO:0016070(biological_process:RNA metabolic process); GO:0090503(biological_process:RNA phosphodiester bond hydrolysis, exonucleolytic); GO:0000288(biological_process:nuclear-transcribed mRNA catabolic process, deadenylation-dependent decay); GO:0005634(cellular_component:nucleus); GO:0000175(molecular_function:3'-5'-exoribonuclease activity); GO:0030014(cellular_component:CCR4-NOT complex); GO:0…	K12581	CNOT7_8, CAF1, POP2	map03018(RNA degradation)
Zm00001d007501
Zm00001d024903	heat shock protein, 90 kDa	heat shock protein 90 kDa	GO:0005737(cellular_component:cytoplasm); GO:0006457(biological_process:protein folding); GO:0051082(molecular_function:unfolded protein binding); GO:0000166(molecular_function:nucleotide binding); GO:0006950(biological_process:response to stress); GO:0005488(molecular_function:binding); GO:0005524(molecular_function:ATP binding)	K04079	HSP90A, htpG	map05215(Prostate cancer); map04657(IL-17 signaling pathway); map05200(Pathways in cancer); map04217(Necroptosis); map04659(Th17 cell differentiation); map04151(PI3K-Akt signaling pathway); map04612(Antigen processing and presentation); map04621(NOD-like receptor signaling pathway); map04626(Plant-pathogen interaction); map05418(Fluid shear stress and atherosclerosis); map04914(Progesterone-media…
Zm00001d043835		DNA ligase 6	GO:0006310(biological_process:DNA recombination); GO:0006281(biological_process:DNA repair); GO:0051103(biological_process:DNA ligation involved in DNA repair); GO:0003910(molecular_function:DNA ligase (ATP) activity); GO:0003677(molecular_function:DNA binding); GO:0016874(molecular_function:ligase activity); GO:0005524(molecular_function:ATP binding); GO:0003909(molecular_function:DNA ligase act…	K10747	LIG1	map03430(Mismatch repair); map03410(Base excision repair); map03420(Nucleotide excision repair); map03030(DNA replication)
Zm00001d009702		P-loop containing nucleoside triphosphate hydrolases superfamily protein	GO:0016787(molecular_function:hydrolase activity); GO:0005634(cellular_component:nucleus); GO:0008568(molecular_function:microtubule-severing ATPase activity); GO:0000166(molecular_function:nucleotide binding); GO:0031122(biological_process:cytoplasmic microtubule organization); GO:0005524(molecular_function:ATP binding)
Zm00001d039226
Zm00001d035960		DNA-directed RNA polymerase III subunit 2	GO:0016779(molecular_function:nucleotidyltransferase activity); GO:0032549(molecular_function:ribonucleoside binding); GO:0003677(molecular_function:DNA binding); GO:0016740(molecular_function:transferase activity); GO:0001056(molecular_function:RNA polymerase III activity); GO:0006351(biological_process:transcription, DNA-templated); GO:0005666(cellular_component:DNA-directed RNA polymerase III …	K03021	RPC2, POLR3B	map00240(Pyrimidine metabolism); map03020(RNA polymerase); map00230(Purine metabolism); map04623(Cytosolic DNA-sensing pathway)
Zm00001d048219		RmlC-like cupins superfamily protein	GO:0045735(molecular_function:nutrient reservoir activity)
Zm00001d043344	glutathione transferase8	glutathione transferase8	GO:0005737(cellular_component:cytoplasm); GO:0016740(molecular_function:transferase activity); GO:0004364(molecular_function:glutathione transferase activity); GO:0005515(molecular_function:protein binding); GO:0006749(biological_process:glutathione metabolic process)	K00799	GST, gst	map00480(Glutathione metabolism); map05204(Chemical carcinogenesis); map00983(Drug metabolism - other enzymes); map00982(Drug metabolism - cytochrome P450); map00980(Metabolism of xenobiotics by cytochrome P450); map05200(Pathways in cancer); map05418(Fluid shear stress and atherosclerosis); map05225(Hepatocellular carcinoma); map01524(Platinum drug resistance)
Zm00001d033846
Zm00001d026094	HSF-transcription factor 20	Heat stress transcription factor B-2b	GO:0003700(molecular_function:transcription factor activity, sequence-specific DNA binding); GO:0043565(molecular_function:sequence-specific DNA binding); GO:0005634(cellular_component:nucleus); GO:0003677(molecular_function:DNA binding); GO:0006355(biological_process:regulation of transcription, DNA-templated)	K09419	HSFF
Zm00001d025812		F-box protein	GO:0005515(molecular_function:protein binding)
Zm00001d034493		Riboflavin kinase family protein	GO:0016310(biological_process:phosphorylation); GO:0016301(molecular_function:kinase activity); GO:0009231(biological_process:riboflavin biosynthetic process); GO:0006747(biological_process:FAD biosynthetic process); GO:0003919(molecular_function:FMN adenylyltransferase activity); GO:0005524(molecular_function:ATP binding); GO:0009507(cellular_component:chloroplast)
Zm00001d050642		Putative SWI/SNF-related matrix-associated actin-dependent regulator of chromatin subfamily A member 3-like 2	GO:0016818(molecular_function:hydrolase activity, acting on acid anhydrides, in phosphorus-containing anhydrides); GO:0045003(biological_process:double-strand break repair via synthesis-dependent strand annealing); GO:0000724(biological_process:double-strand break repair via homologous recombination); GO:0097159(molecular_function:organic cyclic compound binding); GO:0008270(molecular_function:zi…	K15505	RAD5
Zm00001d008289		La-related protein 1A		K18757	LARP1
Zm00001d035802		Phenylalanine--tRNA ligase beta subunit cytoplasmic	GO:0005737(cellular_component:cytoplasm); GO:0004826(molecular_function:phenylalanine-tRNA ligase activity); GO:0000049(molecular_function:tRNA binding); GO:0006432(biological_process:phenylalanyl-tRNA aminoacylation); GO:0009328(cellular_component:phenylalanine-tRNA ligase complex); GO:0005829(cellular_component:cytosol); GO:0000287(molecular_function:magnesium ion binding); GO:0003723(molecular…	K01890	FARSB, pheT	map00970(Aminoacyl-tRNA biosynthesis)
Zm00001d024762		Putative CBL-interacting protein kinase family protein	GO:0005737(cellular_component:cytoplasm); GO:0006468(biological_process:protein phosphorylation); GO:0016310(biological_process:phosphorylation); GO:0005634(cellular_component:nucleus); GO:0016301(molecular_function:kinase activity); GO:0000166(molecular_function:nucleotide binding); GO:0004674(molecular_function:protein serine/threonine kinase activity); GO:0016740(molecular_function:transferase…	K07198	PRKAA, AMPK	map04152(AMPK signaling pathway); map04068(FoxO signaling pathway); map04714(Thermogenesis); map04150(mTOR signaling pathway); map04213(Longevity regulating pathway - multiple species); map04151(PI3K-Akt signaling pathway); map04921(Oxytocin signaling pathway); map04920(Adipocytokine signaling pathway); map04710(Circadian rhythm); map04922(Glucagon signaling pathway); map04371(Apelin signaling pa…
Zm00001d027835		Pentatricopeptide repeat-containing protein	GO:0005515(molecular_function:protein binding)
Zm00001d024258		Probable 2-oxoacid dependent dioxygenase	GO:0046872(molecular_function:metal ion binding); GO:0055114(biological_process:oxidation-reduction process); GO:0051213(molecular_function:dioxygenase activity); GO:0016491(molecular_function:oxidoreductase activity)
Zm00001d033244		U3 snoRNP-associated protein-like EMB2271	GO:0030515(molecular_function:snoRNA binding); GO:0032040(cellular_component:small-subunit processome); GO:0006364(biological_process:rRNA processing); GO:0005515(molecular_function:protein binding); GO:0005730(cellular_component:nucleolus)	K14793	RRP9
Zm00001d008297		Gb protein	GO:0016021(cellular_component:integral component of membrane); GO:0016020(cellular_component:membrane)
Zm00001d053667		Chaperone protein dnaJ 6		K09529	DNAJC9
Zm00001d013716		Probable E3 ubiquitin-protein ligase ARI2	GO:0005737(cellular_component:cytoplasm); GO:0031624(molecular_function:ubiquitin conjugating enzyme binding); GO:0032436(biological_process:positive regulation of proteasomal ubiquitin-dependent protein catabolic process); GO:0004842(molecular_function:ubiquitin-protein transferase activity); GO:0000151(cellular_component:ubiquitin ligase complex); GO:0016567(biological_process:protein ubiquitin…	K11968	ARIH1
Zm00001d040500	bZIP-transcription factor 42	G-box-binding factor 3	GO:0003700(molecular_function:transcription factor activity, sequence-specific DNA binding); GO:0006355(biological_process:regulation of transcription, DNA-templated); GO:0003677(molecular_function:DNA binding); GO:0043565(molecular_function:sequence-specific DNA binding)	K09060	GBF
Zm00001d007531		Pentatricopeptide repeat-containing protein mitochondrial	GO:0005515(molecular_function:protein binding)
Zm00001d046200			GO:0005737(cellular_component:cytoplasm); GO:0006434(biological_process:seryl-tRNA aminoacylation); GO:0004828(molecular_function:serine-tRNA ligase activity); GO:0005524(molecular_function:ATP binding); GO:0000166(molecular_function:nucleotide binding)	K01875	SARS, serS	map00970(Aminoacyl-tRNA biosynthesis)
Zm00001d026353
Zm00001d030222
Zm00001d028043		MFP1 attachment factor 1
Zm00001d008610		Mitochondrial glycoprotein family protein	GO:0005759(cellular_component:mitochondrial matrix); GO:0009536(cellular_component:plastid)	K15414	C1QBP	map05168(Herpes simplex infection)
Zm00001d015671	Homeobox-transcription factor 27	Probable E3 ubiquitin-protein ligase LOG2	GO:0016874(molecular_function:ligase activity); GO:0008270(molecular_function:zinc ion binding)
Zm00001d005456		UDP-glycosyltransferase 76C1	GO:0080044(molecular_function:quercetin 7-O-glucosyltransferase activity); GO:0043231(cellular_component:intracellular membrane-bounded organelle); GO:0052696(biological_process:flavonoid glucuronidation); GO:0009813(biological_process:flavonoid biosynthetic process); GO:0080043(molecular_function:quercetin 3-O-glucosyltransferase activity); GO:0016740(molecular_function:transferase activity); GO…
Zm00001d008869	Homeobox-transcription factor 52	Class III HD-Zip III protein HB8%3B Putative homeobox/bZIP/lipid-binding protein family	GO:0006355(biological_process:regulation of transcription, DNA-templated); GO:0005634(cellular_component:nucleus); GO:0008289(molecular_function:lipid binding); GO:0003677(molecular_function:DNA binding)	K09338	HD-ZIP
Zm00001d045042	shrunken1	Sucrose synthase 1	GO:0016740(molecular_function:transferase activity); GO:0016157(molecular_function:sucrose synthase activity); GO:0005985(biological_process:sucrose metabolic process); GO:0016757(molecular_function:transferase activity, transferring glycosyl groups)	K00695	E2.4.1.13	map00500(Starch and sucrose metabolism)
Zm00001d019563	plasma membrane intrinsic protein2	Aquaporin PIP2-1	GO:0043234(cellular_component:protein complex); GO:0009992(biological_process:cellular water homeostasis); GO:0016020(cellular_component:membrane); GO:0032991(cellular_component:macromolecular complex); GO:0005515(molecular_function:protein binding); GO:0034220(biological_process:ion transmembrane transport); GO:0005773(cellular_component:vacuole); GO:0005215(molecular_function:transporter activi…	K09872	PIP
Zm00001d003116		Major facilitator superfamily protein	GO:0016021(cellular_component:integral component of membrane); GO:0016020(cellular_component:membrane); GO:0055085(biological_process:transmembrane transport)
Zm00001d013551		glycine-rich protein
Zm00001d037712		MAR-binding filament-like protein 1	GO:0009536(cellular_component:plastid)
Zm00001d014102		Divalent ion symporter	GO:0098656(biological_process:anion transmembrane transport); GO:0005215(molecular_function:transporter activity); GO:0016021(cellular_component:integral component of membrane); GO:0016020(cellular_component:membrane); GO:0055085(biological_process:transmembrane transport)
Zm00001d033397		CBS domain containing protein	GO:0016021(cellular_component:integral component of membrane); GO:0016020(cellular_component:membrane)	K16302	CNNM
Zm00001d028307		Probable inactive poly [ADP-ribose] polymerase SRO1	GO:0003950(molecular_function:NAD+ ADP-ribosyltransferase activity); GO:0016757(molecular_function:transferase activity, transferring glycosyl groups)
Zm00001d021288		Senescence-inducible chloroplast stay-green protein 1	GO:0015996(biological_process:chlorophyll catabolic process); GO:0010304(biological_process:PSII associated light-harvesting complex II catabolic process); GO:0031969(cellular_component:chloroplast membrane); GO:0009570(cellular_component:chloroplast stroma)
Zm00001d038408
Zm00001d048432		Probable RNA helicase SDE3	GO:0035194(biological_process:posttranscriptional gene silencing by RNA); GO:0009616(biological_process:virus induced gene silencing); GO:0004386(molecular_function:helicase activity)	K18422	MOV10
Zm00001d013006		DNA gyrase subunit A chloroplastic/mitochondrial	GO:0005739(cellular_component:mitochondrion); GO:0009295(cellular_component:nucleoid); GO:0006265(biological_process:DNA topological change); GO:0003916(molecular_function:DNA topoisomerase activity); GO:0003677(molecular_function:DNA binding); GO:0016592(cellular_component:mediator complex); GO:0005694(cellular_component:chromosome); GO:0003918(molecular_function:DNA topoisomerase type II (ATP-h…	K02469	gyrA
Zm00001d018937		MMS19 nucleotide excision repair protein homolog	GO:0005488(molecular_function:binding)	K15075	MET18, MMS19
Zm00001d048150		Adenylyl-sulfate kinase	GO:0016310(biological_process:phosphorylation); GO:0016301(molecular_function:kinase activity); GO:0004020(molecular_function:adenylylsulfate kinase activity); GO:0070814(biological_process:hydrogen sulfide biosynthetic process); GO:0000103(biological_process:sulfate assimilation); GO:0005524(molecular_function:ATP binding)	K00860	cysC	map00230(Purine metabolism); map00920(Sulfur metabolism)
Zm00001d043551	dehydrin6	dehydrin6	GO:0016021(cellular_component:integral component of membrane); GO:0016020(cellular_component:membrane); GO:0005789(cellular_component:endoplasmic reticulum membrane)
Zm00001d011231		DUF630 family protein
Zm00001d053816		Thiosulfate/3-mercaptopyruvate sulfurtransferase 1 mitochondrial	GO:0016740(molecular_function:transferase activity); GO:0004792(molecular_function:thiosulfate sulfurtransferase activity)	K01011	TST, MPST, sseA	map00270(Cysteine and methionine metabolism); map04122(Sulfur relay system); map00920(Sulfur metabolism)
Zm00001d002314		Tetratricopeptide repeat (TPR)-like superfamily protein	GO:0005515(molecular_function:protein binding)
Zm00001d022492		Protein kinase superfamily protein	GO:0006468(biological_process:protein phosphorylation); GO:0009536(cellular_component:plastid); GO:0016310(biological_process:phosphorylation); GO:0016301(molecular_function:kinase activity); GO:0000166(molecular_function:nucleotide binding); GO:0004674(molecular_function:protein serine/threonine kinase activity); GO:0004672(molecular_function:protein kinase activity); GO:0005524(molecular_functi…
Zm00001d043558			GO:0009536(cellular_component:plastid)
Zm00001d036593	ARF-transcription factor 22	Auxin response factor 6	GO:0009734(biological_process:auxin-activated signaling pathway); GO:0009725(biological_process:response to hormone); GO:0005634(cellular_component:nucleus); GO:0006355(biological_process:regulation of transcription, DNA-templated); GO:0006351(biological_process:transcription, DNA-templated); GO:0005515(molecular_function:protein binding); GO:0003677(molecular_function:DNA binding)
Zm00001d033931	alcohol dehydrogenase1	Alcohol dehydrogenase 1	GO:0005737(cellular_component:cytoplasm); GO:0004022(molecular_function:alcohol dehydrogenase (NAD) activity); GO:0008270(molecular_function:zinc ion binding); GO:0055114(biological_process:oxidation-reduction process); GO:0016491(molecular_function:oxidoreductase activity)	K18857	ADH1	map00010(Glycolysis / Gluconeogenesis); map00592(alpha-Linolenic acid metabolism); map00071(Fatty acid degradation); map00350(Tyrosine metabolism)
Zm00001d008812	C3H-transcription factor 347	C3H47 C3H type transcription factor	GO:0010150(biological_process:leaf senescence); GO:0005634(cellular_component:nucleus); GO:0009867(biological_process:jasmonic acid mediated signaling pathway); GO:0008270(molecular_function:zinc ion binding); GO:0003676(molecular_function:nucleic acid binding); GO:0046872(molecular_function:metal ion binding)
Zm00001d033872		Peptidase%2C M50 family	GO:0031969(cellular_component:chloroplast membrane); GO:0042542(biological_process:response to hydrogen peroxide); GO:0016021(cellular_component:integral component of membrane); GO:0016020(cellular_component:membrane); GO:0009408(biological_process:response to heat); GO:0006508(biological_process:proteolysis); GO:0009644(biological_process:response to high light intensity); GO:0008237(molecular_f…
Zm00001d014906		Phosphoinositide phospholipase C 4	GO:0016787(molecular_function:hydrolase activity); GO:0004435(molecular_function:phosphatidylinositol phospholipase C activity); GO:0006629(biological_process:lipid metabolic process); GO:0008081(molecular_function:phosphoric diester hydrolase activity); GO:0016042(biological_process:lipid catabolic process); GO:0004871(molecular_function:signal transducer activity); GO:0035556(biological_process…	K05857	PLCD	map04919(Thyroid hormone signaling pathway); map04070(Phosphatidylinositol signaling system); map04020(Calcium signaling pathway); map04933(AGE-RAGE signaling pathway in diabetic complications); map00562(Inositol phosphate metabolism)
Zm00001d005609	protein phosphatase homolog7	protein phosphatase homolog7	GO:0016787(molecular_function:hydrolase activity); GO:0043169(molecular_function:cation binding); GO:0006470(biological_process:protein dephosphorylation); GO:0004722(molecular_function:protein serine/threonine phosphatase activity); GO:0004721(molecular_function:phosphoprotein phosphatase activity); GO:0003824(molecular_function:catalytic activity); GO:0046872(molecular_function:metal ion bindin…	K14497	PP2C	map04016(MAPK signaling pathway - plant); map04075(Plant hormone signal transduction); map04931(Insulin resistance)
Zm00001d012220		Putative ENTH/ANTH/VHS superfamily protein	GO:0048268(biological_process:clathrin coat assembly); GO:0005543(molecular_function:phospholipid binding); GO:0030276(molecular_function:clathrin binding); GO:0005545(molecular_function:1-phosphatidylinositol binding); GO:0030136(cellular_component:clathrin-coated vesicle)
Zm00001d047973			GO:0016021(cellular_component:integral component of membrane); GO:0016020(cellular_component:membrane); GO:0000413(biological_process:protein peptidyl-prolyl isomerization); GO:0003755(molecular_function:peptidyl-prolyl cis-trans isomerase activity); GO:0016853(molecular_function:isomerase activity)
Zm00001d011673	farnesyl diphosphate synthase2	farnesyl diphosphate synthase2	GO:0005737(cellular_component:cytoplasm); GO:0004161(molecular_function:dimethylallyltranstransferase activity); GO:0016740(molecular_function:transferase activity); GO:0045337(biological_process:farnesyl diphosphate biosynthetic process); GO:0008299(biological_process:isoprenoid biosynthetic process); GO:0004337(molecular_function:geranyltranstransferase activity)	K00787	FDPS	map05166(Human T-cell leukemia virus 1 infection); map05164(Influenza A); map00900(Terpenoid backbone biosynthesis)
Zm00001d045500		ribosomal protein L29 family protein	GO:0005840(cellular_component:ribosome); GO:0006412(biological_process:translation); GO:0003735(molecular_function:structural constituent of ribosome); GO:0005761(cellular_component:mitochondrial ribosome); GO:0005762(cellular_component:mitochondrial large ribosomal subunit); GO:0005622(cellular_component:intracellular); GO:0032543(biological_process:mitochondrial translation)	K17428	MRPL47, NCM1
Zm00001d012420	heat shock protein1	Heat shock 70 kDa protein	GO:0005524(molecular_function:ATP binding); GO:0000166(molecular_function:nucleotide binding)	K03283	HSPA1s	map05164(Influenza A); map05162(Measles); map05145(Toxoplasmosis); map04010(MAPK signaling pathway); map03040(Spliceosome); map05134(Legionellosis); map04612(Antigen processing and presentation); map04213(Longevity regulating pathway - multiple species); map04144(Endocytosis); map04915(Estrogen signaling pathway); map04141(Protein processing in endoplasmic reticulum)
Zm00001d011738		Probable acyl-[acyl-carrier-protein]--UDP-N-acetylglucosamine O-acyltransferase mitochondrial	GO:0008780(molecular_function:acyl-[acyl-carrier-protein]-UDP-N-acetylglucosamine O-acyltransferase activity); GO:0005739(cellular_component:mitochondrion); GO:2001289(biological_process:lipid X metabolic process); GO:0016740(molecular_function:transferase activity); GO:0016746(molecular_function:transferase activity, transferring acyl groups); GO:0008610(biological_process:lipid biosynthetic pro…	K00677	lpxA	map00540(Lipopolysaccharide biosynthesis); map01503(Cationic antimicrobial peptide (CAMP) resistance)
Zm00001d047462		50S ribosomal protein L6 chloroplastic	GO:0009536(cellular_component:plastid); GO:0005840(cellular_component:ribosome); GO:0019843(molecular_function:rRNA binding); GO:0003735(molecular_function:structural constituent of ribosome); GO:0002181(biological_process:cytoplasmic translation); GO:0030529(cellular_component:intracellular ribonucleoprotein complex); GO:0006412(biological_process:translation); GO:0005622(cellular_component:intr…	K02933	RP-L6, MRPL6, rplF	map03010(Ribosome)
Zm00001d050134	aspartate kinase-homoserine dehydrogenase1	Bifunctional aspartokinase/homoserine dehydrogenase 2 chloroplastic	GO:0016491(molecular_function:oxidoreductase activity); GO:0008652(biological_process:cellular amino acid biosynthetic process); GO:0050661(molecular_function:NADP binding); GO:0009536(cellular_component:plastid); GO:0016310(biological_process:phosphorylation); GO:0016301(molecular_function:kinase activity); GO:0004412(molecular_function:homoserine dehydrogenase activity); GO:0009089(biological_p…	K12524	thrA	map00270(Cysteine and methionine metabolism); map00300(Lysine biosynthesis); map00260(Glycine, serine and threonine metabolism); map00261(Monobactam biosynthesis)
Zm00001d023896		DNA-directed RNA polymerases	GO:0005736(cellular_component:DNA-directed RNA polymerase I complex); GO:0003899(molecular_function:DNA-directed RNA polymerase activity); GO:0032774(biological_process:RNA biosynthetic process); GO:0001054(molecular_function:RNA polymerase I activity); GO:0006360(biological_process:transcription from RNA polymerase I promoter)
Zm00001d019697		Probable protein arginine N-methyltransferase 3	GO:0006479(biological_process:protein methylation); GO:0032259(biological_process:methylation); GO:0003676(molecular_function:nucleic acid binding); GO:0008469(molecular_function:histone-arginine N-methyltransferase activity); GO:0018216(biological_process:peptidyl-arginine methylation); GO:0005829(cellular_component:cytosol); GO:0006355(biological_process:regulation of transcription, DNA-templat…	K11436	PRMT3
Zm00001d036624		Twinkle homolog protein chloroplastic/mitochondrial	GO:0032508(biological_process:DNA duplex unwinding); GO:0006260(biological_process:DNA replication); GO:0003678(molecular_function:DNA helicase activity); GO:0043139(molecular_function:5'-3' DNA helicase activity); GO:0003697(molecular_function:single-stranded DNA binding); GO:0005524(molecular_function:ATP binding)	K17680	PEO1
Zm00001d007395		Indole-3-acetic acid-amido synthetase GH3.17		K14487	GH3	map04075(Plant hormone signal transduction)
Zm00001d031221		AAA-ATPase ASD mitochondrial	GO:0005524(molecular_function:ATP binding); GO:0000166(molecular_function:nucleotide binding)	K08900	BCS1
Zm00001d021935		Putative polyol transporter 1	GO:0005355(molecular_function:glucose transmembrane transporter activity); GO:0022891(molecular_function:substrate-specific transmembrane transporter activity); GO:0015992(biological_process:proton transport); GO:0005215(molecular_function:transporter activity); GO:0016021(cellular_component:integral component of membrane); GO:0016020(cellular_component:membrane); GO:0022857(molecular_function:tr…
Zm00001d018345			GO:0016575(biological_process:histone deacetylation); GO:0004407(molecular_function:histone deacetylase activity); GO:0006351(biological_process:transcription, DNA-templated)	K06067	HDAC1_2	map04110(Cell cycle); map05165(Human papillomavirus infection); map05203(Viral carcinogenesis); map05202(Transcriptional misregulation in cancer); map05200(Pathways in cancer); map05169(Epstein-Barr virus infection); map04919(Thyroid hormone signaling pathway); map04213(Longevity regulating pathway - multiple species); map05016(Huntington disease); map04330(Notch signaling pathway); map05034(Alco…
Zm00001d047542		17.6 kDa class II heat shock protein	GO:0005737(cellular_component:cytoplasm)	K13993	HSP20	map04141(Protein processing in endoplasmic reticulum)
Zm00001d028404		Chaperone protein dnaJ 11 chloroplastic
Zm00001d024588		Vesicle-associated protein 1-3	GO:0044425(cellular_component:membrane part); GO:0016020(cellular_component:membrane); GO:0005789(cellular_component:endoplasmic reticulum membrane)
Zm00001d002199		Receptor-like serine/threonine-protein kinase SD1-8	GO:0006468(biological_process:protein phosphorylation); GO:0009987(biological_process:cellular process); GO:0016310(biological_process:phosphorylation); GO:0016021(cellular_component:integral component of membrane); GO:0016020(cellular_component:membrane); GO:0000166(molecular_function:nucleotide binding); GO:0004674(molecular_function:protein serine/threonine kinase activity); GO:0016740(molecul…
Zm00001d053018		Putative RING zinc finger domain superfamily protein	GO:0044267(biological_process:cellular protein metabolic process); GO:0046872(molecular_function:metal ion binding)
Zm00001d023343	phospholipid transfer protein homolog1	phospholipid transfer protein homolog1	GO:0008289(molecular_function:lipid binding); GO:0006869(biological_process:lipid transport)
Zm00001d037607	WRKY-transcription factor 125	Probable WRKY transcription factor 50	GO:0043565(molecular_function:sequence-specific DNA binding); GO:0003700(molecular_function:transcription factor activity, sequence-specific DNA binding); GO:0005634(cellular_component:nucleus); GO:0006355(biological_process:regulation of transcription, DNA-templated); GO:0006351(biological_process:transcription, DNA-templated); GO:0003677(molecular_function:DNA binding)
Zm00001d046981	G2-like-transcription factor 32	Putative MYB DNA-binding domain superfamily protein	GO:0006355(biological_process:regulation of transcription, DNA-templated); GO:0005634(cellular_component:nucleus); GO:0006351(biological_process:transcription, DNA-templated); GO:0003677(molecular_function:DNA binding)
Zm00001d041236		Leucine-rich receptor-like protein kinase family protein	GO:0006468(biological_process:protein phosphorylation); GO:0016301(molecular_function:kinase activity); GO:0016310(biological_process:phosphorylation); GO:0016021(cellular_component:integral component of membrane); GO:0016020(cellular_component:membrane); GO:0000166(molecular_function:nucleotide binding); GO:0004674(molecular_function:protein serine/threonine kinase activity); GO:0016740(molecula…
Zm00001d021934	Homeobox-transcription factor 13	Homeobox-leucine zipper protein ATHB-40	GO:0006355(biological_process:regulation of transcription, DNA-templated); GO:0005634(cellular_component:nucleus); GO:0006351(biological_process:transcription, DNA-templated); GO:0043565(molecular_function:sequence-specific DNA binding); GO:0003677(molecular_function:DNA binding)	K09338	HD-ZIP
Zm00001d027120
Zm00001d002252		myosin heavy chain-related	GO:0009536(cellular_component:plastid); GO:0000902(biological_process:cell morphogenesis)
Zm00001d048194	GNAT-transcription factor 36	Acyl-CoA N-acyltransferases (NAT) superfamily protein	GO:0016740(molecular_function:transferase activity); GO:0016746(molecular_function:transferase activity, transferring acyl groups); GO:0006474(biological_process:N-terminal protein amino acid acetylation); GO:0008080(molecular_function:N-acetyltransferase activity)
Zm00001d023924
Zm00001d026421		DNA-directed RNA polymerases IV and V subunit 2	GO:0005736(cellular_component:DNA-directed RNA polymerase I complex); GO:0032549(molecular_function:ribonucleoside binding); GO:0006360(biological_process:transcription from RNA polymerase I promoter); GO:0006351(biological_process:transcription, DNA-templated); GO:0001054(molecular_function:RNA polymerase I activity); GO:0003677(molecular_function:DNA binding); GO:0003899(molecular_function:DNA-…	K16252	NRPD2, NRPE2
Zm00001d053894		ILITYHIA	GO:0019887(molecular_function:protein kinase regulator activity); GO:0045859(biological_process:regulation of protein kinase activity); GO:0031323(biological_process:regulation of cellular metabolic process); GO:0019901(molecular_function:protein kinase binding); GO:0005488(molecular_function:binding); GO:0033554(biological_process:cellular response to stress); GO:0006417(biological_process:regul…
Zm00001d028252		Caleosin	GO:0016021(cellular_component:integral component of membrane); GO:0016020(cellular_component:membrane)	K17991	PXG	map00073(Cutin, suberine and wax biosynthesis)
Zm00001d002275		ABC transporter C family member 2	GO:0042626(molecular_function:ATPase activity, coupled to transmembrane movement of substances); GO:0016021(cellular_component:integral component of membrane); GO:0016020(cellular_component:membrane); GO:0000166(molecular_function:nucleotide binding); GO:0016887(molecular_function:ATPase activity); GO:0055085(biological_process:transmembrane transport); GO:0005524(molecular_function:ATP binding)
Zm00001d021684		Cysteine-rich receptor-like protein kinase 25	GO:0006468(biological_process:protein phosphorylation); GO:0016020(cellular_component:membrane); GO:0016310(biological_process:phosphorylation); GO:0016021(cellular_component:integral component of membrane); GO:0016301(molecular_function:kinase activity); GO:0004672(molecular_function:protein kinase activity); GO:0005524(molecular_function:ATP binding)
Zm00001d015115		Ribose-phosphate pyrophosphokinase	GO:0016301(molecular_function:kinase activity); GO:0016310(biological_process:phosphorylation); GO:0000287(molecular_function:magnesium ion binding); GO:0004749(molecular_function:ribose phosphate diphosphokinase activity); GO:0009165(biological_process:nucleotide biosynthetic process); GO:0009156(biological_process:ribonucleoside monophosphate biosynthetic process); GO:0005524(molecular_function…	K00948	PRPS, prsA	map00030(Pentose phosphate pathway); map00230(Purine metabolism)
Zm00001d012776	dehydrin7	dehydrin7	GO:0016021(cellular_component:integral component of membrane); GO:0016020(cellular_component:membrane); GO:0005783(cellular_component:endoplasmic reticulum); GO:0005789(cellular_component:endoplasmic reticulum membrane)
Zm00001d032789	chaperonin2	chaperonin2	GO:0005737(cellular_component:cytoplasm); GO:0009536(cellular_component:plastid); GO:0006457(biological_process:protein folding); GO:0005739(cellular_component:mitochondrion); GO:0000166(molecular_function:nucleotide binding); GO:0042026(biological_process:protein refolding); GO:0005524(molecular_function:ATP binding)	K04077	groEL, HSPD1	map03018(RNA degradation); map04212(Longevity regulating pathway - worm); map04940(Type I diabetes mellitus); map05134(Legionellosis); map05152(Tuberculosis)
Zm00001d016477		Eukaryotic aspartyl protease family protein	GO:0006508(biological_process:proteolysis); GO:0008233(molecular_function:peptidase activity); GO:0004190(molecular_function:aspartic-type endopeptidase activity); GO:0030163(biological_process:protein catabolic process)
Zm00001d010184			GO:0042391(biological_process:regulation of membrane potential); GO:0016021(cellular_component:integral component of membrane); GO:0005249(molecular_function:voltage-gated potassium channel activity); GO:0005887(cellular_component:integral component of plasma membrane); GO:0071805(biological_process:potassium ion transmembrane transport)
Zm00001d005966		Phosphatidylinositol 4-kinase gamma 7	GO:0016310(biological_process:phosphorylation); GO:0016301(molecular_function:kinase activity); GO:0005515(molecular_function:protein binding)
Zm00001d031851		Histone-lysine N-methyltransferase SUVR4	GO:0018024(molecular_function:histone-lysine N-methyltransferase activity); GO:0005634(cellular_component:nucleus); GO:0016740(molecular_function:transferase activity); GO:0034968(biological_process:histone lysine methylation); GO:0008270(molecular_function:zinc ion binding); GO:0008168(molecular_function:methyltransferase activity); GO:0032259(biological_process:methylation); GO:0005694(cellular…
Zm00001d030131		Choline-phosphate cytidylyltransferase 2	GO:0003824(molecular_function:catalytic activity); GO:0009058(biological_process:biosynthetic process); GO:0016740(molecular_function:transferase activity); GO:0016779(molecular_function:nucleotidyltransferase activity)	K00968	PCYT1	map00564(Glycerophospholipid metabolism); map05231(Choline metabolism in cancer); map00440(Phosphonate and phosphinate metabolism)
Zm00001d030217		Whole genome shotgun sequence of line PN40024 scaffold_7.assembly12x (Fragment)	GO:0046539(molecular_function:histamine N-methyltransferase activity); GO:0032259(biological_process:methylation)
Zm00001d022424	NAC-transcription factor 122	NAC domain transcription factor	GO:0006355(biological_process:regulation of transcription, DNA-templated); GO:0005634(cellular_component:nucleus); GO:0006351(biological_process:transcription, DNA-templated); GO:0003677(molecular_function:DNA binding)
Zm00001d030548		2-oxoglutarate (2OG) and Fe(II)-dependent oxygenase superfamily protein	GO:0005506(molecular_function:iron ion binding); GO:0046872(molecular_function:metal ion binding); GO:0055114(biological_process:oxidation-reduction process); GO:0051213(molecular_function:dioxygenase activity); GO:0016491(molecular_function:oxidoreductase activity)
Zm00001d003015		phenylalanine ammonia lyase6	GO:0005737(cellular_component:cytoplasm); GO:0016841(molecular_function:ammonia-lyase activity); GO:0006559(biological_process:L-phenylalanine catabolic process); GO:0016829(molecular_function:lyase activity); GO:0009800(biological_process:cinnamic acid biosynthetic process); GO:0003824(molecular_function:catalytic activity); GO:0045548(molecular_function:phenylalanine ammonia-lyase activity); GO…	K10775	PAL	map00940(Phenylpropanoid biosynthesis); map00360(Phenylalanine metabolism)
Zm00001d022390		Eukaryotic aspartyl protease family protein	GO:0016787(molecular_function:hydrolase activity); GO:0004190(molecular_function:aspartic-type endopeptidase activity); GO:0030163(biological_process:protein catabolic process); GO:0003677(molecular_function:DNA binding); GO:0006508(biological_process:proteolysis); GO:0008233(molecular_function:peptidase activity)
Zm00001d017125		Ankyrin repeat family protein	GO:0005515(molecular_function:protein binding)
Zm00001d020867		Subtilisin-like protease SBT5.3	GO:0004252(molecular_function:serine-type endopeptidase activity); GO:0008233(molecular_function:peptidase activity); GO:0006508(biological_process:proteolysis)
Zm00001d004564		Aconitate hydratase 3 mitochondrial	GO:0003994(molecular_function:aconitate hydratase activity); GO:0051539(molecular_function:4 iron, 4 sulfur cluster binding); GO:0008152(biological_process:metabolic process)	K01681	ACO, acnA	map00020(Citrate cycle (TCA cycle)); map00630(Glyoxylate and dicarboxylate metabolism); map00720(Carbon fixation pathways in prokaryotes)
Zm00001d046407
Zm00001d036434				K07466	RFA1, RPA1, rpa	map03460(Fanconi anemia pathway); map03430(Mismatch repair); map03440(Homologous recombination); map03420(Nucleotide excision repair); map03030(DNA replication)
Zm00001d031733				K11498	CENPE
Zm00001d036642		Zinc-binding protein	GO:0003824(molecular_function:catalytic activity); GO:0009507(cellular_component:chloroplast)	K02503	HINT1, hinT, hit
Zm00001d016679
Zm00001d051912		Probable voltage-gated potassium channel subunit beta	GO:0005737(cellular_component:cytoplasm); GO:0071805(biological_process:potassium ion transmembrane transport); GO:0006813(biological_process:potassium ion transport); GO:0016021(cellular_component:integral component of membrane); GO:0005739(cellular_component:mitochondrion); GO:0005249(molecular_function:voltage-gated potassium channel activity); GO:0034765(biological_process:regulation of ion t…
Zm00001d007890		YT521-B-like family protein	GO:0003723(molecular_function:RNA binding)
Zm00001d019108	Ribosomal protein S1-like1	Ribosomal protein S1-like1	GO:0005515(molecular_function:protein binding); GO:0005634(cellular_component:nucleus); GO:0003676(molecular_function:nucleic acid binding); GO:0006397(biological_process:mRNA processing); GO:0006396(biological_process:RNA processing); GO:0005840(cellular_component:ribosome)	K14792	RRP5, PDCD11
Zm00001d038475	ribosome export associated1	ribosome export associated1	GO:0005634(cellular_component:nucleus); GO:0000166(molecular_function:nucleotide binding); GO:0005524(molecular_function:ATP binding); GO:0016887(molecular_function:ATPase activity); GO:0000027(biological_process:ribosomal large subunit assembly)	K14572	MDN1, REA1	map03008(Ribosome biogenesis in eukaryotes)
Zm00001d025395		ubiquitin interaction motif-containing protein	GO:0005829(cellular_component:cytosol)
Zm00001d030577	bZIP-transcription factor 45	Light-inducible protein CPRF-2	GO:0003700(molecular_function:transcription factor activity, sequence-specific DNA binding); GO:0006355(biological_process:regulation of transcription, DNA-templated); GO:0016021(cellular_component:integral component of membrane)
Zm00001d017175		La protein 1	GO:0097159(molecular_function:organic cyclic compound binding); GO:0005634(cellular_component:nucleus); GO:0000166(molecular_function:nucleotide binding); GO:0003723(molecular_function:RNA binding); GO:0003676(molecular_function:nucleic acid binding); GO:0044424(cellular_component:intracellular part); GO:0030529(cellular_component:intracellular ribonucleoprotein complex); GO:1901363(molecular_fun…	K11090	LA, SSB	map05322(Systemic lupus erythematosus)
Zm00001d013874		S-locus-specific glycoprotein S13	GO:0000166(molecular_function:nucleotide binding); GO:0016020(cellular_component:membrane); GO:0009987(biological_process:cellular process); GO:0048544(biological_process:recognition of pollen); GO:0004672(molecular_function:protein kinase activity)
Zm00001d033747	glutamine synthetase2	Glutamine synthetase root isozyme 2	GO:0005737(cellular_component:cytoplasm); GO:0004356(molecular_function:glutamate-ammonia ligase activity); GO:0009399(biological_process:nitrogen fixation); GO:0006542(biological_process:glutamine biosynthetic process); GO:0003824(molecular_function:catalytic activity); GO:0006807(biological_process:nitrogen compound metabolic process); GO:0005524(molecular_function:ATP binding)	K01915	glnA, GLUL	map00630(Glyoxylate and dicarboxylate metabolism); map00220(Arginine biosynthesis); map00910(Nitrogen metabolism); map02020(Two-component system); map00250(Alanine, aspartate and glutamate metabolism); map04727(GABAergic synapse); map04724(Glutamatergic synapse); map04217(Necroptosis)
Zm00001d042244		Potasium ion uptake permease 1	GO:0071805(biological_process:potassium ion transmembrane transport); GO:0006813(biological_process:potassium ion transport); GO:0016021(cellular_component:integral component of membrane); GO:0016020(cellular_component:membrane); GO:0015079(molecular_function:potassium ion transmembrane transporter activity); GO:0006811(biological_process:ion transport)	K03549	kup
Zm00001d046047		Transducin/WD40 repeat-like superfamily protein	GO:0005829(cellular_component:cytosol); GO:0005488(molecular_function:binding); GO:0005515(molecular_function:protein binding)
Zm00001d011679		High affinity nitrate transporter 2.5	GO:0015706(biological_process:nitrate transport); GO:0016021(cellular_component:integral component of membrane); GO:0016020(cellular_component:membrane); GO:0042128(biological_process:nitrate assimilation); GO:0005515(molecular_function:protein binding); GO:0005886(cellular_component:plasma membrane); GO:0055085(biological_process:transmembrane transport)	K02575	NRT, narK, nrtP, nasA	map00910(Nitrogen metabolism)
Zm00001d034073	WRKY-transcription factor 30	Probable WRKY transcription factor 57	GO:0043565(molecular_function:sequence-specific DNA binding); GO:0003700(molecular_function:transcription factor activity, sequence-specific DNA binding); GO:0005634(cellular_component:nucleus); GO:0006355(biological_process:regulation of transcription, DNA-templated); GO:0006351(biological_process:transcription, DNA-templated); GO:0003677(molecular_function:DNA binding)
Zm00001d008493		CDP-diacylglycerol--serine O-phosphatidyltransferase 1	GO:0006646(biological_process:phosphatidylethanolamine biosynthetic process); GO:0016021(cellular_component:integral component of membrane); GO:0016020(cellular_component:membrane); GO:0006659(biological_process:phosphatidylserine biosynthetic process); GO:0005789(cellular_component:endoplasmic reticulum membrane); GO:0016740(molecular_function:transferase activity); GO:0003882(molecular_function…	K08730	PTDSS2	map00564(Glycerophospholipid metabolism)
Zm00001d017381		(+)-neomenthol dehydrogenase		K15095	E1.1.1.208	map00902(Monoterpenoid biosynthesis)
Zm00001d034074	starch phosphorylase1	starch phosphorylase1	GO:0005975(biological_process:carbohydrate metabolic process); GO:0016757(molecular_function:transferase activity, transferring glycosyl groups); GO:0005980(biological_process:glycogen catabolic process); GO:0009570(cellular_component:chloroplast stroma); GO:0004645(molecular_function:phosphorylase activity); GO:0016740(molecular_function:transferase activity); GO:0030170(molecular_function:pyrid…	K00688	PYG, glgP	map02026(Biofilm formation - Escherichia coli); map04922(Glucagon signaling pathway); map00500(Starch and sucrose metabolism); map04910(Insulin signaling pathway); map04217(Necroptosis); map04931(Insulin resistance)
Zm00001d042135		Amino-acid permease BAT1	GO:1903401(biological_process:L-lysine transmembrane transport); GO:0089711(biological_process:L-glutamate transmembrane transport); GO:0015297(molecular_function:antiporter activity); GO:0005313(molecular_function:L-glutamate transmembrane transporter activity); GO:0055085(biological_process:transmembrane transport); GO:0015812(biological_process:gamma-aminobutyric acid transport); GO:0003333(bi…
Zm00001d047239		Probable protein phosphatase 2C 12	GO:0006470(biological_process:protein dephosphorylation); GO:0003824(molecular_function:catalytic activity); GO:0016301(molecular_function:kinase activity); GO:0004722(molecular_function:protein serine/threonine phosphatase activity); GO:0016310(biological_process:phosphorylation)
Zm00001d013730		5S rRNA binding protein	GO:0008097(molecular_function:5S rRNA binding); GO:0005840(cellular_component:ribosome); GO:0005739(cellular_component:mitochondrion); GO:0003735(molecular_function:structural constituent of ribosome); GO:0006412(biological_process:translation); GO:0003729(molecular_function:mRNA binding)	K02897	RP-L25, rplY	map03010(Ribosome)
Zm00001d052961		Protein ROOT HAIR DEFECTIVE 3 homolog 2	GO:0016021(cellular_component:integral component of membrane); GO:0005525(molecular_function:GTP binding); GO:0003924(molecular_function:GTPase activity); GO:0005789(cellular_component:endoplasmic reticulum membrane)
Zm00001d033909		Expressed protein; protein
Zm00001d005798	AP2-EREBP-transcription factor 202	Ethylene-responsive transcription factor RAP2-2	GO:0003700(molecular_function:transcription factor activity, sequence-specific DNA binding); GO:0006355(biological_process:regulation of transcription, DNA-templated); GO:0005634(cellular_component:nucleus); GO:0006351(biological_process:transcription, DNA-templated); GO:0003677(molecular_function:DNA binding)	K09286	EREBP
Zm00001d001866		DUF3755 family protein	GO:0016021(cellular_component:integral component of membrane); GO:0016020(cellular_component:membrane)
Zm00001d018270		Serine/threonine-protein kinase Rio1	GO:0004674(molecular_function:protein serine/threonine kinase activity); GO:0006468(biological_process:protein phosphorylation); GO:0016301(molecular_function:kinase activity); GO:0005524(molecular_function:ATP binding); GO:0016310(biological_process:phosphorylation)	K07178	RIOK1	map03008(Ribosome biogenesis in eukaryotes)
Zm00001d019062		membrane H(+)-ATPase3	GO:0016787(molecular_function:hydrolase activity); GO:0008553(molecular_function:hydrogen-exporting ATPase activity, phosphorylative mechanism); GO:0015992(biological_process:proton transport); GO:0043231(cellular_component:intracellular membrane-bounded organelle); GO:1902600(biological_process:hydrogen ion transmembrane transport); GO:0016021(cellular_component:integral component of membrane); …	K01535	PMA1, PMA2	map00190(Oxidative phosphorylation)
Zm00001d034345	ferredoxin NADP reductase1	Ferredoxin--NADP reductase root isozyme 1 chloroplastic	GO:0016491(molecular_function:oxidoreductase activity); GO:0000166(molecular_function:nucleotide binding); GO:0022900(biological_process:electron transport chain); GO:0004324(molecular_function:ferredoxin-NADP+ reductase activity); GO:0015979(biological_process:photosynthesis); GO:0055114(biological_process:oxidation-reduction process); GO:0009507(cellular_component:chloroplast)	K02641	petH	map00195(Photosynthesis)
Zm00001d027525		Basic endochitinase B	GO:0004568(molecular_function:chitinase activity); GO:0006032(biological_process:chitin catabolic process); GO:0005975(biological_process:carbohydrate metabolic process); GO:0000272(biological_process:polysaccharide catabolic process); GO:0016998(biological_process:cell wall macromolecule catabolic process)	K20547	CHIB	map00520(Amino sugar and nucleotide sugar metabolism); map04016(MAPK signaling pathway - plant)
Zm00001d034019		nucleic acid binding;methyltransferases	GO:0005737(cellular_component:cytoplasm); GO:0018022(biological_process:peptidyl-lysine methylation); GO:0016279(molecular_function:protein-lysine N-methyltransferase activity); GO:0016740(molecular_function:transferase activity); GO:0003676(molecular_function:nucleic acid binding); GO:0008168(molecular_function:methyltransferase activity); GO:0032259(biological_process:methylation)
Zm00001d028273		Mitogen-activated protein kinase kinase 9	GO:0005737(cellular_component:cytoplasm); GO:0006468(biological_process:protein phosphorylation); GO:0016301(molecular_function:kinase activity); GO:0016310(biological_process:phosphorylation); GO:0004672(molecular_function:protein kinase activity); GO:0005739(cellular_component:mitochondrion); GO:0000166(molecular_function:nucleotide binding); GO:0004674(molecular_function:protein serine/threoni…	K20604	MKK9	map04016(MAPK signaling pathway - plant)
Zm00001d017249	ammonium transporter2	ammonium transporter2	GO:0019740(biological_process:nitrogen utilization); GO:0008519(molecular_function:ammonium transmembrane transporter activity); GO:0016021(cellular_component:integral component of membrane); GO:0016020(cellular_component:membrane); GO:0072488(biological_process:ammonium transmembrane transport); GO:0015695(biological_process:organic cation transport); GO:0005887(cellular_component:integral compo…	K03320	amt, AMT, MEP
Zm00001d053818		Protein kinase superfamily protein	GO:0004674(molecular_function:protein serine/threonine kinase activity); GO:0006468(biological_process:protein phosphorylation); GO:0016301(molecular_function:kinase activity); GO:0005524(molecular_function:ATP binding); GO:0016310(biological_process:phosphorylation)	K04733	IRAK4	map05140(Leishmaniasis); map05152(Tuberculosis); map05142(Chagas disease (American trypanosomiasis)); map05162(Measles); map04624(Toll and Imd signaling pathway); map04010(MAPK signaling pathway); map05169(Epstein-Barr virus infection); map04620(Toll-like receptor signaling pathway); map04621(NOD-like receptor signaling pathway); map05133(Pertussis); map05164(Influenza A); map04064(NF-kappa B sig…
Zm00001d017470		alpha/beta-Hydrolases superfamily protein	GO:0016787(molecular_function:hydrolase activity); GO:0044255(biological_process:cellular lipid metabolic process); GO:0016021(cellular_component:integral component of membrane); GO:0052689(molecular_function:carboxylic ester hydrolase activity)
Zm00001d035937		Chaperonin 60 subunit beta 2 chloroplastic	GO:0005737(cellular_component:cytoplasm); GO:0006457(biological_process:protein folding); GO:0009536(cellular_component:plastid); GO:0042026(biological_process:protein refolding); GO:0005524(molecular_function:ATP binding)	K04077	groEL, HSPD1	map03018(RNA degradation); map04212(Longevity regulating pathway - worm); map04940(Type I diabetes mellitus); map05134(Legionellosis); map05152(Tuberculosis)
Zm00001d001987		adenosine deaminases;RNA binding;RNA binding;adenosine deaminases	GO:0004000(molecular_function:adenosine deaminase activity); GO:0003723(molecular_function:RNA binding); GO:0006396(biological_process:RNA processing)	K15440	TAD1, ADAT1
Zm00001d046429			GO:0003676(molecular_function:nucleic acid binding)
Zm00001d004025		DnaJ domain ;Myb-like DNA-binding domain	GO:0003677(molecular_function:DNA binding)	K09522	DNAJC2
Zm00001d044975	colored aleurone1	Anthocyanin regulatory C1 protein	GO:0006355(biological_process:regulation of transcription, DNA-templated); GO:0005634(cellular_component:nucleus); GO:0006351(biological_process:transcription, DNA-templated); GO:0003677(molecular_function:DNA binding)	K09422	MYBP
Zm00001d028167		Cytochrome b561 and DOMON domain-containing protein	GO:0016021(cellular_component:integral component of membrane); GO:0016020(cellular_component:membrane); GO:0055114(biological_process:oxidation-reduction process)
Zm00001d014083		Beta-amylase	GO:0016787(molecular_function:hydrolase activity); GO:0009536(cellular_component:plastid); GO:0005975(biological_process:carbohydrate metabolic process); GO:0016161(molecular_function:beta-amylase activity); GO:0016798(molecular_function:hydrolase activity, acting on glycosyl bonds); GO:0102229(deleted:old GO); GO:0000272(biological_process:polysaccharide catabolic process); GO:0008152(biological…	K01177	E3.2.1.2	map00500(Starch and sucrose metabolism)
Zm00001d027922		Eukaryotic translation initiation factor 3 subunit K	GO:0005852(cellular_component:eukaryotic translation initiation factor 3 complex); GO:0005829(cellular_component:cytosol); GO:0016282(cellular_component:eukaryotic 43S preinitiation complex); GO:0016021(cellular_component:integral component of membrane); GO:0016020(cellular_component:membrane); GO:0033290(cellular_component:eukaryotic 48S preinitiation complex); GO:0001731(biological_process:form…	K15028	EIF3K
Zm00001d020808		Peroxidase 17	GO:0020037(molecular_function:heme binding); GO:0005829(cellular_component:cytosol); GO:0004601(molecular_function:peroxidase activity); GO:0098869(biological_process:cellular oxidant detoxification); GO:0042744(biological_process:hydrogen peroxide catabolic process); GO:0046872(molecular_function:metal ion binding); GO:0006979(biological_process:response to oxidative stress); GO:0055114(biologic…	K00430	E1.11.1.7	map00940(Phenylpropanoid biosynthesis)
Zm00001d032894		Protein RRP6-like 2	GO:0006139(biological_process:nucleobase-containing compound metabolic process); GO:0008408(molecular_function:3'-5' exonuclease activity); GO:0009536(cellular_component:plastid); GO:0090305(biological_process:nucleic acid phosphodiester bond hydrolysis); GO:0097159(molecular_function:organic cyclic compound binding); GO:0000176(cellular_component:nuclear exosome (RNase complex)); GO:0044237(biol…	K12591	RRP6, EXOSC10	map03018(RNA degradation)
Zm00001d024916		UNC93-like protein 2	GO:0016021(cellular_component:integral component of membrane); GO:0016020(cellular_component:membrane); GO:0055085(biological_process:transmembrane transport)
Zm00001d004460		AAR2 protein family	GO:0000244(biological_process:spliceosomal tri-snRNP complex assembly)	K13205	AAR2, C20orf4
Zm00001d042388		DUF538 family protein
Zm00001d045782		DNA oxidative demethylase ALKBH2	GO:0080111(biological_process:DNA demethylation); GO:0006281(biological_process:DNA repair); GO:0035514(molecular_function:DNA demethylase activity); GO:0008168(molecular_function:methyltransferase activity); GO:0032259(biological_process:methylation); GO:0055114(biological_process:oxidation-reduction process); GO:0016491(molecular_function:oxidoreductase activity)
Zm00001d016506		Probable UDP-N-acetylglucosamine--peptide N-acetylglucosaminyltransferase SEC	GO:0006493(biological_process:protein O-linked glycosylation); GO:0005515(molecular_function:protein binding); GO:0016021(cellular_component:integral component of membrane); GO:0016020(cellular_component:membrane); GO:0016740(molecular_function:transferase activity); GO:0016757(molecular_function:transferase activity, transferring glycosyl groups)	K09667	OGT	map00514(Other types of O-glycan biosynthesis); map04931(Insulin resistance)
Zm00001d028676			GO:0016021(cellular_component:integral component of membrane); GO:0016020(cellular_component:membrane)
Zm00001d006774		hydroxyproline-rich glycoprotein family protein
zma-MIR156d
Zm00001d040172
Zm00001d012575		Protein MICRORCHIDIA 6
Zm00001d019042		Actin-related protein 2/3 complex subunit 3	GO:0003779(molecular_function:actin binding); GO:0005737(cellular_component:cytoplasm); GO:0005885(cellular_component:Arp2/3 protein complex); GO:0034314(biological_process:Arp2/3 complex-mediated actin nucleation)	K05756	ARPC3	map04666(Fc gamma R-mediated phagocytosis); map04810(Regulation of actin cytoskeleton); map05131(Shigellosis); map05130(Pathogenic Escherichia coli infection); map05132(Salmonella infection); map04144(Endocytosis); map05100(Bacterial invasion of epithelial cells)
Zm00001d014723	ARR-B-transcription factor 5		GO:0000160(biological_process:phosphorelay signal transduction system); GO:0005634(cellular_component:nucleus); GO:0003677(molecular_function:DNA binding); GO:0006351(biological_process:transcription, DNA-templated); GO:0006355(biological_process:regulation of transcription, DNA-templated)	K14491	ARR-B	map04075(Plant hormone signal transduction)
Zm00001d013240		OsWRKY4 - Superfamily of TFs having WRKY and zinc finger domains	GO:0009536(cellular_component:plastid); GO:0032955(biological_process:regulation of barrier septum assembly); GO:0051301(biological_process:cell division)
Zm00001d025461		Regulator of nonsense transcripts UPF3	GO:0000166(molecular_function:nucleotide binding)	K14328	UPF3, RENT3	map03013(RNA transport); map03015(mRNA surveillance pathway)
Zm00001d000153		Diaminopimelate decarboxylase 2 chloroplastic	GO:0008836(molecular_function:diaminopimelate decarboxylase activity); GO:0009089(biological_process:lysine biosynthetic process via diaminopimelate); GO:0003824(molecular_function:catalytic activity)	K01586	lysA	map00300(Lysine biosynthesis)
Zm00001d039065	G-box binding factor	G-box binding factor	GO:0003700(molecular_function:transcription factor activity, sequence-specific DNA binding); GO:0006355(biological_process:regulation of transcription, DNA-templated); GO:0043565(molecular_function:sequence-specific DNA binding)	K09060	GBF
Zm00001d052532		Major facilitator superfamily protein	GO:0005215(molecular_function:transporter activity); GO:0016021(cellular_component:integral component of membrane); GO:0016020(cellular_component:membrane); GO:0055085(biological_process:transmembrane transport)
Zm00001d013471	set domain gene130	Histone-lysine N-methyltransferase ASHR1	GO:0008168(molecular_function:methyltransferase activity); GO:0016740(molecular_function:transferase activity); GO:0046872(molecular_function:metal ion binding); GO:0032259(biological_process:methylation); GO:0005515(molecular_function:protein binding)	K11426	SMYD
Zm00001d005032		Cation/H(+) antiporter 15	GO:0006810(biological_process:transport); GO:1902600(biological_process:hydrogen ion transmembrane transport); GO:0006885(biological_process:regulation of pH); GO:0016021(cellular_component:integral component of membrane); GO:0016020(cellular_component:membrane); GO:0015299(molecular_function:solute:proton antiporter activity); GO:0012505(cellular_component:endomembrane system); GO:0006812(biolog…
Zm00001d020057	phosphoenolpyruvate carboxylase4	phosphoenolpyruvate carboxylase3	GO:0005737(cellular_component:cytoplasm); GO:0003824(molecular_function:catalytic activity); GO:0005829(cellular_component:cytosol); GO:0008964(molecular_function:phosphoenolpyruvate carboxylase activity); GO:0048046(cellular_component:apoplast); GO:0048366(biological_process:leaf development); GO:0006099(biological_process:tricarboxylic acid cycle); GO:0015977(biological_process:carbon fixation)…	K01595	ppc	map00680(Methane metabolism); map00720(Carbon fixation pathways in prokaryotes); map00620(Pyruvate metabolism); map00710(Carbon fixation in photosynthetic organisms)
Zm00001d038960		S-adenosyl-L-methionine-dependent methyltransferases superfamily protein	GO:0008168(molecular_function:methyltransferase activity); GO:0016740(molecular_function:transferase activity); GO:0032259(biological_process:methylation)
Zm00001d027992
Zm00001d039422		phosphoribosylaminoimidazole carboxylase family protein / AIR carboxylase family protein	GO:0003824(molecular_function:catalytic activity); GO:0000166(molecular_function:nucleotide binding); GO:0004639(molecular_function:phosphoribosylaminoimidazolesuccinocarboxamide synthase activity); GO:0004638(molecular_function:phosphoribosylaminoimidazole carboxylase activity); GO:0006189(biological_process:'de novo' IMP biosynthetic process); GO:0046872(molecular_function:metal ion binding); G…	K11808	ADE2	map00230(Purine metabolism)
Zm00001d024781	bHLH-transcription factor 153	Putative HLH DNA-binding domain superfamily protein	GO:0046983(molecular_function:protein dimerization activity); GO:0003677(molecular_function:DNA binding)
Zm00001d007417		ATP-dependent DNA helicase chloroplastic	GO:0009536(cellular_component:plastid); GO:0006281(biological_process:DNA repair); GO:0005524(molecular_function:ATP binding); GO:0003676(molecular_function:nucleic acid binding); GO:0004386(molecular_function:helicase activity)
Zm00001d005687	trehalose-6-phosphate synthase5	trehalose-6-phosphate synthase5	GO:0003824(molecular_function:catalytic activity); GO:0005992(biological_process:trehalose biosynthetic process)	K16055	TPS	map00500(Starch and sucrose metabolism)
Zm00001d044431		Amino-acid permease BAT1	GO:0089711(biological_process:L-glutamate transmembrane transport); GO:0016021(cellular_component:integral component of membrane); GO:0015812(biological_process:gamma-aminobutyric acid transport); GO:0006865(biological_process:amino acid transport); GO:1903826(biological_process:arginine transmembrane transport); GO:0015189(molecular_function:L-lysine transmembrane transporter activity); GO:00151…
Zm00001d043044		Sec1/munc18-like (SM) proteins superfamily
Zm00001d017820		Galactan beta-14-galactosyltransferase GALS1	GO:0016021(cellular_component:integral component of membrane); GO:0016020(cellular_component:membrane); GO:0016740(molecular_function:transferase activity); GO:0016757(molecular_function:transferase activity, transferring glycosyl groups)
Zm00001d022205		E3 ubiquitin-protein ligase RKP	GO:0034450(molecular_function:ubiquitin-ubiquitin ligase activity); GO:0000151(cellular_component:ubiquitin ligase complex); GO:0016567(biological_process:protein ubiquitination); GO:0006511(biological_process:ubiquitin-dependent protein catabolic process); GO:0008270(molecular_function:zinc ion binding); GO:0005515(molecular_function:protein binding); GO:0016874(molecular_function:ligase activit…	K12169	KPC1, RNF123
Zm00001d013625	LBD-transcription factor 26	LOB domain-containing protein 4
Zm00001d015914	sugars will eventually be exported transporter4b	sugars will eventually be exported transporter4b	GO:0016020(cellular_component:membrane); GO:0016021(cellular_component:integral component of membrane); GO:0051119(molecular_function:sugar transmembrane transporter activity); GO:0034219(biological_process:carbohydrate transmembrane transport); GO:0008643(biological_process:carbohydrate transport)	K15382	SLC50A, SWEET
Zm00001d032893		Small heat shock-like protein	GO:0016021(cellular_component:integral component of membrane); GO:0016020(cellular_component:membrane)
Zm00001d005158		CASP-like protein 3	GO:0016021(cellular_component:integral component of membrane); GO:0016020(cellular_component:membrane); GO:0005886(cellular_component:plasma membrane)
Zm00001d024583		RNA polymerase II large subunit family protein	GO:0016779(molecular_function:nucleotidyltransferase activity); GO:0006366(biological_process:transcription from RNA polymerase II promoter); GO:0016740(molecular_function:transferase activity); GO:0005665(cellular_component:DNA-directed RNA polymerase II, core complex); GO:0006351(biological_process:transcription, DNA-templated); GO:0001055(molecular_function:RNA polymerase II activity); GO:0003…	K03006	RPB1, POLR2A	map00240(Pyrimidine metabolism); map03020(RNA polymerase); map05016(Huntington disease); map00230(Purine metabolism); map05168(Herpes simplex infection)
Zm00001d020827		Heat shock protein 90-5 chloroplastic	GO:0006950(biological_process:response to stress); GO:0006457(biological_process:protein folding); GO:0051082(molecular_function:unfolded protein binding); GO:0005524(molecular_function:ATP binding)	K09487	HSP90B, TRA1	map05215(Prostate cancer); map04657(IL-17 signaling pathway); map05200(Pathways in cancer); map04151(PI3K-Akt signaling pathway); map04918(Thyroid hormone synthesis); map04626(Plant-pathogen interaction); map05418(Fluid shear stress and atherosclerosis); map04915(Estrogen signaling pathway); map04141(Protein processing in endoplasmic reticulum)
Zm00001d044723		MACPF domain-containing protein
Zm00001d050293	trehalose-6-phosphate synthase9	trehalose-6-phosphate synthase9	GO:0003824(molecular_function:catalytic activity); GO:0005992(biological_process:trehalose biosynthetic process)	K16055	TPS	map00500(Starch and sucrose metabolism)
Zm00001d029557		Chaperone protein ClpB3 chloroplastic	GO:0005737(cellular_component:cytoplasm); GO:0019538(biological_process:protein metabolic process); GO:0000166(molecular_function:nucleotide binding); GO:0042026(biological_process:protein refolding); GO:0016485(biological_process:protein processing); GO:0009408(biological_process:response to heat); GO:0005524(molecular_function:ATP binding); GO:0009507(cellular_component:chloroplast)	K03695	clpB	map04213(Longevity regulating pathway - multiple species)
Zm00001d033786		histidine kinase4	GO:0016020(cellular_component:membrane); GO:0000155(molecular_function:phosphorelay sensor kinase activity); GO:0016021(cellular_component:integral component of membrane); GO:0016301(molecular_function:kinase activity); GO:0005622(cellular_component:intracellular); GO:0000160(biological_process:phosphorelay signal transduction system); GO:0016310(biological_process:phosphorylation); GO:0016772(mo…	K14489	AHK2_3_4	map04075(Plant hormone signal transduction)
Zm00001d047555		Thioredoxin-like 1-1 chloroplastic	GO:0034599(biological_process:cellular response to oxidative stress); GO:0044710(biological_process:single-organism metabolic process); GO:0006457(biological_process:protein folding); GO:0000103(biological_process:sulfate assimilation); GO:0005623(cellular_component:cell); GO:0016671(molecular_function:oxidoreductase activity, acting on a sulfur group of donors, disulfide as acceptor); GO:0045454…
Zm00001d007942		Phosphatidylinositol 345-trisphosphate 3-phosphatase and protein-tyrosine-phosphatase PTEN2A	GO:0016311(biological_process:dephosphorylation); GO:0035335(biological_process:peptidyl-tyrosine dephosphorylation); GO:0004725(molecular_function:protein tyrosine phosphatase activity); GO:0016791(molecular_function:phosphatase activity)	K01110	PTEN	map05166(Human T-cell leukemia virus 1 infection); map05215(Prostate cancer); map05165(Human papillomavirus infection); map04115(p53 signaling pathway); map05161(Hepatitis B); map05218(Melanoma); map05214(Glioma); map04218(Cellular senescence); map04212(Longevity regulating pathway - worm); map04071(Sphingolipid signaling pathway); map04070(Phosphatidylinositol signaling system); map00562(Inosito…
Zm00001d018227
Zm00001d019414		Cytochrome P450 71B10	GO:0004497(molecular_function:monooxygenase activity); GO:0016020(cellular_component:membrane); GO:0020037(molecular_function:heme binding); GO:0016709(molecular_function:oxidoreductase activity, acting on paired donors, with incorporation or reduction of molecular oxygen, NAD(P)H as one donor, and incorporation of one atom of oxygen); GO:0044550(biological_process:secondary metabolite biosynthet…	K00512	CYP17A	map04934(Cushing syndrome); map00140(Steroid hormone biosynthesis); map04913(Ovarian steroidogenesis); map04927(Cortisol synthesis and secretion); map04917(Prolactin signaling pathway)
Zm00001d013223		Retrovirus-related Pol polyprotein LINE-1		K00133	asd	map00270(Cysteine and methionine metabolism); map00300(Lysine biosynthesis); map00260(Glycine, serine and threonine metabolism); map00261(Monobactam biosynthesis)
Zm00001d038366		Glycerol-3-phosphate acyltransferase 5	GO:0010143(biological_process:cutin biosynthetic process); GO:0016791(molecular_function:phosphatase activity); GO:0016311(biological_process:dephosphorylation); GO:0016021(cellular_component:integral component of membrane); GO:0016020(cellular_component:membrane); GO:0090447(molecular_function:glycerol-3-phosphate 2-O-acyltransferase activity); GO:0016740(molecular_function:transferase activity)…	K13508	GPAT	map00564(Glycerophospholipid metabolism); map00561(Glycerolipid metabolism)
Zm00001d024587	nitrate transporter/peptide transporter family1	Protein NRT1/ PTR FAMILY 6.3	GO:0006857(biological_process:oligopeptide transport); GO:0016020(cellular_component:membrane); GO:0005215(molecular_function:transporter activity); GO:0016021(cellular_component:integral component of membrane); GO:0006810(biological_process:transport); GO:0022857(molecular_function:transmembrane transporter activity); GO:0055085(biological_process:transmembrane transport)
Zm00001d025539		saposin B domain-containing protein	GO:0006629(biological_process:lipid metabolic process)	K12382	PSAP, SGP1	map04142(Lysosome)
Zm00001d010225		DEAD-box ATP-dependent RNA helicase 17	GO:0016787(molecular_function:hydrolase activity); GO:0004004(molecular_function:ATP-dependent RNA helicase activity); GO:0000166(molecular_function:nucleotide binding); GO:0003723(molecular_function:RNA binding); GO:0003676(molecular_function:nucleic acid binding); GO:0004386(molecular_function:helicase activity); GO:0010501(biological_process:RNA secondary structure unwinding); GO:0005524(molec…	K14806	DDX31, DBP7
Zm00001d003712	abscisic acid stress ripening3	abscisic acid stress ripening3	GO:0006950(biological_process:response to stress)
Zm00001d043259		Frataxin	GO:0042542(biological_process:response to hydrogen peroxide); GO:0004322(molecular_function:ferroxidase activity); GO:0005739(cellular_component:mitochondrion); GO:0016226(biological_process:iron-sulfur cluster assembly); GO:0008199(molecular_function:ferric iron binding); GO:0009060(biological_process:aerobic respiration); GO:0055114(biological_process:oxidation-reduction process)	K19054	FXN	map00860(Porphyrin and chlorophyll metabolism)
Zm00001d017204		Adenine phosphoribosyltransferase 2	GO:0005737(cellular_component:cytoplasm); GO:1901564(biological_process:organonitrogen compound metabolic process); GO:0016740(molecular_function:transferase activity); GO:0003999(molecular_function:adenine phosphoribosyltransferase activity); GO:0009116(biological_process:nucleoside metabolic process); GO:0016757(molecular_function:transferase activity, transferring glycosyl groups); GO:0006168(…	K00759	APRT, apt	map00230(Purine metabolism)
Zm00001d024907		Glyoxylate/hydroxypyruvate reductase HPR3	GO:0008152(biological_process:metabolic process); GO:0051287(molecular_function:NAD binding); GO:0016616(molecular_function:oxidoreductase activity, acting on the CH-OH group of donors, NAD or NADP as acceptor); GO:0055114(biological_process:oxidation-reduction process); GO:0016491(molecular_function:oxidoreductase activity)	K15919	HPR2_3	map00630(Glyoxylate and dicarboxylate metabolism); map00260(Glycine, serine and threonine metabolism)
Zm00001d043263	diacylglycerol kinase7	Diacylglycerol kinase 5	GO:0016310(biological_process:phosphorylation); GO:0016301(molecular_function:kinase activity); GO:0007205(biological_process:protein kinase C-activating G-protein coupled receptor signaling pathway); GO:0007165(biological_process:signal transduction); GO:0008152(biological_process:metabolic process); GO:0003951(molecular_function:NAD+ kinase activity); GO:0004143(molecular_function:diacylglycero…	K00901	dgkA, DGK	map00564(Glycerophospholipid metabolism); map04070(Phosphatidylinositol signaling system); map00561(Glycerolipid metabolism); map05231(Choline metabolism in cancer); map04072(Phospholipase D signaling pathway)
Zm00001d052416		Putative CBL-interacting protein kinase family protein isoform 1%3B Putative CBL-interacting protein kinase family protein isoform 2%3B Putative CBL-interacting protein kinase family protein isoform 3%3B Putative CBL-interacting protein kinase family protein isoform 4	GO:0006468(biological_process:protein phosphorylation); GO:0016310(biological_process:phosphorylation); GO:0016021(cellular_component:integral component of membrane); GO:0016301(molecular_function:kinase activity); GO:0000166(molecular_function:nucleotide binding); GO:0004674(molecular_function:protein serine/threonine kinase activity); GO:0007165(biological_process:signal transduction); GO:00046…
Zm00001d023395		Stress-response A/B barrel domain-containing protein	GO:0009507(cellular_component:chloroplast)
Zm00001d010585		UTP--glucose-1-phosphate uridylyltransferase 3 chloroplastic	GO:0006048(biological_process:UDP-N-acetylglucosamine biosynthetic process); GO:0016779(molecular_function:nucleotidyltransferase activity); GO:0005829(cellular_component:cytosol); GO:0016740(molecular_function:transferase activity); GO:0003977(molecular_function:UDP-N-acetylglucosamine diphosphorylase activity); GO:0008152(biological_process:metabolic process); GO:0070569(molecular_function:urid…
Zm00001d015520		Chaperone protein ClpB4 mitochondrial	GO:0005737(cellular_component:cytoplasm); GO:0009941(cellular_component:chloroplast envelope); GO:0019538(biological_process:protein metabolic process); GO:0009570(cellular_component:chloroplast stroma); GO:0005739(cellular_component:mitochondrion); GO:0000166(molecular_function:nucleotide binding); GO:0042026(biological_process:protein refolding); GO:0016485(biological_process:protein processing…	K03695	clpB	map04213(Longevity regulating pathway - multiple species)
Zm00001d039786
Zm00001d009034		ubiquitin carrier protein 7		K10575	UBE2G1, UBC7	map05012(Parkinson disease); map04120(Ubiquitin mediated proteolysis); map04141(Protein processing in endoplasmic reticulum)
Zm00001d048073		Heat shock 70 kDa protein 8	GO:0009408(biological_process:response to heat); GO:0009644(biological_process:response to high light intensity); GO:0042542(biological_process:response to hydrogen peroxide); GO:0005524(molecular_function:ATP binding); GO:0000166(molecular_function:nucleotide binding)	K09489	HSPA4	map04530(Tight junction); map04612(Antigen processing and presentation)
Zm00001d012484		Heavy metal transport/detoxification superfamily protein	GO:0005737(cellular_component:cytoplasm); GO:0030001(biological_process:metal ion transport); GO:0046872(molecular_function:metal ion binding); GO:0046916(biological_process:cellular transition metal ion homeostasis); GO:0046914(molecular_function:transition metal ion binding)
Zm00001d028654		Trifunctional UDP-glucose 46-dehydratase/UDP-4-keto-6-deoxy-D-glucose 35-epimerase/UDP-4-keto-L-rhamnose-reductase RHM2		K12450	RHM	map00520(Amino sugar and nucleotide sugar metabolism)
Zm00001d020589		DUF581 family protein
Zm00001d031769		Nitrate reductase [NADH] 2	GO:0043546(molecular_function:molybdopterin cofactor binding); GO:0050464(molecular_function:nitrate reductase (NADPH) activity); GO:0020037(molecular_function:heme binding); GO:0009703(molecular_function:nitrate reductase (NADH) activity); GO:0030151(molecular_function:molybdenum ion binding); GO:0042128(biological_process:nitrate assimilation); GO:0022900(biological_process:electron transport c…	K10534	NR	map00910(Nitrogen metabolism)
Zm00001d015720
Zm00001d029151		UDP-glucose 4-epimerase 4	GO:0006012(biological_process:galactose metabolic process); GO:0003978(molecular_function:UDP-glucose 4-epimerase activity)	K01784	galE, GALE	map00520(Amino sugar and nucleotide sugar metabolism); map00052(Galactose metabolism)
Zm00001d033455		Protein P21	GO:0016021(cellular_component:integral component of membrane)
Zm00001d003356		ATFP4	GO:0005737(cellular_component:cytoplasm); GO:0030001(biological_process:metal ion transport); GO:0046916(biological_process:cellular transition metal ion homeostasis); GO:0046914(molecular_function:transition metal ion binding)
Zm00001d051387	GRAS-transcription factor 80	Scarecrow-like protein 6	GO:0043565(molecular_function:sequence-specific DNA binding); GO:0003700(molecular_function:transcription factor activity, sequence-specific DNA binding); GO:0005634(cellular_component:nucleus); GO:0030154(biological_process:cell differentiation); GO:0006355(biological_process:regulation of transcription, DNA-templated); GO:0006351(biological_process:transcription, DNA-templated)
Zm00001d049449	cold regulated protein homolog1	cold regulated protein homolog1	GO:0090503(biological_process:RNA phosphodiester bond hydrolysis, exonucleolytic); GO:0006139(biological_process:nucleobase-containing compound metabolic process); GO:0004518(molecular_function:nuclease activity); GO:0016787(molecular_function:hydrolase activity); GO:0004534(molecular_function:5'-3' exoribonuclease activity); GO:0090305(biological_process:nucleic acid phosphodiester bond hydrolys…	K12619	XRN2, RAT1	map03018(RNA degradation); map03008(Ribosome biogenesis in eukaryotes)
Zm00001d040599		Quinolinate synthase chloroplastic	GO:0008987(molecular_function:quinolinate synthetase A activity); GO:0046872(molecular_function:metal ion binding); GO:0051347(biological_process:positive regulation of transferase activity); GO:0051539(molecular_function:4 iron, 4 sulfur cluster binding); GO:0016740(molecular_function:transferase activity); GO:0009435(biological_process:NAD biosynthetic process); GO:0051176(biological_process:po…	K03517	nadA	map00760(Nicotinate and nicotinamide metabolism)
Zm00001d048393		Ras-related protein RABC2a	GO:0005622(cellular_component:intracellular); GO:0003924(molecular_function:GTPase activity); GO:0007264(biological_process:small GTPase mediated signal transduction); GO:0005525(molecular_function:GTP binding)	K07910	RAB18
Zm00001d002585		Proline--tRNA ligase cytoplasmic	GO:0005737(cellular_component:cytoplasm); GO:0004827(molecular_function:proline-tRNA ligase activity); GO:0006433(biological_process:prolyl-tRNA aminoacylation); GO:0000166(molecular_function:nucleotide binding); GO:0004812(molecular_function:aminoacyl-tRNA ligase activity); GO:0003723(molecular_function:RNA binding); GO:0006418(biological_process:tRNA aminoacylation for protein translation); GO:…	K01881	PARS, proS	map00970(Aminoacyl-tRNA biosynthesis)
Zm00001d030506		Inositol-3-phosphate synthase isozyme 1	GO:0004512(molecular_function:inositol-3-phosphate synthase activity); GO:0006021(biological_process:inositol biosynthetic process); GO:0008654(biological_process:phospholipid biosynthetic process)	K01858	INO1, ISYNA1	map00521(Streptomycin biosynthesis); map00562(Inositol phosphate metabolism)
Zm00001d037060		DNAJ heat shock N-terminal domain-containing protein
Zm00001d019926		Enoyl-[acyl-carrier-protein] reductase [NADH] chloroplastic	GO:0006633(biological_process:fatty acid biosynthetic process); GO:0004318(molecular_function:enoyl-[acyl-carrier-protein] reductase (NADH) activity); GO:0055114(biological_process:oxidation-reduction process); GO:0009507(cellular_component:chloroplast)	K00208	fabI	map00780(Biotin metabolism); map00061(Fatty acid biosynthesis); map00333(Prodigiosin biosynthesis)
Zm00001d035679		Pumilio homolog 3	GO:0003723(molecular_function:RNA binding); GO:0005488(molecular_function:binding)	K17943	PUM
Zm00001d010667	bZIP-transcription factor 108	Basic leucine zipper 24	GO:0003700(molecular_function:transcription factor activity, sequence-specific DNA binding); GO:0006355(biological_process:regulation of transcription, DNA-templated); GO:0006351(biological_process:transcription, DNA-templated)
Zm00001d050055
Zm00001d014608		Peroxidase 16	GO:0016491(molecular_function:oxidoreductase activity); GO:0020037(molecular_function:heme binding); GO:0004601(molecular_function:peroxidase activity); GO:0098869(biological_process:cellular oxidant detoxification); GO:0042744(biological_process:hydrogen peroxide catabolic process); GO:0046872(molecular_function:metal ion binding); GO:0006979(biological_process:response to oxidative stress); GO:…	K00430	E1.11.1.7	map00940(Phenylpropanoid biosynthesis)
Zm00001d000522
Zm00001d000556		None	None	None	None	None
Zm00001d008498		alanine-tRNA ligases;nucleic acid binding;ligases forming aminoacyl-tRNA and related compounds;nucleotide binding;ATP binding	GO:0004813(molecular_function:alanine-tRNA ligase activity); GO:0006450(biological_process:regulation of translational fidelity); GO:0003676(molecular_function:nucleic acid binding); GO:0016874(molecular_function:ligase activity); GO:0000166(molecular_function:nucleotide binding); GO:0004812(molecular_function:aminoacyl-tRNA ligase activity); GO:0000049(molecular_function:tRNA binding); GO:000641…
Zm00001d046277		ABC transporter G family member 29	GO:0042626(molecular_function:ATPase activity, coupled to transmembrane movement of substances); GO:0016020(cellular_component:membrane); GO:0016021(cellular_component:integral component of membrane); GO:0006810(biological_process:transport); GO:0000166(molecular_function:nucleotide binding); GO:0016887(molecular_function:ATPase activity); GO:0005886(cellular_component:plasma membrane); GO:005508…
Zm00001d014258	alanine aminotransferase5	alanine aminotransferase5	GO:0003824(molecular_function:catalytic activity); GO:0042853(biological_process:L-alanine catabolic process); GO:0004021(molecular_function:L-alanine:2-oxoglutarate aminotransferase activity); GO:0008483(molecular_function:transaminase activity); GO:0009058(biological_process:biosynthetic process); GO:0016740(molecular_function:transferase activity); GO:0030170(molecular_function:pyridoxal phosp…	K00814	GPT, ALT	map00220(Arginine biosynthesis); map00250(Alanine, aspartate and glutamate metabolism); map00710(Carbon fixation in photosynthetic organisms)
Zm00001d012770		Putative translation elongation factor family protein	GO:0003924(molecular_function:GTPase activity); GO:0005622(cellular_component:intracellular); GO:0003746(molecular_function:translation elongation factor activity); GO:0006414(biological_process:translational elongation); GO:0006412(biological_process:translation); GO:0005525(molecular_function:GTP binding)	K03234	EEF2	map04921(Oxytocin signaling pathway); map04152(AMPK signaling pathway)
Zm00001d030340			GO:0017056(molecular_function:structural constituent of nuclear pore); GO:0006913(biological_process:nucleocytoplasmic transport); GO:0005622(cellular_component:intracellular)	K14311	NUP188	map03013(RNA transport)
Zm00001d023543		Fatty acid amide hydrolase	GO:0016787(molecular_function:hydrolase activity); GO:0016021(cellular_component:integral component of membrane); GO:0016884(molecular_function:carbon-nitrogen ligase activity, with glutamine as amido-N-donor); GO:0004040(molecular_function:amidase activity)
Zm00001d008214		Rhomboid-like protein 14 mitochondrial	GO:0004252(molecular_function:serine-type endopeptidase activity); GO:0016021(cellular_component:integral component of membrane); GO:0016020(cellular_component:membrane); GO:0008270(molecular_function:zinc ion binding); GO:0006508(biological_process:proteolysis); GO:0046872(molecular_function:metal ion binding)	K09651	RHBDD1
Zm00001d022306		Putative methyltransferase family protein	GO:0016020(cellular_component:membrane); GO:0008168(molecular_function:methyltransferase activity); GO:0016021(cellular_component:integral component of membrane); GO:0032259(biological_process:methylation); GO:0016740(molecular_function:transferase activity)
Zm00001d043782	AP2-EREBP-transcription factor 126	DNA-binding protein RAV1	GO:0003700(molecular_function:transcription factor activity, sequence-specific DNA binding); GO:0006355(biological_process:regulation of transcription, DNA-templated); GO:0005634(cellular_component:nucleus); GO:0006351(biological_process:transcription, DNA-templated); GO:0003677(molecular_function:DNA binding)	K09287	RAV
Zm00001d045352		Nucleosome assembly protein 1;2	GO:0005737(cellular_component:cytoplasm); GO:0006334(biological_process:nucleosome assembly); GO:0005634(cellular_component:nucleus)	K11279	NAP1L1, NRP
Zm00001d035628		BRI1-KD interacting protein 130
Zm00001d021145		Bromodomain protein 103	GO:0031936(biological_process:negative regulation of chromatin silencing); GO:0042393(molecular_function:histone binding); GO:0005634(cellular_component:nucleus); GO:0000166(molecular_function:nucleotide binding); GO:0045944(biological_process:positive regulation of transcription from RNA polymerase II promoter); GO:0016887(molecular_function:ATPase activity); GO:0003682(molecular_function:chroma…
Zm00001d020915		Pirin-like protein 2		K06911	K06911
Zm00001d022456		Peroxidase 42	GO:0016491(molecular_function:oxidoreductase activity); GO:0020037(molecular_function:heme binding); GO:0050896(biological_process:response to stimulus); GO:0009987(biological_process:cellular process); GO:0006979(biological_process:response to oxidative stress); GO:0098869(biological_process:cellular oxidant detoxification); GO:0042744(biological_process:hydrogen peroxide catabolic process); GO:…	K00430	E1.11.1.7	map00940(Phenylpropanoid biosynthesis)
Zm00001d038577		Probable glucan endo-13-beta-glucosidase BG1	GO:0016787(molecular_function:hydrolase activity); GO:0005975(biological_process:carbohydrate metabolic process); GO:0030247(molecular_function:polysaccharide binding); GO:0016798(molecular_function:hydrolase activity, acting on glycosyl bonds); GO:0046658(cellular_component:anchored component of plasma membrane); GO:0008152(biological_process:metabolic process); GO:0004553(molecular_function:hyd…
Zm00001d024048		Argininosuccinate synthase chloroplastic	GO:0004055(molecular_function:argininosuccinate synthase activity); GO:0005737(cellular_component:cytoplasm); GO:0000050(biological_process:urea cycle); GO:0000053(biological_process:argininosuccinate metabolic process); GO:0006526(biological_process:arginine biosynthetic process); GO:0005524(molecular_function:ATP binding)	K01940	argG, ASS1	map00220(Arginine biosynthesis); map00250(Alanine, aspartate and glutamate metabolism); map05418(Fluid shear stress and atherosclerosis)
Zm00001d040118		Sarcoplasmic reticulum histidine-rich calcium-binding protein
Zm00001d026351	Homeobox-transcription factor 91	Homeodomain leucine zipper family IV protein%3B Putative homeobox/lipid-binding domain family protein	GO:0043565(molecular_function:sequence-specific DNA binding); GO:0005634(cellular_component:nucleus); GO:0006355(biological_process:regulation of transcription, DNA-templated); GO:0008289(molecular_function:lipid binding); GO:0003677(molecular_function:DNA binding)	K09338	HD-ZIP
Zm00001d027619	beta amylase2	beta amylase2	GO:0016787(molecular_function:hydrolase activity); GO:0005975(biological_process:carbohydrate metabolic process); GO:0016161(molecular_function:beta-amylase activity); GO:0016798(molecular_function:hydrolase activity, acting on glycosyl bonds); GO:0102229(deleted:old GO); GO:0000272(biological_process:polysaccharide catabolic process); GO:0008152(biological_process:metabolic process)	K01177	E3.2.1.2	map00500(Starch and sucrose metabolism)
Zm00001d031516
Zm00001d021845
Zm00001d034005		evolutionarily conserved C-terminal region 2	GO:0003723(molecular_function:RNA binding)
Zm00001d050893	NAC-transcription factor 40	NAC domain-containing protein 79	GO:0006355(biological_process:regulation of transcription, DNA-templated); GO:0005634(cellular_component:nucleus); GO:0006351(biological_process:transcription, DNA-templated); GO:0003677(molecular_function:DNA binding)
Zm00001d021417
Zm00001d034118		Tryptophan N-monooxygenase 2	GO:0004497(molecular_function:monooxygenase activity); GO:0016020(cellular_component:membrane); GO:0020037(molecular_function:heme binding); GO:0016709(molecular_function:oxidoreductase activity, acting on paired donors, with incorporation or reduction of molecular oxygen, NAD(P)H as one donor, and incorporation of one atom of oxygen); GO:0044550(biological_process:secondary metabolite biosynthet…	K12153	CYP79A2	map00460(Cyanoamino acid metabolism); map00966(Glucosinolate biosynthesis)
Zm00001d009522	RNase PH homolog	RNase PH homolog	GO:0034475(biological_process:U4 snRNA 3'-end processing); GO:0071051(biological_process:polyadenylation-dependent snoRNA 3'-end processing); GO:0016075(biological_process:rRNA catabolic process); GO:0005730(cellular_component:nucleolus); GO:0031125(biological_process:rRNA 3'-end processing); GO:0005829(cellular_component:cytosol); GO:0000176(cellular_component:nuclear exosome (RNase complex)); G…	K11600	RRP41, EXOSC4, SKI6	map03018(RNA degradation)
Zm00001d003471		Sugar transport protein 5	GO:0022891(molecular_function:substrate-specific transmembrane transporter activity); GO:0005355(molecular_function:glucose transmembrane transporter activity); GO:0016020(cellular_component:membrane); GO:0005351(molecular_function:sugar:proton symporter activity); GO:0016021(cellular_component:integral component of membrane); GO:0006810(biological_process:transport); GO:0022857(molecular_functio…
Zm00001d049381		Adhesive/proline-rich protein%3B Proline-rich family protein
Zm00001d038206		Pentatricopeptide repeat-containing protein mitochondrial	GO:0016021(cellular_component:integral component of membrane); GO:0016020(cellular_component:membrane); GO:0008270(molecular_function:zinc ion binding); GO:0005515(molecular_function:protein binding)
Zm00001d021236	outer cell layer3	Homeodomain leucine zipper family IV protein	GO:0006355(biological_process:regulation of transcription, DNA-templated); GO:0005634(cellular_component:nucleus); GO:0003677(molecular_function:DNA binding); GO:0008289(molecular_function:lipid binding); GO:0043565(molecular_function:sequence-specific DNA binding)	K09338	HD-ZIP
Zm00001d002974		Probable metal-nicotianamine transporter YSL7	GO:0016021(cellular_component:integral component of membrane); GO:0016020(cellular_component:membrane); GO:0055085(biological_process:transmembrane transport)
Zm00001d009243	multidrug resistance associated protein6	ABC transporter C family member 4	GO:0042626(molecular_function:ATPase activity, coupled to transmembrane movement of substances); GO:0016020(cellular_component:membrane); GO:0016021(cellular_component:integral component of membrane); GO:0006810(biological_process:transport); GO:0000166(molecular_function:nucleotide binding); GO:0009536(cellular_component:plastid); GO:0016887(molecular_function:ATPase activity); GO:0055085(biolog…	K05665;K05666	ABCC1;ABCC2	map05206(MicroRNAs in cancer); map02010(ABC transporters); map04976(Bile secretion); map04977(Vitamin digestion and absorption); map01523(Antifolate resistance); map04071(Sphingolipid signaling pathway); map01524(Platinum drug resistance)
Zm00001d000424		Phytolongin Phyl1.1	GO:0016021(cellular_component:integral component of membrane); GO:0016020(cellular_component:membrane); GO:0016192(biological_process:vesicle-mediated transport); GO:0006810(biological_process:transport)
Zm00001d026354
Zm00001d046865		Protein ECERIFERUM 3	GO:0006633(biological_process:fatty acid biosynthetic process); GO:0016021(cellular_component:integral component of membrane); GO:0016020(cellular_component:membrane); GO:0005506(molecular_function:iron ion binding); GO:0016491(molecular_function:oxidoreductase activity); GO:0055114(biological_process:oxidation-reduction process); GO:0008610(biological_process:lipid biosynthetic process)
Zm00001d020780	glutathione transferase23	glutathione transferase23	GO:0005737(cellular_component:cytoplasm); GO:0004364(molecular_function:glutathione transferase activity); GO:0009407(biological_process:toxin catabolic process); GO:0006952(biological_process:defense response); GO:0016740(molecular_function:transferase activity); GO:0005515(molecular_function:protein binding); GO:0006749(biological_process:glutathione metabolic process)	K00799	GST, gst	map00480(Glutathione metabolism); map05204(Chemical carcinogenesis); map00983(Drug metabolism - other enzymes); map00982(Drug metabolism - cytochrome P450); map00980(Metabolism of xenobiotics by cytochrome P450); map05200(Pathways in cancer); map05418(Fluid shear stress and atherosclerosis); map05225(Hepatocellular carcinoma); map01524(Platinum drug resistance)
Zm00001d038270	MYB-related-transcription factor 3	Duplicated homeodomain-like superfamily protein	GO:0006355(biological_process:regulation of transcription, DNA-templated); GO:0005634(cellular_component:nucleus); GO:0006351(biological_process:transcription, DNA-templated); GO:0003677(molecular_function:DNA binding)
Zm00001d025761		NAD(P)-binding Rossmann-fold superfamily protein		K00079	CBR1	map00590(Arachidonic acid metabolism); map05204(Chemical carcinogenesis); map00790(Folate biosynthesis); map00980(Metabolism of xenobiotics by cytochrome P450)
Zm00001d052931		Acyl-coenzyme A oxidase	GO:0050660(molecular_function:flavin adenine dinucleotide binding); GO:0005840(cellular_component:ribosome); GO:0006635(biological_process:fatty acid beta-oxidation); GO:0016627(molecular_function:oxidoreductase activity, acting on the CH-CH group of donors); GO:0005777(cellular_component:peroxisome); GO:0030529(cellular_component:intracellular ribonucleoprotein complex); GO:0003735(molecular_fun…	K00232	E1.3.3.6, ACOX1, ACOX3	map00592(alpha-Linolenic acid metabolism); map03320(PPAR signaling pathway); map04024(cAMP signaling pathway); map01040(Biosynthesis of unsaturated fatty acids); map00071(Fatty acid degradation); map04146(Peroxisome)
Zm00001d031321		Pentatricopeptide repeat-containing protein mitochondrial	GO:0005515(molecular_function:protein binding)
Zm00001d037717		Heat shock 70 kDa protein 14	GO:0005524(molecular_function:ATP binding); GO:0000166(molecular_function:nucleotide binding)	K09489	HSPA4	map04530(Tight junction); map04612(Antigen processing and presentation)
Zm00001d026111	argonaute1b	argonaute1b	GO:0031047(biological_process:gene silencing by RNA); GO:0003676(molecular_function:nucleic acid binding); GO:0005515(molecular_function:protein binding)	K11593	ELF2C, AGO
Zm00001d002880	isopropylmalate dehydrogenase2	isopropylmalate dehydrogenase2	GO:0005737(cellular_component:cytoplasm); GO:0009536(cellular_component:plastid); GO:0016616(molecular_function:oxidoreductase activity, acting on the CH-OH group of donors, NAD or NADP as acceptor); GO:0051287(molecular_function:NAD binding); GO:0000287(molecular_function:magnesium ion binding); GO:0046872(molecular_function:metal ion binding); GO:0009098(biological_process:leucine biosynthetic …	K00052	leuB, IMDH	map00660(C5-Branched dibasic acid metabolism); map00290(Valine, leucine and isoleucine biosynthesis)
Zm00001d011610		Glutamate synthase 1 [NADH] chloroplastic	GO:0005737(cellular_component:cytoplasm); GO:0050660(molecular_function:flavin adenine dinucleotide binding); GO:0019676(biological_process:ammonia assimilation cycle); GO:0051536(molecular_function:iron-sulfur cluster binding); GO:0016040(molecular_function:glutamate synthase (NADH) activity); GO:0006537(biological_process:glutamate biosynthetic process); GO:0010181(molecular_function:FMN bindin…	K00264	GLT1	map00250(Alanine, aspartate and glutamate metabolism); map00910(Nitrogen metabolism)
Zm00001d006512	protein disulfide isomerase12	protein disulfide isomerase12	GO:0045454(biological_process:cell redox homeostasis); GO:0016020(cellular_component:membrane); GO:0016021(cellular_component:integral component of membrane); GO:0005623(cellular_component:cell); GO:0016853(molecular_function:isomerase activity)
Zm00001d009631		CTP synthase family protein	GO:0006221(biological_process:pyrimidine nucleotide biosynthetic process); GO:0044210(biological_process:'de novo' CTP biosynthetic process); GO:0006541(biological_process:glutamine metabolic process); GO:0000166(molecular_function:nucleotide binding); GO:0006241(biological_process:CTP biosynthetic process); GO:0003883(molecular_function:CTP synthase activity); GO:0016874(molecular_function:ligas…	K01937	pyrG, CTPS	map00240(Pyrimidine metabolism)
Zm00001d045651			GO:0016021(cellular_component:integral component of membrane)
Zm00001d009814		Putative leucine-rich repeat receptor-like protein kinase family protein	GO:0006468(biological_process:protein phosphorylation); GO:0016020(cellular_component:membrane); GO:0016310(biological_process:phosphorylation); GO:0016021(cellular_component:integral component of membrane); GO:0016301(molecular_function:kinase activity); GO:0005515(molecular_function:protein binding); GO:0004672(molecular_function:protein kinase activity); GO:0005524(molecular_function:ATP bindi…
Zm00001d030146		Ribosomal protein L35	GO:0005840(cellular_component:ribosome); GO:0043229(cellular_component:intracellular organelle); GO:0005622(cellular_component:intracellular); GO:0003735(molecular_function:structural constituent of ribosome); GO:0044444(cellular_component:cytoplasmic part); GO:0006412(biological_process:translation)
Zm00001d038864		DUF1639 family protein
Zm00001d019469		Cyclin-B1-4	GO:0005634(cellular_component:nucleus)	K05868	CCNB1	map04110(Cell cycle); map04114(Oocyte meiosis); map04115(p53 signaling pathway); map04068(FoxO signaling pathway); map04218(Cellular senescence); map04914(Progesterone-mediated oocyte maturation)
Zm00001d035246		Taxadien-5-alpha-ol O-acetyltransferase	GO:0016740(molecular_function:transferase activity); GO:0016747(molecular_function:transferase activity, transferring acyl groups other than amino-acyl groups)
Zm00001d053568
Zm00001d017649		S-ribonuclease binding protein SBP1	GO:0016567(biological_process:protein ubiquitination); GO:0005634(cellular_component:nucleus); GO:0004842(molecular_function:ubiquitin-protein transferase activity); GO:0008270(molecular_function:zinc ion binding); GO:0031347(biological_process:regulation of defense response)	K19042	BOI
Zm00001d019552		Alpha-galactosidase	GO:0016020(cellular_component:membrane); GO:0052692(molecular_function:raffinose alpha-galactosidase activity); GO:0016021(cellular_component:integral component of membrane); GO:0005975(biological_process:carbohydrate metabolic process); GO:0009505(cellular_component:plant-type cell wall)	K07407	E3.2.1.22B, galA, rafA	map00600(Sphingolipid metabolism); map00603(Glycosphingolipid biosynthesis - globo and isoglobo series); map00561(Glycerolipid metabolism); map00052(Galactose metabolism)
Zm00001d020033		Cyclin-B1-4	GO:0005634(cellular_component:nucleus)	K05868	CCNB1	map04110(Cell cycle); map04114(Oocyte meiosis); map04115(p53 signaling pathway); map04068(FoxO signaling pathway); map04218(Cellular senescence); map04914(Progesterone-mediated oocyte maturation)
Zm00001d029654	trehalase1	trehalase1	GO:0016787(molecular_function:hydrolase activity); GO:0003824(molecular_function:catalytic activity); GO:0005993(biological_process:trehalose catabolic process); GO:0016798(molecular_function:hydrolase activity, acting on glycosyl bonds); GO:0005991(biological_process:trehalose metabolic process); GO:0004555(molecular_function:alpha,alpha-trehalase activity); GO:0008152(biological_process:metabol…	K01194	TREH, treA, treF	map00500(Starch and sucrose metabolism)
Zm00001d016841		monooxygenase 1	GO:0004497(molecular_function:monooxygenase activity); GO:0044550(biological_process:secondary metabolite biosynthetic process); GO:0016021(cellular_component:integral component of membrane); GO:0016020(cellular_component:membrane); GO:0071949(molecular_function:FAD binding); GO:0055114(biological_process:oxidation-reduction process); GO:0016491(molecular_function:oxidoreductase activity)
Zm00001d024109		Uracil phosphoribosyltransferase	GO:0032502(biological_process:developmental process); GO:0006222(biological_process:UMP biosynthetic process); GO:0006223(biological_process:uracil salvage); GO:0009570(cellular_component:chloroplast stroma); GO:0005829(cellular_component:cytosol); GO:0016036(biological_process:cellular response to phosphate starvation); GO:0016740(molecular_function:transferase activity); GO:0043097(biological_p…	K00761	upp, UPRT	map00240(Pyrimidine metabolism)
Zm00001d000196		Putative MATE efflux family protein	GO:0006855(biological_process:drug transmembrane transport); GO:0016021(cellular_component:integral component of membrane); GO:0016020(cellular_component:membrane); GO:0015297(molecular_function:antiporter activity); GO:0015238(molecular_function:drug transmembrane transporter activity); GO:0055085(biological_process:transmembrane transport)	K03327	TC.MATE, SLC47A, norM, mdtK, dinF
Zm00001d037242		Urea-proton symporter DUR3	GO:0016020(cellular_component:membrane); GO:0015293(molecular_function:symporter activity); GO:0005215(molecular_function:transporter activity); GO:0016021(cellular_component:integral component of membrane); GO:0006810(biological_process:transport); GO:0071918(biological_process:urea transmembrane transport); GO:0055085(biological_process:transmembrane transport); GO:0022857(molecular_function:tr…	K20989	DUR3
Zm00001d034104		Cytochrome P450 CYP81A4	GO:0004497(molecular_function:monooxygenase activity); GO:0016705(molecular_function:oxidoreductase activity, acting on paired donors, with incorporation or reduction of molecular oxygen); GO:0055114(biological_process:oxidation-reduction process); GO:0005506(molecular_function:iron ion binding); GO:0020037(molecular_function:heme binding)
Zm00001d013003	NAC-transcription factor 60	NAC domain-containing protein 2	GO:0006355(biological_process:regulation of transcription, DNA-templated); GO:0005634(cellular_component:nucleus); GO:0006351(biological_process:transcription, DNA-templated); GO:0003677(molecular_function:DNA binding)
Zm00001d022965		None	None	None	None	None
Zm00001d008467		Cysteine-rich receptor-like protein kinase 37	GO:0006468(biological_process:protein phosphorylation); GO:0016310(biological_process:phosphorylation); GO:0016301(molecular_function:kinase activity); GO:0030247(molecular_function:polysaccharide binding); GO:0000166(molecular_function:nucleotide binding); GO:0004674(molecular_function:protein serine/threonine kinase activity); GO:0004672(molecular_function:protein kinase activity); GO:0005524(m…
Zm00001d005156		Retrovirus-related Pol polyprotein LINE-1	GO:0046872(molecular_function:metal ion binding); GO:0008270(molecular_function:zinc ion binding)
Zm00001d038791		Putative leucine-rich repeat receptor-like protein kinase family protein	GO:0006468(biological_process:protein phosphorylation); GO:0016020(cellular_component:membrane); GO:0016310(biological_process:phosphorylation); GO:0016021(cellular_component:integral component of membrane); GO:0016301(molecular_function:kinase activity); GO:0000166(molecular_function:nucleotide binding); GO:0004674(molecular_function:protein serine/threonine kinase activity); GO:0016740(molecula…
Zm00001d026703		Thylakoidal processing peptidase 1 chloroplastic	GO:0009535(cellular_component:chloroplast thylakoid membrane); GO:0042720(cellular_component:mitochondrial inner membrane peptidase complex); GO:0016020(cellular_component:membrane); GO:0004252(molecular_function:serine-type endopeptidase activity); GO:0033108(biological_process:mitochondrial respiratory chain complex assembly); GO:0016021(cellular_component:integral component of membrane); GO:00…	K03100	lepB	map02024(Quorum sensing); map03060(Protein export)
Zm00001d023494		RING/FYVE/PHD zinc finger superfamily protein
Zm00001d006297		G-type lectin S-receptor-like serine/threonine-protein kinase B120	GO:0006468(biological_process:protein phosphorylation); GO:0016020(cellular_component:membrane); GO:0016310(biological_process:phosphorylation); GO:0016021(cellular_component:integral component of membrane); GO:0016301(molecular_function:kinase activity); GO:0030246(molecular_function:carbohydrate binding); GO:0000166(molecular_function:nucleotide binding); GO:0004674(molecular_function:protein s…
Zm00001d028902		FIP1[III]-like protein		K14405	FIP1L1, FIP1	map03015(mRNA surveillance pathway)
Zm00001d022025		WPP domain-containing protein 2	GO:0016020(cellular_component:membrane); GO:0009536(cellular_component:plastid)
Zm00001d025015		Glucose-6-phosphate 1-dehydrogenase	GO:0050661(molecular_function:NADP binding); GO:0004345(molecular_function:glucose-6-phosphate dehydrogenase activity); GO:0016021(cellular_component:integral component of membrane); GO:0016020(cellular_component:membrane); GO:0005739(cellular_component:mitochondrion); GO:0006098(biological_process:pentose-phosphate shunt); GO:0006006(biological_process:glucose metabolic process); GO:0055114(biol…	K00036	G6PD, zwf	map00480(Glutathione metabolism); map00030(Pentose phosphate pathway); map05230(Central carbon metabolism in cancer)
Zm00001d005507		Mediator of RNA polymerase II transcription subunit 14	GO:0001104(molecular_function:RNA polymerase II transcription cofactor activity); GO:0016592(cellular_component:mediator complex); GO:0070847(cellular_component:core mediator complex); GO:0006357(biological_process:regulation of transcription from RNA polymerase II promoter)	K15156	MED14, RGR1	map04919(Thyroid hormone signaling pathway)
Zm00001d016070	phosphate regulatory homolog1	phosphate regulatory homolog1	GO:0051087(molecular_function:chaperone binding); GO:0005515(molecular_function:protein binding)	K01183	E3.2.1.14	map00520(Amino sugar and nucleotide sugar metabolism)
Zm00001d038777		U3 small nucleolar ribonucleoprotein mpp10 isoform 2	GO:0005829(cellular_component:cytosol); GO:0032040(cellular_component:small-subunit processome); GO:0034457(cellular_component:Mpp10 complex); GO:0005730(cellular_component:nucleolus); GO:0030490(biological_process:maturation of SSU-rRNA); GO:0042254(biological_process:ribosome biogenesis); GO:0030529(cellular_component:intracellular ribonucleoprotein complex); GO:0019013(cellular_component:viral…	K14559	MPP10	map03008(Ribosome biogenesis in eukaryotes)
Zm00001d009648		Oleosin Bn-V	GO:0016021(cellular_component:integral component of membrane); GO:0016020(cellular_component:membrane); GO:0012511(cellular_component:monolayer-surrounded lipid storage body)
Zm00001d014187		Carbon catabolite repressor protein 4 homolog 1		K12603	CNOT6, CCR4	map03018(RNA degradation)
Zm00001d032295	DRE-binding protein 1	DRE-binding protein 1	GO:0003700(molecular_function:transcription factor activity, sequence-specific DNA binding); GO:0006355(biological_process:regulation of transcription, DNA-templated); GO:0005634(cellular_component:nucleus); GO:0006351(biological_process:transcription, DNA-templated); GO:0003677(molecular_function:DNA binding)	K09286	EREBP
Zm00001d027929	AP2-EREBP-transcription factor 182	AP2-EREBP transcription factor [Source:UniProtKB/TrEMBL;Acc:C0PJT2]	GO:0003700(molecular_function:transcription factor activity, sequence-specific DNA binding); GO:0006355(biological_process:regulation of transcription, DNA-templated); GO:0005634(cellular_component:nucleus); GO:0006351(biological_process:transcription, DNA-templated); GO:0003677(molecular_function:DNA binding)
Zm00001d012809		Cysteine-type peptidase
Zm00001d028367		Purple acid phosphatase 3	GO:0016311(biological_process:dephosphorylation); GO:0016787(molecular_function:hydrolase activity); GO:0003993(molecular_function:acid phosphatase activity)	K14379	ACP5	map04380(Osteoclast differentiation); map05323(Rheumatoid arthritis); map00740(Riboflavin metabolism); map04142(Lysosome)
Zm00001d024701	Homeobox-transcription factor 18	Homeodomain leucine zipper family IV protein%3B Putative homeobox/lipid-binding domain family protein isoform 1%3B Putative homeobox/lipid-binding domain family protein isoform 2	GO:0043565(molecular_function:sequence-specific DNA binding); GO:0005634(cellular_component:nucleus); GO:0008289(molecular_function:lipid binding); GO:0006355(biological_process:regulation of transcription, DNA-templated); GO:0006351(biological_process:transcription, DNA-templated); GO:0003677(molecular_function:DNA binding)	K09338	HD-ZIP
Zm00001d033273		Organic cation/carnitine transporter 7	GO:0022891(molecular_function:substrate-specific transmembrane transporter activity); GO:0005215(molecular_function:transporter activity); GO:0016021(cellular_component:integral component of membrane); GO:0016020(cellular_component:membrane)
Zm00001d007773		AAA-ATPase ASD mitochondrial	GO:0009536(cellular_component:plastid); GO:0016021(cellular_component:integral component of membrane); GO:0016020(cellular_component:membrane); GO:0005739(cellular_component:mitochondrion); GO:0000166(molecular_function:nucleotide binding); GO:0005524(molecular_function:ATP binding)
Zm00001d047799		Heat shock 70 kDa protein 5	GO:0005524(molecular_function:ATP binding); GO:0000166(molecular_function:nucleotide binding)	K03283	HSPA1s	map05164(Influenza A); map05162(Measles); map05145(Toxoplasmosis); map04010(MAPK signaling pathway); map03040(Spliceosome); map05134(Legionellosis); map04612(Antigen processing and presentation); map04213(Longevity regulating pathway - multiple species); map04144(Endocytosis); map04915(Estrogen signaling pathway); map04141(Protein processing in endoplasmic reticulum)
Zm00001d005849		Histone H3 K4-specific methyltransferase SET7/9 family protein	GO:0016740(molecular_function:transferase activity); GO:0008168(molecular_function:methyltransferase activity); GO:0016021(cellular_component:integral component of membrane); GO:0016020(cellular_component:membrane); GO:0032259(biological_process:methylation)
Zm00001d053181		from the Czech 'roh' meaning 'corner'
Zm00001d034782		Ammonium transporter 2	GO:0019740(biological_process:nitrogen utilization); GO:0008519(molecular_function:ammonium transmembrane transporter activity); GO:0016021(cellular_component:integral component of membrane); GO:0016020(cellular_component:membrane); GO:0072488(biological_process:ammonium transmembrane transport); GO:0015695(biological_process:organic cation transport); GO:0005887(cellular_component:integral compo…	K03320	amt, AMT, MEP
Zm00001d025533		NAD(P)-linked oxidoreductase superfamily protein	GO:0055114(biological_process:oxidation-reduction process); GO:0016491(molecular_function:oxidoreductase activity)
Zm00001d028709		ascorbate peroxidase homolog3	GO:0020037(molecular_function:heme binding); GO:0006979(biological_process:response to oxidative stress); GO:0098869(biological_process:cellular oxidant detoxification); GO:0016688(molecular_function:L-ascorbate peroxidase activity); GO:0004601(molecular_function:peroxidase activity); GO:0055114(biological_process:oxidation-reduction process)	K00434	E1.11.1.11	map00480(Glutathione metabolism); map00053(Ascorbate and aldarate metabolism)
Zm00001d048949	pco080661a	Hevein-like preproprotein	GO:0050832(biological_process:defense response to fungus); GO:0042742(biological_process:defense response to bacterium)
Zm00001d044146		cytochrome P450 family 72 subfamily A polypeptide 8	GO:0004497(molecular_function:monooxygenase activity); GO:0020037(molecular_function:heme binding); GO:0016705(molecular_function:oxidoreductase activity, acting on paired donors, with incorporation or reduction of molecular oxygen); GO:0005488(molecular_function:binding); GO:0005506(molecular_function:iron ion binding); GO:0046872(molecular_function:metal ion binding); GO:0055114(biological_proc…
Zm00001d007027		Ubiquitin-protein ligase CIP8	GO:0044267(biological_process:cellular protein metabolic process); GO:0016874(molecular_function:ligase activity)
Zm00001d029004		Guanine nucleotide exchange factor SPIKE 1	GO:0065009(biological_process:regulation of molecular function); GO:0007264(biological_process:small GTPase mediated signal transduction); GO:0005085(molecular_function:guanyl-nucleotide exchange factor activity); GO:0005622(cellular_component:intracellular)
Zm00001d035450		Serine/threonine-protein kinase	GO:0016020(cellular_component:membrane); GO:0006468(biological_process:protein phosphorylation); GO:0016301(molecular_function:kinase activity); GO:0016310(biological_process:phosphorylation); GO:0016021(cellular_component:integral component of membrane); GO:0009987(biological_process:cellular process); GO:0004672(molecular_function:protein kinase activity); GO:0005524(molecular_function:ATP bind…	K04733	IRAK4	map05140(Leishmaniasis); map05152(Tuberculosis); map05142(Chagas disease (American trypanosomiasis)); map05162(Measles); map04624(Toll and Imd signaling pathway); map04010(MAPK signaling pathway); map05169(Epstein-Barr virus infection); map04620(Toll-like receptor signaling pathway); map04621(NOD-like receptor signaling pathway); map05133(Pertussis); map05164(Influenza A); map04064(NF-kappa B sig…
Zm00001d044217		PsbP domain-containing protein 5 chloroplastic	GO:0009535(cellular_component:chloroplast thylakoid membrane); GO:0016021(cellular_component:integral component of membrane); GO:0016020(cellular_component:membrane); GO:0031977(cellular_component:thylakoid lumen); GO:0019898(cellular_component:extrinsic component of membrane); GO:0005509(molecular_function:calcium ion binding); GO:0009654(cellular_component:photosystem II oxygen evolving complex…
Zm00001d049742		protein; Ternary complex factor-like
Zm00001d017205		Nucleotide/sugar transporter family protein	GO:0016021(cellular_component:integral component of membrane); GO:0034219(biological_process:carbohydrate transmembrane transport); GO:0008643(biological_process:carbohydrate transport)	K15281	SLC35D
Zm00001d031958		Pyrimidine-specific ribonucleoside hydrolase rihA	GO:0016787(molecular_function:hydrolase activity); GO:0045437(molecular_function:uridine nucleosidase activity); GO:0005829(cellular_component:cytosol); GO:0016798(molecular_function:hydrolase activity, acting on glycosyl bonds); GO:0006152(biological_process:purine nucleoside catabolic process); GO:0008152(biological_process:metabolic process); GO:0008477(molecular_function:purine nucleosidase a…	K01240	URH1	map00240(Pyrimidine metabolism); map00760(Nicotinate and nicotinamide metabolism)
Zm00001d011428		urophorphyrin methylase 1	GO:0009236(biological_process:cobalamin biosynthetic process); GO:0051287(molecular_function:NAD binding); GO:0051266(molecular_function:sirohydrochlorin ferrochelatase activity); GO:0006779(biological_process:porphyrin-containing compound biosynthetic process); GO:0016740(molecular_function:transferase activity); GO:0019354(biological_process:siroheme biosynthetic process); GO:0008152(biological…
ENSRNA049459056	mir-166	mir-166 microRNA precursor
Zm00001d008530		Protein ABA DEFICIENT 4 chloroplastic	GO:0016021(cellular_component:integral component of membrane); GO:0016020(cellular_component:membrane)
Zm00001d034601	NAC-transcription factor 49	NAC domain-containing protein 67%3B NAC1 transcription factor%3B SNAC1	GO:0006355(biological_process:regulation of transcription, DNA-templated); GO:0005634(cellular_component:nucleus); GO:0006351(biological_process:transcription, DNA-templated); GO:0003677(molecular_function:DNA binding)
Zm00001d035608		phragmoplastin interacting protein 1	GO:0005488(molecular_function:binding); GO:0097159(molecular_function:organic cyclic compound binding); GO:0003723(molecular_function:RNA binding); GO:0003676(molecular_function:nucleic acid binding); GO:1901363(molecular_function:heterocyclic compound binding); GO:0008270(molecular_function:zinc ion binding)
Zm00001d022092		Cytosolic sulfotransferase 17	GO:0016740(molecular_function:transferase activity); GO:0008146(molecular_function:sulfotransferase activity)
Zm00001d032324
Zm00001d044650		Mitochondrial import inner membrane translocase subunit Tim8	GO:0015031(biological_process:protein transport); GO:0006810(biological_process:transport); GO:0046872(molecular_function:metal ion binding); GO:0005739(cellular_component:mitochondrion)	K17780	TIM8
Zm00001d047436		AAA-ATPase ASD mitochondrial	GO:0016021(cellular_component:integral component of membrane); GO:0016020(cellular_component:membrane); GO:0005524(molecular_function:ATP binding); GO:0000166(molecular_function:nucleotide binding)	K08900	BCS1
Zm00001d031533	mTERF protein domain2	mTERF family protein	GO:0009536(cellular_component:plastid); GO:0005975(biological_process:carbohydrate metabolic process); GO:0008810(molecular_function:cellulase activity); GO:0005739(cellular_component:mitochondrion); GO:0006355(biological_process:regulation of transcription, DNA-templated); GO:0003690(molecular_function:double-stranded DNA binding)
Zm00001d005889	abscisic acid 8'-hydroxylase5	abscisic acid 8'-hydroxylase5	GO:0016020(cellular_component:membrane); GO:0004497(molecular_function:monooxygenase activity); GO:0016125(biological_process:sterol metabolic process); GO:0020037(molecular_function:heme binding); GO:0016132(biological_process:brassinosteroid biosynthetic process); GO:0016705(molecular_function:oxidoreductase activity, acting on paired donors, with incorporation or reduction of molecular oxygen)…	K09843	CYP707A	map00906(Carotenoid biosynthesis)
Zm00001d039852		Inner membrane protein ALBINO3 chloroplastic	GO:0016020(cellular_component:membrane); GO:0016021(cellular_component:integral component of membrane); GO:0051205(biological_process:protein insertion into membrane)	K03217	yidC, spoIIIJ, OXA1, ccfA	map02024(Quorum sensing); map03070(Bacterial secretion system); map03060(Protein export)
Zm00001d027595		60S ribosomal protein L23	GO:0003735(molecular_function:structural constituent of ribosome); GO:0030529(cellular_component:intracellular ribonucleoprotein complex); GO:0005840(cellular_component:ribosome); GO:0006412(biological_process:translation)	K02894	RP-L23e, RPL23	map03010(Ribosome)
Zm00001d013781		Chloroplast post-illumination chlorophyll fluorescence increase protein	GO:0009579(cellular_component:thylakoid); GO:0009570(cellular_component:chloroplast stroma); GO:0009536(cellular_component:plastid); GO:0010478(biological_process:chlororespiration); GO:0009507(cellular_component:chloroplast)
Zm00001d036689		RNA-directed DNA polymerase (reverse transcriptase)	GO:0003964(molecular_function:RNA-directed DNA polymerase activity); GO:0006278(biological_process:RNA-dependent DNA biosynthetic process); GO:0005739(cellular_component:mitochondrion); GO:0006397(biological_process:mRNA processing)
Zm00001d043849
Zm00001d011269		GDSL esterase/lipase	GO:0016788(molecular_function:hydrolase activity, acting on ester bonds)
Zm00001d024321	ABI3-VP1-transcription factor 51	B3 domain-containing protein	GO:0006355(biological_process:regulation of transcription, DNA-templated); GO:0005634(cellular_component:nucleus); GO:0006351(biological_process:transcription, DNA-templated); GO:0003677(molecular_function:DNA binding)
Zm00001d024210	terpene synthase11	terpene synthase6	GO:0005737(cellular_component:cytoplasm); GO:0046872(molecular_function:metal ion binding); GO:0016853(molecular_function:isomerase activity); GO:0010333(molecular_function:terpene synthase activity); GO:0000287(molecular_function:magnesium ion binding); GO:0006952(biological_process:defense response); GO:0008152(biological_process:metabolic process); GO:0016114(biological_process:terpenoid biosy…	K15797;K14174	TPS6_11;TPS10	map00909(Sesquiterpenoid and triterpenoid biosynthesis)
Zm00001d017152	endochitinase precursor4	endochitinase precursor4	GO:0005975(biological_process:carbohydrate metabolic process); GO:0016998(biological_process:cell wall macromolecule catabolic process); GO:0000272(biological_process:polysaccharide catabolic process); GO:0006952(biological_process:defense response); GO:0008061(molecular_function:chitin binding); GO:0004568(molecular_function:chitinase activity); GO:0006032(biological_process:chitin catabolic pro…	K01183	E3.2.1.14	map00520(Amino sugar and nucleotide sugar metabolism)
Zm00001d004008
Zm00001d021000		ATPase 4 plasma membrane-type	GO:0008553(molecular_function:hydrogen-exporting ATPase activity, phosphorylative mechanism); GO:0043231(cellular_component:intracellular membrane-bounded organelle); GO:1902600(biological_process:hydrogen ion transmembrane transport); GO:0016021(cellular_component:integral component of membrane); GO:0016020(cellular_component:membrane); GO:0005887(cellular_component:integral component of plasma …	K01535	PMA1, PMA2	map00190(Oxidative phosphorylation)
Zm00001d029313		PLASMODESMATA CALLOSE-BINDING PROTEIN 5	GO:0016787(molecular_function:hydrolase activity); GO:0005975(biological_process:carbohydrate metabolic process); GO:0016021(cellular_component:integral component of membrane); GO:0016020(cellular_component:membrane); GO:0030247(molecular_function:polysaccharide binding); GO:0046658(cellular_component:anchored component of plasma membrane); GO:0004553(molecular_function:hydrolase activity, hydrol…	K19892	GN4	map00500(Starch and sucrose metabolism)
Zm00001d033090		Secretory carrier-associated membrane protein 3	GO:0031410(cellular_component:cytoplasmic vesicle); GO:0016021(cellular_component:integral component of membrane); GO:0016020(cellular_component:membrane); GO:0030658(cellular_component:transport vesicle membrane); GO:0005886(cellular_component:plasma membrane); GO:0015031(biological_process:protein transport)	K19995	SCAMP
Zm00001d052657
Zm00001d011429		urophorphyrin methylase 1	GO:0044710(biological_process:single-organism metabolic process); GO:0006779(biological_process:porphyrin-containing compound biosynthetic process); GO:0016740(molecular_function:transferase activity); GO:0019354(biological_process:siroheme biosynthetic process); GO:0008152(biological_process:metabolic process); GO:0008168(molecular_function:methyltransferase activity); GO:0032259(biological_proc…
Zm00001d012052		RNA-binding (RRM/RBD/RNP motifs) family protein	GO:0003723(molecular_function:RNA binding); GO:0003676(molecular_function:nucleic acid binding); GO:0000166(molecular_function:nucleotide binding)
Zm00001d007202		Lon protease homolog 2 peroxisomal	GO:0004176(molecular_function:ATP-dependent peptidase activity); GO:0043565(molecular_function:sequence-specific DNA binding); GO:0004252(molecular_function:serine-type endopeptidase activity); GO:0006515(biological_process:misfolded or incompletely synthesized protein catabolic process); GO:0090296(biological_process:regulation of mitochondrial DNA replication); GO:0070407(biological_process:oxi…	K08675	PRSS15, PIM1
Zm00001d024960		Bowman-Birk type trypsin inhibitor	GO:0010951(biological_process:negative regulation of endopeptidase activity); GO:0008233(molecular_function:peptidase activity); GO:0005576(cellular_component:extracellular region); GO:0004867(molecular_function:serine-type endopeptidase inhibitor activity)
Zm00001d017288	plasma membrane intrinsic protein2	Aquaporin PIP2-4	GO:0009992(biological_process:cellular water homeostasis); GO:0016020(cellular_component:membrane); GO:0034220(biological_process:ion transmembrane transport); GO:0005773(cellular_component:vacuole); GO:0005215(molecular_function:transporter activity); GO:0016021(cellular_component:integral component of membrane); GO:0006810(biological_process:transport); GO:0015793(biological_process:glycerol tr…	K09872	PIP
Zm00001d048416		FAD/NAD(P)-binding oxidoreductase family protein	GO:0044550(biological_process:secondary metabolite biosynthetic process); GO:0004497(molecular_function:monooxygenase activity); GO:0055114(biological_process:oxidation-reduction process); GO:0071949(molecular_function:FAD binding); GO:0016491(molecular_function:oxidoreductase activity)
Zm00001d018318		Protein kinase superfamily protein with octicosapeptide/Phox/Bem1p domain	GO:0006468(biological_process:protein phosphorylation); GO:0016310(biological_process:phosphorylation); GO:0016301(molecular_function:kinase activity); GO:0005515(molecular_function:protein binding); GO:0004672(molecular_function:protein kinase activity); GO:0005524(molecular_function:ATP binding)
Zm00001d052767		PLC-like phosphodiesterases superfamily protein	GO:0016310(biological_process:phosphorylation); GO:0016021(cellular_component:integral component of membrane); GO:0016301(molecular_function:kinase activity); GO:0006629(biological_process:lipid metabolic process); GO:0008081(molecular_function:phosphoric diester hydrolase activity)
Zm00001d042468		Structural maintenance of chromosomes protein 2-2	GO:0005694(cellular_component:chromosome); GO:0051276(biological_process:chromosome organization); GO:0005524(molecular_function:ATP binding); GO:0005515(molecular_function:protein binding)	K06674	SMC2	map04111(Cell cycle - yeast)
Zm00001d039746		ATP-dependent rRNA helicase spb4	GO:0016787(molecular_function:hydrolase activity); GO:0000166(molecular_function:nucleotide binding); GO:0004004(molecular_function:ATP-dependent RNA helicase activity); GO:0004386(molecular_function:helicase activity); GO:0003723(molecular_function:RNA binding); GO:0003676(molecular_function:nucleic acid binding); GO:0010501(biological_process:RNA secondary structure unwinding); GO:0005524(molec…	K14809	DDX55, SPB4
Zm00001d048076		myosin-related
Zm00001d023695		Inositol monophosphatase family protein	GO:0005737(cellular_component:cytoplasm); GO:0016787(molecular_function:hydrolase activity); GO:0008441(molecular_function:3'(2'),5'-bisphosphate nucleotidase activity); GO:0000287(molecular_function:magnesium ion binding); GO:0044237(biological_process:cellular metabolic process); GO:0006796(biological_process:phosphate-containing compound metabolic process); GO:0046854(biological_process:phosph…	K15422	SAL	map04070(Phosphatidylinositol signaling system); map00920(Sulfur metabolism); map00562(Inositol phosphate metabolism)
Zm00001d034863		Retrovirus-related Pol polyprotein from transposon TNT 1-94
Zm00001d012892		Acyl-CoA-binding domain-containing protein 4	GO:0005515(molecular_function:protein binding); GO:0000062(molecular_function:fatty-acyl-CoA binding)
Zm00001d038471		U-box domain-containing protein 16	GO:0005737(cellular_component:cytoplasm); GO:0005634(cellular_component:nucleus); GO:0016567(biological_process:protein ubiquitination); GO:0016740(molecular_function:transferase activity); GO:0005488(molecular_function:binding); GO:0005515(molecular_function:protein binding); GO:0044424(cellular_component:intracellular part); GO:0004842(molecular_function:ubiquitin-protein transferase activity)
Zm00001d002690	plasma membrane intrinsic protein1	plasma membrane intrinsic protein1	GO:0009992(biological_process:cellular water homeostasis); GO:0051289(biological_process:protein homotetramerization); GO:0005773(cellular_component:vacuole); GO:0016021(cellular_component:integral component of membrane); GO:0016020(cellular_component:membrane); GO:0015250(molecular_function:water channel activity); GO:0015254(molecular_function:glycerol channel activity); GO:0015793(biological_p…	K09872	PIP
Zm00001d027387		Subtilisin-like protease SBT1.9	GO:0005618(cellular_component:cell wall); GO:0006508(biological_process:proteolysis); GO:0008233(molecular_function:peptidase activity); GO:0016787(molecular_function:hydrolase activity); GO:0004252(molecular_function:serine-type endopeptidase activity)
Zm00001d028949	calcineurin B-like-interacting protein kinase3	CBL-interacting protein kinase%3B CIPK-like protein 1	GO:0005737(cellular_component:cytoplasm); GO:0006468(biological_process:protein phosphorylation); GO:0016310(biological_process:phosphorylation); GO:0005829(cellular_component:cytosol); GO:0016301(molecular_function:kinase activity); GO:0005739(cellular_component:mitochondrion); GO:0000166(molecular_function:nucleotide binding); GO:0004674(molecular_function:protein serine/threonine kinase activi…
Zm00001d034045	MADS-transcription factor 4	Agamous-like MADS-box protein AGL8
Zm00001d037894	dehydrin1	Dehydrin DHN1	GO:0035091(molecular_function:phosphatidylinositol binding); GO:0070300(molecular_function:phosphatidic acid binding); GO:0006950(biological_process:response to stress); GO:0012506(cellular_component:vesicle membrane); GO:0009415(biological_process:response to water); GO:1901611(molecular_function:phosphatidylglycerol binding); GO:0001786(molecular_function:phosphatidylserine binding)
Zm00001d021195		Probable sodium/metabolite cotransporter BASS6 chloroplastic	GO:0009941(cellular_component:chloroplast envelope); GO:0005342(molecular_function:organic acid transmembrane transporter activity); GO:0016021(cellular_component:integral component of membrane); GO:0016020(cellular_component:membrane); GO:1903825(biological_process:organic acid transmembrane transport); GO:0005887(cellular_component:integral component of plasma membrane)
Zm00001d003228		Serine/threonine-protein kinase OXI1	GO:0005737(cellular_component:cytoplasm); GO:0006468(biological_process:protein phosphorylation); GO:0016310(biological_process:phosphorylation); GO:0005634(cellular_component:nucleus); GO:0016301(molecular_function:kinase activity); GO:0000166(molecular_function:nucleotide binding); GO:0004674(molecular_function:protein serine/threonine kinase activity); GO:0016740(molecular_function:transferase…	K20714	OXI1	map04016(MAPK signaling pathway - plant)
Zm00001d042721	bZIP-transcription factor 95	G-box-binding factor 4	GO:0003700(molecular_function:transcription factor activity, sequence-specific DNA binding); GO:0006355(biological_process:regulation of transcription, DNA-templated)	K14432	ABF	map04075(Plant hormone signal transduction)
Zm00001d052107		Fatty-acid-binding protein 2	GO:0016872(molecular_function:intramolecular lyase activity)
Zm00001d004018
Zm00001d035445	gamma-glutamylcysteine synthetase1	gamma-glutamylcysteine synthetase1	GO:0046686(biological_process:response to cadmium ion); GO:0052544(biological_process:defense response by callose deposition in cell wall); GO:0003824(molecular_function:catalytic activity); GO:0009816(biological_process:defense response to bacterium, incompatible interaction); GO:0004357(molecular_function:glutamate-cysteine ligase activity); GO:0009700(biological_process:indole phytoalexin bios…	K01919	gshA	map00270(Cysteine and methionine metabolism); map00480(Glutathione metabolism)
Zm00001d028693	safener induced1	safener induced1	GO:0005737(cellular_component:cytoplasm); GO:0004364(molecular_function:glutathione transferase activity); GO:0010731(biological_process:protein glutathionylation); GO:0005515(molecular_function:protein binding); GO:0006749(biological_process:glutathione metabolic process)	K00799	GST, gst	map00480(Glutathione metabolism); map05204(Chemical carcinogenesis); map00983(Drug metabolism - other enzymes); map00982(Drug metabolism - cytochrome P450); map00980(Metabolism of xenobiotics by cytochrome P450); map05200(Pathways in cancer); map05418(Fluid shear stress and atherosclerosis); map05225(Hepatocellular carcinoma); map01524(Platinum drug resistance)
Zm00001d007936		Pyridoxal 5'-phosphate synthase-like subunit PDX1.2	GO:0036381(molecular_function:pyridoxal 5'-phosphate synthase (glutamine hydrolysing) activity); GO:0042823(biological_process:pyridoxal phosphate biosynthetic process); GO:0042819(biological_process:vitamin B6 biosynthetic process); GO:0008152(biological_process:metabolic process); GO:0003824(molecular_function:catalytic activity)	K06215	pdxS, pdx1	map00750(Vitamin B6 metabolism)
Zm00001d007369		Serine--tRNA ligase cytoplasmic	GO:0005737(cellular_component:cytoplasm); GO:0006434(biological_process:seryl-tRNA aminoacylation); GO:0004812(molecular_function:aminoacyl-tRNA ligase activity); GO:0016021(cellular_component:integral component of membrane); GO:0004828(molecular_function:serine-tRNA ligase activity); GO:0000166(molecular_function:nucleotide binding); GO:0006418(biological_process:tRNA aminoacylation for protein …	K01875	SARS, serS	map00970(Aminoacyl-tRNA biosynthesis)
Zm00001d018667	MADS3	MADS3	GO:0003700(molecular_function:transcription factor activity, sequence-specific DNA binding); GO:0006355(biological_process:regulation of transcription, DNA-templated); GO:0005634(cellular_component:nucleus); GO:0046983(molecular_function:protein dimerization activity); GO:0003677(molecular_function:DNA binding)	K09264	K09264
Zm00001d009858		Trans-cinnamate 4-monooxygenase	GO:0004497(molecular_function:monooxygenase activity); GO:0016020(cellular_component:membrane); GO:0009808(biological_process:lignin metabolic process); GO:0020037(molecular_function:heme binding); GO:0044550(biological_process:secondary metabolite biosynthetic process); GO:0016705(molecular_function:oxidoreductase activity, acting on paired donors, with incorporation or reduction of molecular ox…	K00487	CYP73A	map00945(Stilbenoid, diarylheptanoid and gingerol biosynthesis); map00130(Ubiquinone and other terpenoid-quinone biosynthesis); map00940(Phenylpropanoid biosynthesis); map00941(Flavonoid biosynthesis); map00360(Phenylalanine metabolism)
Zm00001d026948		None	None	None	None	None
Zm00001d012918		Flap endonuclease 1	GO:0006974(biological_process:cellular response to DNA damage stimulus); GO:0006284(biological_process:base-excision repair); GO:0008409(molecular_function:5'-3' exonuclease activity); GO:0005730(cellular_component:nucleolus); GO:0004518(molecular_function:nuclease activity); GO:0004519(molecular_function:endonuclease activity); GO:0004527(molecular_function:exonuclease activity); GO:0017108(mole…	K04799	FEN1, RAD2	map03450(Non-homologous end-joining); map03410(Base excision repair); map03030(DNA replication)
Zm00001d017363		Survival motor neuron containing protein	GO:0000387(biological_process:spliceosomal snRNP assembly); GO:0000245(biological_process:spliceosomal complex assembly); GO:0005681(cellular_component:spliceosomal complex)	K13130	GEMIN2, SIP1	map03013(RNA transport)
Zm00001d030916		Extra-large guanine nucleotide-binding protein 1	GO:0031683(molecular_function:G-protein beta/gamma-subunit complex binding); GO:0003924(molecular_function:GTPase activity); GO:0000166(molecular_function:nucleotide binding); GO:0019001(molecular_function:guanyl nucleotide binding); GO:0007165(biological_process:signal transduction); GO:0004871(molecular_function:signal transducer activity); GO:0007186(biological_process:G-protein coupled recept…
Zm00001d034188		Cold-regulated 413 plasma membrane protein 2	GO:0016021(cellular_component:integral component of membrane); GO:0016020(cellular_component:membrane)
Zm00001d007513			GO:0016021(cellular_component:integral component of membrane); GO:0005783(cellular_component:endoplasmic reticulum)
Zm00001d012504		Protein FATTY ACID EXPORT 3 chloroplastic	GO:0016021(cellular_component:integral component of membrane); GO:0016020(cellular_component:membrane); GO:0009706(cellular_component:chloroplast inner membrane); GO:0005739(cellular_component:mitochondrion)
Zm00001d010373		Stem glycoprotein	GO:0016311(biological_process:dephosphorylation); GO:0016787(molecular_function:hydrolase activity); GO:0003993(molecular_function:acid phosphatase activity)
Zm00001d018234			GO:0016021(cellular_component:integral component of membrane); GO:0016020(cellular_component:membrane)
Zm00001d015398			GO:0000413(biological_process:protein peptidyl-prolyl isomerization); GO:0016853(molecular_function:isomerase activity); GO:0003755(molecular_function:peptidyl-prolyl cis-trans isomerase activity)
Zm00001d034578		RNA-binding protein 8A	GO:0005737(cellular_component:cytoplasm); GO:0035145(cellular_component:exon-exon junction complex); GO:0016604(cellular_component:nuclear body); GO:0000381(biological_process:regulation of alternative mRNA splicing, via spliceosome); GO:0005730(cellular_component:nucleolus); GO:0097159(molecular_function:organic cyclic compound binding); GO:0005634(cellular_component:nucleus); GO:0000166(molecul…	K12876	RBM8A, Y14	map03013(RNA transport); map03015(mRNA surveillance pathway); map03040(Spliceosome)
Zm00001d011202		Protein phosphatase 2C 16	GO:0016787(molecular_function:hydrolase activity); GO:0043169(molecular_function:cation binding); GO:0006470(biological_process:protein dephosphorylation); GO:0004722(molecular_function:protein serine/threonine phosphatase activity); GO:0004721(molecular_function:phosphoprotein phosphatase activity); GO:0003824(molecular_function:catalytic activity); GO:0046872(molecular_function:metal ion bindin…	K14497	PP2C	map04016(MAPK signaling pathway - plant); map04075(Plant hormone signal transduction); map04931(Insulin resistance)
Zm00001d045264		GDSL esterase/lipase	GO:0016787(molecular_function:hydrolase activity); GO:0006629(biological_process:lipid metabolic process); GO:0016788(molecular_function:hydrolase activity, acting on ester bonds)
Zm00001d030172		Serine carboxypeptidase-like 19	GO:0051603(biological_process:proteolysis involved in cellular protein catabolic process); GO:0004180(molecular_function:carboxypeptidase activity); GO:0016021(cellular_component:integral component of membrane); GO:0019748(biological_process:secondary metabolic process); GO:0004185(molecular_function:serine-type carboxypeptidase activity); GO:0016747(molecular_function:transferase activity, trans…	K16296	SCPL-I
Zm00001d005029	GRAS-transcription factor 37	Protein SCARECROW	GO:0043565(molecular_function:sequence-specific DNA binding); GO:0009536(cellular_component:plastid); GO:0048366(biological_process:leaf development); GO:0003700(molecular_function:transcription factor activity, sequence-specific DNA binding); GO:0008356(biological_process:asymmetric cell division); GO:0005634(cellular_component:nucleus); GO:0006355(biological_process:regulation of transcription,…
Zm00001d038732		Acid phosphatase/vanadium-dependent haloperoxidase-related protein	GO:0098869(biological_process:cellular oxidant detoxification); GO:0004601(molecular_function:peroxidase activity)
Zm00001d051596			GO:0016021(cellular_component:integral component of membrane); GO:0016020(cellular_component:membrane)
Zm00001d052977			GO:0009536(cellular_component:plastid); GO:0009570(cellular_component:chloroplast stroma); GO:0005982(biological_process:starch metabolic process); GO:2001070(molecular_function:starch binding); GO:0043036(cellular_component:starch grain); GO:0009507(cellular_component:chloroplast)
Zm00001d039453		3-epi-6-deoxocathasterone 23-monooxygenase	GO:0048366(biological_process:leaf development); GO:0048443(biological_process:stamen development); GO:0004497(molecular_function:monooxygenase activity); GO:0010268(biological_process:brassinosteroid homeostasis); GO:0020037(molecular_function:heme binding); GO:0016132(biological_process:brassinosteroid biosynthetic process); GO:0022900(biological_process:electron transport chain); GO:0016021(ce…	K09589	CYP90D2, D2	map00905(Brassinosteroid biosynthesis)
Zm00001d035081		Beta-carotene isomerase D27 chloroplastic	GO:0016853(molecular_function:isomerase activity); GO:0044434(cellular_component:chloroplast part)
Zm00001d033296		Protein DETOXIFICATION 35	GO:0006855(biological_process:drug transmembrane transport); GO:0016021(cellular_component:integral component of membrane); GO:0016020(cellular_component:membrane); GO:0015297(molecular_function:antiporter activity); GO:0015238(molecular_function:drug transmembrane transporter activity); GO:0055085(biological_process:transmembrane transport)	K03327	TC.MATE, SLC47A, norM, mdtK, dinF
Zm00001d014763		FMN-linked oxidoreductases superfamily protein	GO:0050660(molecular_function:flavin adenine dinucleotide binding); GO:0008033(biological_process:tRNA processing); GO:0005829(cellular_component:cytosol); GO:0005739(cellular_component:mitochondrion); GO:0003824(molecular_function:catalytic activity); GO:0002943(biological_process:tRNA dihydrouridine synthesis); GO:0017150(molecular_function:tRNA dihydrouridine synthase activity); GO:0055114(bio…	K05542	DUS1
Zm00001d012655		Putative subtilase family protein	GO:0016787(molecular_function:hydrolase activity); GO:0004252(molecular_function:serine-type endopeptidase activity); GO:0005618(cellular_component:cell wall); GO:0006508(biological_process:proteolysis); GO:0008233(molecular_function:peptidase activity); GO:0008236(molecular_function:serine-type peptidase activity)
Zm00001d020315
Zm00001d031158	pathogenesis related protein5	pathogenesis related protein5
Zm00001d022496		Anther-specific proline-rich protein APG	GO:0016788(molecular_function:hydrolase activity, acting on ester bonds)
Zm00001d016707		Heme-binding-like protein chloroplastic	GO:0009535(cellular_component:chloroplast thylakoid membrane); GO:0010287(cellular_component:plastoglobule)
Zm00001d038750		ALA-interacting subunit 1	GO:0016021(cellular_component:integral component of membrane); GO:0016020(cellular_component:membrane)
Zm00001d000213		Putative translation elongation factor family protein	GO:0006414(biological_process:translational elongation); GO:0003924(molecular_function:GTPase activity); GO:0005743(cellular_component:mitochondrial inner membrane); GO:0043022(molecular_function:ribosome binding); GO:0005759(cellular_component:mitochondrial matrix); GO:0003746(molecular_function:translation elongation factor activity); GO:0045727(biological_process:positive regulation of transla…	K21594	GUF1
Zm00001d017030		Protein FLUORESCENT IN BLUE LIGHT chloroplastic	GO:0016021(cellular_component:integral component of membrane); GO:0016020(cellular_component:membrane); GO:0005515(molecular_function:protein binding); GO:0005739(cellular_component:mitochondrion)
Zm00001d024203		Aspartate carbamoyltransferase chloroplastic	GO:0044205(biological_process:'de novo' UMP biosynthetic process); GO:0006207(biological_process:'de novo' pyrimidine nucleobase biosynthetic process); GO:0005829(cellular_component:cytosol); GO:0006520(biological_process:cellular amino acid metabolic process); GO:0009220(biological_process:pyrimidine ribonucleotide biosynthetic process); GO:0009570(cellular_component:chloroplast stroma); GO:0016…	K00609	pyrB, PYR2	map00240(Pyrimidine metabolism); map00250(Alanine, aspartate and glutamate metabolism)
Zm00001d000288	Aux/IAA-transcription factor 25	Auxin-responsive protein IAA29	GO:0009733(biological_process:response to auxin); GO:0044271(biological_process:cellular nitrogen compound biosynthetic process); GO:0080090(biological_process:regulation of primary metabolic process); GO:0009734(biological_process:auxin-activated signaling pathway); GO:0005634(cellular_component:nucleus); GO:2000112(biological_process:regulation of cellular macromolecule biosynthetic process); G…	K14484	IAA	map04075(Plant hormone signal transduction)
Zm00001d012929		Receptor protein kinase TMK1	GO:0006468(biological_process:protein phosphorylation); GO:0016310(biological_process:phosphorylation); GO:0016301(molecular_function:kinase activity); GO:0004674(molecular_function:protein serine/threonine kinase activity); GO:0005488(molecular_function:binding); GO:0004672(molecular_function:protein kinase activity); GO:0005524(molecular_function:ATP binding)	K04733	IRAK4	map05140(Leishmaniasis); map05152(Tuberculosis); map05142(Chagas disease (American trypanosomiasis)); map05162(Measles); map04624(Toll and Imd signaling pathway); map04010(MAPK signaling pathway); map05169(Epstein-Barr virus infection); map04620(Toll-like receptor signaling pathway); map04621(NOD-like receptor signaling pathway); map05133(Pertussis); map05164(Influenza A); map04064(NF-kappa B sig…
Zm00001d002676		Pseudouridine synthase family protein	GO:0001522(biological_process:pseudouridine synthesis); GO:0003723(molecular_function:RNA binding); GO:0009982(molecular_function:pseudouridine synthase activity); GO:0009451(biological_process:RNA modification)	K07583	PUS10
Zm00001d048356		24-methylenesterol C-methyltransferase 2	GO:0005737(cellular_component:cytoplasm); GO:0016126(biological_process:sterol biosynthetic process); GO:0008152(biological_process:metabolic process); GO:0008757(molecular_function:S-adenosylmethionine-dependent methyltransferase activity); GO:0016021(cellular_component:integral component of membrane); GO:0016020(cellular_component:membrane); GO:0016740(molecular_function:transferase activity); …	K08242	E2.1.1.143	map00100(Steroid biosynthesis)
Zm00001d033040		Shewanella-like protein phosphatase 1	GO:0016787(molecular_function:hydrolase activity)
Zm00001d032606				K07466	RFA1, RPA1, rpa	map03460(Fanconi anemia pathway); map03430(Mismatch repair); map03440(Homologous recombination); map03420(Nucleotide excision repair); map03030(DNA replication)
Zm00001d022237	RNA binding protein 1	RNA binding protein 1	GO:0009536(cellular_component:plastid); GO:0097159(molecular_function:organic cyclic compound binding); GO:0000166(molecular_function:nucleotide binding); GO:0019013(cellular_component:viral nucleocapsid); GO:0003723(molecular_function:RNA binding); GO:0003676(molecular_function:nucleic acid binding); GO:0030529(cellular_component:intracellular ribonucleoprotein complex); GO:1901363(molecular_fun…	K11294	NCL, NSR1	map05130(Pathogenic Escherichia coli infection)
Zm00001d011622		Putative zinc finger protein	GO:0008270(molecular_function:zinc ion binding)	K16276	K16276, BTS
Zm00001d003611		Regulator of nonsense transcripts UPF3	GO:0003676(molecular_function:nucleic acid binding); GO:0000166(molecular_function:nucleotide binding)	K14328	UPF3, RENT3	map03013(RNA transport); map03015(mRNA surveillance pathway)
Zm00001d041900			GO:0016021(cellular_component:integral component of membrane); GO:0005730(cellular_component:nucleolus); GO:0005634(cellular_component:nucleus); GO:0016020(cellular_component:membrane); GO:0003723(molecular_function:RNA binding); GO:0005829(cellular_component:cytosol)	K14544	UTP22, NOL6	map03008(Ribosome biogenesis in eukaryotes)
Zm00001d041475		Septin and tuftelin-interacting protein 1 homolog 1	GO:0071008(cellular_component:U2-type post-mRNA release spliceosomal complex); GO:0000390(biological_process:spliceosomal complex disassembly); GO:0005634(cellular_component:nucleus); GO:0006355(biological_process:regulation of transcription, DNA-templated); GO:0003676(molecular_function:nucleic acid binding); GO:0003677(molecular_function:DNA binding); GO:0008380(biological_process:RNA splicing)…	K13103	TFIP11
Zm00001d008862	cytokinin oxidase 5	cytokinin oxidase 5	GO:0050660(molecular_function:flavin adenine dinucleotide binding); GO:0016614(molecular_function:oxidoreductase activity, acting on CH-OH group of donors); GO:0019139(molecular_function:cytokinin dehydrogenase activity); GO:0010229(biological_process:inflorescence development); GO:0003824(molecular_function:catalytic activity); GO:0009690(biological_process:cytokinin metabolic process); GO:00081…	K00279	CKX	map00908(Zeatin biosynthesis)
Zm00001d013163		Formin-like protein 18
Zm00001d039711		Protein NETWORKED 4A	GO:0003779(molecular_function:actin binding)
Zm00001d002079	AP2-EREBP-transcription factor 47	Dehydration responsive element binding protein	GO:0003700(molecular_function:transcription factor activity, sequence-specific DNA binding); GO:0006355(biological_process:regulation of transcription, DNA-templated); GO:0005634(cellular_component:nucleus); GO:0006351(biological_process:transcription, DNA-templated); GO:0003677(molecular_function:DNA binding)	K09286	EREBP
Zm00001d039512	hexokinase1	hexokinase1	GO:0005975(biological_process:carbohydrate metabolic process); GO:0016773(molecular_function:phosphotransferase activity, alcohol group as acceptor); GO:0008865(molecular_function:fructokinase activity); GO:0005829(cellular_component:cytosol); GO:0016301(molecular_function:kinase activity); GO:0004396(molecular_function:hexokinase activity); GO:0004340(molecular_function:glucokinase activity); GO…	K00844	HK	map00521(Streptomycin biosynthesis); map00520(Amino sugar and nucleotide sugar metabolism); map00051(Fructose and mannose metabolism); map00524(Neomycin, kanamycin and gentamicin biosynthesis); map00052(Galactose metabolism); map00010(Glycolysis / Gluconeogenesis); map00500(Starch and sucrose metabolism); map04066(HIF-1 signaling pathway); map04973(Carbohydrate digestion and absorption); map04910…
Zm00001d045553		Heat shock protein binding protein
Zm00001d047046		DAR GTPase 2 mitochondrial	GO:0003924(molecular_function:GTPase activity); GO:0042254(biological_process:ribosome biogenesis); GO:0005739(cellular_component:mitochondrion); GO:0005525(molecular_function:GTP binding)	K19828	MTG1
Zm00001d053751		negative regulator of systemic acquired resistance (SNI1)	GO:0044212(molecular_function:transcription regulatory region DNA binding); GO:0043966(biological_process:histone H3 acetylation); GO:0005634(cellular_component:nucleus); GO:0030915(cellular_component:Smc5-Smc6 complex); GO:0006974(biological_process:cellular response to DNA damage stimulus); GO:0031348(biological_process:negative regulation of defense response); GO:0045892(biological_process:neg…
Zm00001d021313		PIN domain-like family protein	GO:0070181(molecular_function:small ribosomal subunit rRNA binding); GO:0000462(biological_process:maturation of SSU-rRNA from tricistronic rRNA transcript (SSU-rRNA, 5.8S rRNA, LSU-rRNA)); GO:0032040(cellular_component:small-subunit processome); GO:0009793(biological_process:embryo development ending in seed dormancy); GO:0005730(cellular_component:nucleolus)	K14773	UTP23
Zm00001d039081		CTP synthase family protein	GO:0006221(biological_process:pyrimidine nucleotide biosynthetic process); GO:0044210(biological_process:'de novo' CTP biosynthetic process); GO:0006541(biological_process:glutamine metabolic process); GO:0000166(molecular_function:nucleotide binding); GO:0006241(biological_process:CTP biosynthetic process); GO:0003883(molecular_function:CTP synthase activity); GO:0016874(molecular_function:ligas…	K01937	pyrG, CTPS	map00240(Pyrimidine metabolism)
Zm00001d023934		Mitochondrial import inner membrane translocase subunit TIM22-2	GO:0033365(biological_process:protein localization to organelle); GO:0009941(cellular_component:chloroplast envelope); GO:0016021(cellular_component:integral component of membrane); GO:0071806(biological_process:protein transmembrane transport); GO:0015266(molecular_function:protein channel activity)
Zm00001d026606		DNAJ heat shock N-terminal domain-containing protein	GO:0016021(cellular_component:integral component of membrane); GO:0016020(cellular_component:membrane); GO:0009536(cellular_component:plastid); GO:0009507(cellular_component:chloroplast)
Zm00001d033625		Ethylene-insensitive protein 2	GO:0046873(molecular_function:metal ion transmembrane transporter activity); GO:0016020(cellular_component:membrane); GO:0030001(biological_process:metal ion transport); GO:0016021(cellular_component:integral component of membrane)	K14513	EIN2	map04016(MAPK signaling pathway - plant); map04075(Plant hormone signal transduction)
Zm00001d026263		Nuclear pore complex protein NUP88	GO:0017056(molecular_function:structural constituent of nuclear pore); GO:0006611(biological_process:protein export from nucleus); GO:0005215(molecular_function:transporter activity); GO:0006606(biological_process:protein import into nucleus); GO:0006913(biological_process:nucleocytoplasmic transport); GO:0009627(biological_process:systemic acquired resistance); GO:0000056(biological_process:ribo…	K14318	NUP88	map03013(RNA transport)
Zm00001d028968		Chaperone protein dnaJ 20 chloroplastic		K03686;K09510	dnaJ;DNAJB4
Zm00001d014790		Chaperone protein dnaJ 11	GO:0009536(cellular_component:plastid)
Zm00001d002167		Protein kinase superfamily protein	GO:0016020(cellular_component:membrane); GO:0006468(biological_process:protein phosphorylation); GO:0016301(molecular_function:kinase activity); GO:0016310(biological_process:phosphorylation); GO:0016021(cellular_component:integral component of membrane); GO:0004672(molecular_function:protein kinase activity); GO:0000166(molecular_function:nucleotide binding); GO:0006952(biological_process:defens…
Zm00001d008340		alpha/beta-Hydrolases superfamily protein	GO:0016787(molecular_function:hydrolase activity); GO:0016021(cellular_component:integral component of membrane); GO:0016020(cellular_component:membrane); GO:0006629(biological_process:lipid metabolic process)
Zm00001d015412		sequence-specific DNA binding transcription factors
Zm00001d026640	minichromosome instability12a	minichromosome instability12a	GO:0006996(biological_process:organelle organization); GO:0005737(cellular_component:cytoplasm); GO:0000278(biological_process:mitotic cell cycle); GO:0016787(molecular_function:hydrolase activity); GO:0006914(biological_process:autophagy); GO:0008234(molecular_function:cysteine-type peptidase activity); GO:0043229(cellular_component:intracellular organelle); GO:0015031(biological_process:protein…
Zm00001d028752		Probable protein phosphatase 2C 30	GO:0043169(molecular_function:cation binding); GO:0009536(cellular_component:plastid); GO:0016787(molecular_function:hydrolase activity); GO:0006470(biological_process:protein dephosphorylation); GO:0016021(cellular_component:integral component of membrane); GO:0004722(molecular_function:protein serine/threonine phosphatase activity); GO:0004721(molecular_function:phosphoprotein phosphatase activ…	K17506	PPM1L, PP2CE
Zm00001d002392				K07466	RFA1, RPA1, rpa	map03460(Fanconi anemia pathway); map03430(Mismatch repair); map03440(Homologous recombination); map03420(Nucleotide excision repair); map03030(DNA replication)
Zm00001d002018		Os07g0120600 protein
Zm00001d007901		Cylicin-1
Zm00001d006361		Probable rRNA-processing protein EBP2 homolog	GO:0042273(biological_process:ribosomal large subunit biogenesis); GO:0034399(cellular_component:nuclear periphery); GO:0030687(cellular_component:preribosome, large subunit precursor); GO:0006364(biological_process:rRNA processing); GO:0005730(cellular_component:nucleolus)	K14823	EBP2, EBNA1BP2
Zm00001d033129		Expressed protein; protein	GO:0030154(biological_process:cell differentiation); GO:0009908(biological_process:flower development); GO:0007275(biological_process:multicellular organism development)
Zm00001d019163		Stachyose synthase	GO:0047274(molecular_function:galactinol-sucrose galactosyltransferase activity); GO:0003824(molecular_function:catalytic activity)	K06617	E2.4.1.82	map00052(Galactose metabolism)
Zm00001d013915		Glutamyl-tRNA reductase 1 chloroplastic	GO:0050661(molecular_function:NADP binding); GO:0015995(biological_process:chlorophyll biosynthetic process); GO:0006782(biological_process:protoporphyrinogen IX biosynthetic process); GO:0008883(molecular_function:glutamyl-tRNA reductase activity); GO:0006779(biological_process:porphyrin-containing compound biosynthetic process); GO:0033014(biological_process:tetrapyrrole biosynthetic process); …	K02492	hemA	map00860(Porphyrin and chlorophyll metabolism)
Zm00001d044940	bZIP-transcription factor 100	Putative bZIP transcription factor superfamily protein	GO:0003700(molecular_function:transcription factor activity, sequence-specific DNA binding); GO:0006355(biological_process:regulation of transcription, DNA-templated); GO:0003677(molecular_function:DNA binding); GO:0043565(molecular_function:sequence-specific DNA binding)	K14432	ABF	map04075(Plant hormone signal transduction)
Zm00001d050838		Polyadenylate-binding protein RBP47B	GO:0097159(molecular_function:organic cyclic compound binding); GO:0003723(molecular_function:RNA binding); GO:1901363(molecular_function:heterocyclic compound binding); GO:0003676(molecular_function:nucleic acid binding); GO:0000166(molecular_function:nucleotide binding)
Zm00001d016647		Inositol hexaphosphate kinase	GO:0000823(molecular_function:inositol-1,4,5-trisphosphate 6-kinase activity); GO:0047326(molecular_function:inositol tetrakisphosphate 5-kinase activity); GO:0008440(molecular_function:inositol-1,4,5-trisphosphate 3-kinase activity); GO:0016310(biological_process:phosphorylation); GO:0016301(molecular_function:kinase activity); GO:0000166(molecular_function:nucleotide binding); GO:0016740(molecu…	K00915	IPMK, IPK2	map04070(Phosphatidylinositol signaling system); map04138(Autophagy - yeast); map00562(Inositol phosphate metabolism)
Zm00001d038578		Mediator of RNA polymerase II transcription subunit 23
Zm00001d023267			GO:0043531(molecular_function:ADP binding)
Zm00001d012771		tRNA/rRNA methyltransferase (SpoU) family protein	GO:0009536(cellular_component:plastid); GO:0000453(biological_process:enzyme-directed rRNA 2'-O-methylation); GO:0008173(molecular_function:RNA methyltransferase activity); GO:0016740(molecular_function:transferase activity); GO:0003723(molecular_function:RNA binding); GO:0001510(biological_process:RNA methylation); GO:0008168(molecular_function:methyltransferase activity); GO:0032259(biological_…	K15507	MRM1, PET56
Zm00001d019207	NAC-transcription factor 4	NAC domain-containing protein 2	GO:0006355(biological_process:regulation of transcription, DNA-templated); GO:0005634(cellular_component:nucleus); GO:0006351(biological_process:transcription, DNA-templated); GO:0003677(molecular_function:DNA binding)
Zm00001d042005		Amino acid kinase family protein	GO:0005737(cellular_component:cytoplasm); GO:0006221(biological_process:pyrimidine nucleotide biosynthetic process); GO:0009536(cellular_component:plastid); GO:0033862(molecular_function:UMP kinase activity); GO:0016310(biological_process:phosphorylation); GO:0016301(molecular_function:kinase activity); GO:0046939(biological_process:nucleotide phosphorylation); GO:0009041(molecular_function:uridy…	K09903	pyrH	map00240(Pyrimidine metabolism)
Zm00001d027259		tRNA/rRNA methyltransferase (SpoU) family protein	GO:0008168(molecular_function:methyltransferase activity); GO:0016740(molecular_function:transferase activity); GO:0032259(biological_process:methylation)
Zm00001d052049			GO:0043232(cellular_component:intracellular non-membrane-bounded organelle); GO:0008017(molecular_function:microtubule binding); GO:0000940(cellular_component:condensed chromosome outer kinetochore); GO:0044446(cellular_component:intracellular organelle part); GO:0044763(biological_process:single-organism cellular process); GO:0005876(cellular_component:spindle microtubule); GO:0007059(biological…
Zm00001d038297		Zinc finger protein WIP6	GO:0003676(molecular_function:nucleic acid binding)
Zm00001d012578		DNA glycosylase superfamily protein	GO:0003824(molecular_function:catalytic activity); GO:0006284(biological_process:base-excision repair); GO:0008725(molecular_function:DNA-3-methyladenine glycosylase activity); GO:0006281(biological_process:DNA repair)	K01246	tag	map03410(Base excision repair)
Zm00001d016998		18S pre-ribosomal assembly protein gar2-related
Zm00001d043519		Peptidase M28 family protein	GO:0016021(cellular_component:integral component of membrane); GO:0016020(cellular_component:membrane)	K01301	NAALAD
Zm00001d027892		root-specific kinase 1	GO:0016310(biological_process:phosphorylation); GO:0006468(biological_process:protein phosphorylation); GO:0016301(molecular_function:kinase activity); GO:0005524(molecular_function:ATP binding); GO:0004672(molecular_function:protein kinase activity)
Zm00001d012743		Putative prolin-rich extensin-like receptor protein kinase family protein	GO:0006468(biological_process:protein phosphorylation); GO:0009536(cellular_component:plastid); GO:0016310(biological_process:phosphorylation); GO:0016021(cellular_component:integral component of membrane); GO:0016301(molecular_function:kinase activity); GO:0005199(molecular_function:structural constituent of cell wall); GO:0000166(molecular_function:nucleotide binding); GO:0004674(molecular_func…
Zm00001d018206		Nitrate reductase [NADH] 2	GO:0043546(molecular_function:molybdopterin cofactor binding); GO:0050464(molecular_function:nitrate reductase (NADPH) activity); GO:0020037(molecular_function:heme binding); GO:0030151(molecular_function:molybdenum ion binding); GO:0042128(biological_process:nitrate assimilation); GO:0046872(molecular_function:metal ion binding); GO:0006809(biological_process:nitric oxide biosynthetic process); …	K10534	NR	map00910(Nitrogen metabolism)
Zm00001d037453		Reticulon	GO:0016021(cellular_component:integral component of membrane); GO:0016020(cellular_component:membrane); GO:0005783(cellular_component:endoplasmic reticulum); GO:0005789(cellular_component:endoplasmic reticulum membrane)	K20721;K20723	RTN1;RTN3	map05010(Alzheimer disease)
Zm00001d017544		Pseudouridine synthase family protein	GO:0009536(cellular_component:plastid); GO:0001522(biological_process:pseudouridine synthesis); GO:0003723(molecular_function:RNA binding); GO:0009982(molecular_function:pseudouridine synthase activity); GO:0009451(biological_process:RNA modification)	K06173	truA, PUS1
Zm00001d019075		RNAligase	GO:0016874(molecular_function:ligase activity)
Zm00001d022184		Putative pentatricopeptide repeat-containing protein	GO:0005515(molecular_function:protein binding)	K17964	LRPPRC
Zm00001d045935
Zm00001d010235		zinc ion binding;DNA binding	GO:0046872(molecular_function:metal ion binding); GO:0005515(molecular_function:protein binding); GO:0003677(molecular_function:DNA binding)
Zm00001d039096		Pentatricopeptide repeat-containing protein chloroplastic	GO:0040007(biological_process:growth); GO:0009451(biological_process:RNA modification); GO:0009658(biological_process:chloroplast organization); GO:0009416(biological_process:response to light stimulus); GO:0008270(molecular_function:zinc ion binding); GO:0005515(molecular_function:protein binding); GO:0009507(cellular_component:chloroplast)
Zm00001d047504		UDP-glycosyltransferase 88A1	GO:0080044(molecular_function:quercetin 7-O-glucosyltransferase activity); GO:0043231(cellular_component:intracellular membrane-bounded organelle); GO:0052696(biological_process:flavonoid glucuronidation); GO:0016020(cellular_component:membrane); GO:0009813(biological_process:flavonoid biosynthetic process); GO:0080043(molecular_function:quercetin 3-O-glucosyltransferase activity); GO:0016740(mol…
Zm00001d044228	thiamine biosynthesis2	thiamine biosynthesis2	GO:0009536(cellular_component:plastid); GO:0009228(biological_process:thiamine biosynthetic process); GO:0009570(cellular_component:chloroplast stroma); GO:0005829(cellular_component:cytosol); GO:0006950(biological_process:response to stress); GO:0052837(biological_process:thiazole biosynthetic process); GO:0009507(cellular_component:chloroplast); GO:0046872(molecular_function:metal ion binding);…	K03146	THI4, THI1	map00730(Thiamine metabolism)
Zm00001d029810		Methylsterol monooxygenase 1-2	GO:0006633(biological_process:fatty acid biosynthetic process); GO:0004497(molecular_function:monooxygenase activity); GO:0016021(cellular_component:integral component of membrane); GO:0016020(cellular_component:membrane); GO:0005506(molecular_function:iron ion binding); GO:0016491(molecular_function:oxidoreductase activity); GO:0055114(biological_process:oxidation-reduction process); GO:0008610(…	K14423	SMO1	map00100(Steroid biosynthesis)
Zm00001d053049		ATPase%2C coupled to transmembrane movement of substance%3B ATPase%2C coupled to transmembrane movement of substances	GO:0016021(cellular_component:integral component of membrane); GO:0016020(cellular_component:membrane); GO:0005524(molecular_function:ATP binding); GO:0016887(molecular_function:ATPase activity); GO:0000166(molecular_function:nucleotide binding)
Zm00001d012981		NAD(P)-binding Rossmann-fold superfamily protein	GO:0050662(molecular_function:coenzyme binding); GO:0003824(molecular_function:catalytic activity)
Zm00001d053286		Apoptosis inhibitory protein 5 (API5)	GO:0005488(molecular_function:binding)
Zm00001d050434		Poly(A)-specific ribonuclease PARN-like	GO:0005634(cellular_component:nucleus); GO:0003676(molecular_function:nucleic acid binding)	K01148	PARN, PNLDC1	map03018(RNA degradation)
Zm00001d011051		ACT domain-containing protein ACR9	GO:0016597(molecular_function:amino acid binding); GO:0008152(biological_process:metabolic process)
Zm00001d009690		RNA cytidine acetyltransferase 1	GO:0051391(biological_process:tRNA acetylation); GO:0016072(biological_process:rRNA metabolic process); GO:0008033(biological_process:tRNA processing); GO:0008080(molecular_function:N-acetyltransferase activity); GO:0042274(biological_process:ribosomal small subunit biogenesis); GO:0000154(biological_process:rRNA modification); GO:0005634(cellular_component:nucleus); GO:0005730(cellular_component…	K14521	NAT10, KRE33	map03008(Ribosome biogenesis in eukaryotes)
Zm00001d020399		Protein trichome birefringence-like 16	GO:0016021(cellular_component:integral component of membrane); GO:0016020(cellular_component:membrane)
Zm00001d049019		Ankyrin repeat protein SKIP35
Zm00001d042998		UPF0051 protein ABCI8 chloroplastic	GO:0016226(biological_process:iron-sulfur cluster assembly)
Zm00001d048090		Probable inactive purple acid phosphatase 1	GO:0016311(biological_process:dephosphorylation); GO:0016787(molecular_function:hydrolase activity); GO:0046872(molecular_function:metal ion binding); GO:0003993(molecular_function:acid phosphatase activity)
Zm00001d044278	recombination protein51 gene c	recombination protein51 gene c	GO:0008094(molecular_function:DNA-dependent ATPase activity); GO:0006312(biological_process:mitotic recombination); GO:0010212(biological_process:response to ionizing radiation); GO:0070192(biological_process:chromosome organization involved in meiotic cell cycle); GO:0006281(biological_process:DNA repair); GO:0000150(molecular_function:recombinase activity); GO:0005654(cellular_component:nucleop…	K10870	RAD51L2, RAD51C	map03460(Fanconi anemia pathway); map03440(Homologous recombination)
Zm00001d047582	galactinol synthase3	galactinol synthase3	GO:0047216(molecular_function:inositol 3-alpha-galactosyltransferase activity); GO:0006012(biological_process:galactose metabolic process); GO:0016740(molecular_function:transferase activity); GO:0016757(molecular_function:transferase activity, transferring glycosyl groups)	K18819	GOLS	map00052(Galactose metabolism)
Zm00001d042922		Probable mediator of RNA polymerase II transcription subunit 37c	GO:0005524(molecular_function:ATP binding); GO:0000166(molecular_function:nucleotide binding)	K03283	HSPA1s	map05164(Influenza A); map05162(Measles); map05145(Toxoplasmosis); map04010(MAPK signaling pathway); map03040(Spliceosome); map05134(Legionellosis); map04612(Antigen processing and presentation); map04213(Longevity regulating pathway - multiple species); map04144(Endocytosis); map04915(Estrogen signaling pathway); map04141(Protein processing in endoplasmic reticulum)
Zm00001d047069		Putative RING zinc finger domain superfamily protein		K19042	BOI
Zm00001d034444		Whole genome shotgun sequence of line PN40024 scaffold_179.assembly12x (Fragment)
Zm00001d031178		Ubiquitin-protein ligase/ zinc ion binding protein	GO:0005737(cellular_component:cytoplasm); GO:0031624(molecular_function:ubiquitin conjugating enzyme binding); GO:0032436(biological_process:positive regulation of proteasomal ubiquitin-dependent protein catabolic process); GO:0016874(molecular_function:ligase activity); GO:0061630(molecular_function:ubiquitin protein ligase activity); GO:0000151(cellular_component:ubiquitin ligase complex); GO:0…
Zm00001d028017	AP2-EREBP-transcription factor 101	Ethylene-responsive transcription factor ERF055	GO:0003700(molecular_function:transcription factor activity, sequence-specific DNA binding); GO:0006355(biological_process:regulation of transcription, DNA-templated); GO:0005634(cellular_component:nucleus); GO:0006351(biological_process:transcription, DNA-templated); GO:0003677(molecular_function:DNA binding)	K09286	EREBP
Zm00001d049380		Putative aminotransferase class III superfamily protein	GO:0008483(molecular_function:transaminase activity); GO:0016740(molecular_function:transferase activity); GO:0030170(molecular_function:pyridoxal phosphate binding); GO:0042802(molecular_function:identical protein binding); GO:0003824(molecular_function:catalytic activity)	K16871	POP2	map00250(Alanine, aspartate and glutamate metabolism); map00650(Butanoate metabolism)
Zm00001d011308	small ubiquitin-related modifier-variant1	Ubiquitin-like superfamily protein	GO:0005515(molecular_function:protein binding)
Zm00001d040082		DExH-box ATP-dependent RNA helicase DExH3	GO:0016787(molecular_function:hydrolase activity); GO:0008026(molecular_function:ATP-dependent helicase activity); GO:0000166(molecular_function:nucleotide binding); GO:0003723(molecular_function:RNA binding); GO:0003676(molecular_function:nucleic acid binding); GO:0004386(molecular_function:helicase activity); GO:0005524(molecular_function:ATP binding)	K14442	DHX36, RHAU	map03018(RNA degradation)
Zm00001d018161		Ferredoxin--nitrite reductase chloroplastic	GO:0016491(molecular_function:oxidoreductase activity); GO:0051539(molecular_function:4 iron, 4 sulfur cluster binding); GO:0020037(molecular_function:heme binding); GO:0009570(cellular_component:chloroplast stroma); GO:0051536(molecular_function:iron-sulfur cluster binding); GO:0016020(cellular_component:membrane); GO:0005739(cellular_component:mitochondrion); GO:0042128(biological_process:nitra…	K00366	nirA	map00910(Nitrogen metabolism)
Zm00001d048129		Metal transporter Nramp3	GO:0016020(cellular_component:membrane); GO:0005215(molecular_function:transporter activity); GO:0016021(cellular_component:integral component of membrane); GO:0006810(biological_process:transport); GO:0055072(biological_process:iron ion homeostasis); GO:0030001(biological_process:metal ion transport); GO:0046873(molecular_function:metal ion transmembrane transporter activity); GO:0006811(biologi…	K21398	SLC11A2, DMT1, NRAMP2	map04978(Mineral absorption); map04142(Lysosome); map04216(Ferroptosis)
Zm00001d016924	EIL-transcription factor 8	ETHYLENE INSENSITIVE 3-like 5 protein	GO:0003700(molecular_function:transcription factor activity, sequence-specific DNA binding); GO:0006355(biological_process:regulation of transcription, DNA-templated); GO:0005634(cellular_component:nucleus)	K14514	EIN3	map04016(MAPK signaling pathway - plant); map04075(Plant hormone signal transduction)
Zm00001d025255		Putative DUF26-domain protein kinase	GO:0006468(biological_process:protein phosphorylation); GO:0016301(molecular_function:kinase activity); GO:0016310(biological_process:phosphorylation); GO:0016021(cellular_component:integral component of membrane); GO:0016020(cellular_component:membrane); GO:0004672(molecular_function:protein kinase activity); GO:0005524(molecular_function:ATP binding)	K04733	IRAK4	map05140(Leishmaniasis); map05152(Tuberculosis); map05142(Chagas disease (American trypanosomiasis)); map05162(Measles); map04624(Toll and Imd signaling pathway); map04010(MAPK signaling pathway); map05169(Epstein-Barr virus infection); map04620(Toll-like receptor signaling pathway); map04621(NOD-like receptor signaling pathway); map05133(Pertussis); map05164(Influenza A); map04064(NF-kappa B sig…
Zm00001d024159		Bifunctional dethiobiotin synthetase/78-diamino-pelargonic acid aminotransferase mitochondrial	GO:0009102(biological_process:biotin biosynthetic process); GO:0003824(molecular_function:catalytic activity); GO:0000287(molecular_function:magnesium ion binding); GO:0004015(molecular_function:adenosylmethionine-8-amino-7-oxononanoate transaminase activity); GO:0005739(cellular_component:mitochondrion); GO:0000166(molecular_function:nucleotide binding); GO:0008483(molecular_function:transaminas…	K19562	BIO3-BIO1	map00780(Biotin metabolism)
Zm00001d019363		Serine/threonine protein phosphatase 2A 59 kDa regulatory subunit B' eta isoform	GO:0005488(molecular_function:binding); GO:0009536(cellular_component:plastid); GO:0000159(cellular_component:protein phosphatase type 2A complex); GO:0019888(molecular_function:protein phosphatase regulator activity); GO:0050790(biological_process:regulation of catalytic activity); GO:0034047(biological_process:regulation of protein phosphatase type 2A activity); GO:0007165(biological_process:si…	K11584	PPP2R5	map05165(Human papillomavirus infection); map04114(Oocyte meiosis); map04261(Adrenergic signaling in cardiomyocytes); map04113(Meiosis - yeast); map03015(mRNA surveillance pathway); map04728(Dopaminergic synapse); map04071(Sphingolipid signaling pathway); map04151(PI3K-Akt signaling pathway); map04152(AMPK signaling pathway)
Zm00001d025991		ELMO/CED-12 family protein
Zm00001d053566		Probable protein phosphatase 2C 72	GO:0006470(biological_process:protein dephosphorylation); GO:0016787(molecular_function:hydrolase activity); GO:0004722(molecular_function:protein serine/threonine phosphatase activity); GO:0003824(molecular_function:catalytic activity)
Zm00001d011900		RNA-binding protein BRN1	GO:0030529(cellular_component:intracellular ribonucleoprotein complex); GO:0019013(cellular_component:viral nucleocapsid); GO:0003723(molecular_function:RNA binding); GO:0003676(molecular_function:nucleic acid binding); GO:0000166(molecular_function:nucleotide binding)	K13207	CUGBP, BRUNOL, CELF
Zm00001d033505		Ribosomal protein S5/Elongation factor G/III/V family protein	GO:0006414(biological_process:translational elongation); GO:0005840(cellular_component:ribosome); GO:0005829(cellular_component:cytosol); GO:0003924(molecular_function:GTPase activity); GO:0042256(biological_process:mature ribosome assembly); GO:0003746(molecular_function:translation elongation factor activity); GO:0005622(cellular_component:intracellular); GO:0006412(biological_process:translati…	K14536	RIA1	map03008(Ribosome biogenesis in eukaryotes)
Zm00001d051664		2-oxoglutarate (2OG) and Fe(II)-dependent oxygenase superfamily protein	GO:0055114(biological_process:oxidation-reduction process); GO:0051213(molecular_function:dioxygenase activity)

## Sheet: Blue
Supplementary Table 4
List of 476 DEGs clustered into module 2 (Blue)
Gene ID	Gene Name	Gene Description	GO_id	GO_term	Go_description	KO_id	KO_name	Pathway_id	Pathway_definition
Zm00001d038473	OVATE-transcription factor 28	Transcription repressor OFP1	GO:0003677;	molecular_function;;	MF:DNA binding;;	------	------	------	------
Zm00001d033152		Cytochrome P450 CYP71W7	GO:0044550;;GO:0055114;;GO:0016020;;GO:0004497;;GO:0020037;;GO:0016709;;GO:0016705;;GO:0005506;;GO:0046872;;GO:0016491;	biological_process;;biological_process;;cellular_component;;molecular_function;;molecular_function;;molecular_function;;molecular_function;;molecular_function;;molecular_function;;molecular_function;;	BP:secondary metabolite biosynthetic process;;BP:oxidation-reduction process;;CC:membrane;;MF:monooxygenase activity;;MF:heme binding;;MF:oxidoreductase activity, acting on paired donors, with incorporation or reduction of molecular oxygen, NA;;MF:oxidoreductase activity, acting on paired donors, with incorporation or reduction of molecular oxygen;;MF:iron ion binding;;MF:metal ion binding;;MF:ox…	------	------	------	------
Zm00001d020627		Subtilisin-like protease SBT1.8	GO:0006508;;GO:0005618;;GO:0004252;;GO:0008233;;GO:0016787;	biological_process;;cellular_component;;molecular_function;;molecular_function;;molecular_function;;	BP:proteolysis;;CC:cell wall;;MF:serine-type endopeptidase activity;;MF:peptidase activity;;MF:hydrolase activity;;	------	------	------	------
Zm00001d018404		Heparanase-like protein 3	GO:0005975;;GO:0016020;;GO:0016798;	biological_process;;cellular_component;;molecular_function;;	BP:carbohydrate metabolic process;;CC:membrane;;MF:hydrolase activity, acting on glycosyl bonds;;	K07964	HPSE	map05205;;map00531	Proteoglycans in cancer;;Glycosaminoglycan degradation
Zm00001d049419		Germin-like protein subfamily 1 member 8	GO:0005576;;GO:0046872;;GO:0030145;;GO:0045735;	cellular_component;;molecular_function;;molecular_function;;molecular_function;;	CC:extracellular region;;MF:metal ion binding;;MF:manganese ion binding;;MF:nutrient reservoir activity;;	------	------	------	------
Zm00001d020736		Gibberellin receptor GID1L2	GO:0008152;;GO:0016787;	biological_process;;molecular_function;;	BP:metabolic process;;MF:hydrolase activity;;	------	------	------	------
Zm00001d043655		Protein IQ-DOMAIN 31	------	------	------	------	------	------	------
Zm00001d002801	Trihelix-transcription factor 12	GT-2-like 1	------	------	------	------	------	------	------
Zm00001d046157		-	------	------	------	------	------	------	------
Zm00001d003784		Glucan endo-13-beta-glucosidase 14	GO:0005975;;GO:0016021;;GO:0046658;;GO:0016787;;GO:0030247;;GO:0004553;	biological_process;;cellular_component;;cellular_component;;molecular_function;;molecular_function;;molecular_function;;	BP:carbohydrate metabolic process;;CC:integral component of membrane;;CC:anchored component of plasma membrane;;MF:hydrolase activity;;MF:polysaccharide binding;;MF:hydrolase activity, hydrolyzing O-glycosyl compounds;;	------	------	------	------
Zm00001d038977		Octanoyltransferase	GO:0009249;;GO:0006464;;GO:0009107;;GO:0005739;;GO:0016740;;GO:0016415;;GO:0033819;;GO:0016874;	biological_process;;biological_process;;biological_process;;cellular_component;;molecular_function;;molecular_function;;molecular_function;;molecular_function;;	BP:protein lipoylation;;BP:cellular protein modification process;;BP:lipoate biosynthetic process;;CC:mitochondrion;;MF:transferase activity;;MF:octanoyltransferase activity;;MF:lipoy;;MF:ligase activity;;	K03801	lipB	map00785	Lipoic acid metabolism
Zm00001d042862		Lipid binding protein	------	------	------	------	------	------	------
Zm00001d018641		early nodulin-like protein 16	GO:0022900;;GO:0046658;;GO:0016021;;GO:0016020;;GO:0009055;	biological_process;;cellular_component;;cellular_component;;cellular_component;;molecular_function;;	BP:electron transport chain;;CC:anchored component of plasma membrane;;CC:integral component of membrane;;CC:membrane;;MF:electron carrier activity;;	------	------	------	------
Zm00001d047617		Chloroplast protein HCF243	------	------	------	------	------	------	------
Zm00001d030220		alpha/beta-Hydrolases superfamily protein	GO:0006629;;GO:0016020;;GO:0016787;;GO:0016298;	biological_process;;cellular_component;;molecular_function;;molecular_function;;	BP:lipid metabolic process;;CC:membrane;;MF:hydrolase activity;;MF:lipase activity;;	K01054	MGLL	map00561;;map04923;;map04723;;map04714	Glycerolipid metabolism;;Regulation of lipolysis in adipocytes;;Retrograde endocannabinoid signaling;;Thermogenesis
Zm00001d048354		Glutathione S-transferase F9	GO:0006749;;GO:0005737;;GO:0016740;;GO:0004364;;GO:0005515;	biological_process;;cellular_component;;molecular_function;;molecular_function;;molecular_function;;	BP:glutathione metabolic process;;CC:cytoplasm;;MF:transferase activity;;MF:glutathione transferase activity;;MF:protein binding;;	K00799	GST, gst	map00480;;map05204;;map00983;;map00982;;map00980;;map05200;;map05418;;map05225;;map01524	Glutathione metabolism;;Chemical carcinogenesis;;Drug metabolism - other enzymes;;Drug metabolism - cytochrome P450;;Metabolism of xenobiotics by cytochrome P450;;Pathways in cancer;;Fluid shear stress and atherosclerosis;;Hepatocellular carcinoma;;Platinum drug resistance
Zm00001d007785		Nitrate and chloride transporter	GO:0055085;;GO:0016021;;GO:0016020;	biological_process;;cellular_component;;cellular_component;;	BP:transmembrane transport;;CC:integral component of membrane;;CC:membrane;;	------	------	------	------
Zm00001d021774		Membrane lipoprotein lipid attachment site-containing protein-like; protein	------	------	------	------	------	------	------
Zm00001d054080	Trihelix-transcription factor 21	Trihelix transcription factor GTL2	------	------	------	------	------	------	------
Zm00001d026079		Probable methyltransferase PMT15	GO:0032259;;GO:0016020;;GO:0016021;;GO:0005802;;GO:0005774;;GO:0005768;;GO:0008757;;GO:0016740;;GO:0008168;	biological_process;;cellular_component;;cellular_component;;cellular_component;;cellular_component;;cellular_component;;molecular_function;;molecular_function;;molecular_function;;	BP:methylation;;CC:membrane;;CC:integral component of membrane;;CC:trans-Golgi network;;CC:vacuolar membrane;;CC:endosome;;MF:S-adenosylmethionine-dependent methyltransferase activity;;MF:transferase activity;;MF:methyltransferase activity;;	------	------	------	------
Zm00001d052247		Shikimate kinase 1 chloroplastic	GO:0009423;;GO:0016310;;GO:0009073;;GO:0019632;;GO:0005739;;GO:0009507;;GO:0000287;;GO:0016301;;GO:0004765;;GO:0005524;	biological_process;;biological_process;;biological_process;;biological_process;;cellular_component;;cellular_component;;molecular_function;;molecular_function;;molecular_function;;molecular_function;;	BP:chorismate biosynthetic process;;BP:phosphorylation;;BP:aromatic amino acid family biosynthetic process;;BP:shikimate metabolic process;;CC:mitochondrion;;CC:chloroplast;;MF:magnesium ion binding;;MF:kinase activity;;MF:shikimate kinase activity;;MF:ATP binding;;	K00891	E2.7.1.71, aroK, aroL	map00400	Phenylalanine, tyrosine and tryptophan biosynthesis
Zm00001d007097		Protein EARLY RESPONSIVE TO DEHYDRATION 15	------	------	------	------	------	------	------
Zm00001d029520		-	GO:0044550;;GO:0044710;;GO:0055114;;GO:0016020;;GO:0016021;;GO:0004497;;GO:0020037;;GO:0016709;;GO:0016705;;GO:0005488;;GO:0005506;;GO:0016491;	biological_process;;biological_process;;biological_process;;cellular_component;;cellular_component;;molecular_function;;molecular_function;;molecular_function;;molecular_function;;molecular_function;;molecular_function;;molecular_function;;	BP:secondary metabolite biosynthetic process;;BP:single-organism metabolic process;;BP:oxidation-reduction process;;CC:membrane;;CC:integral component of membrane;;MF:monooxygenase activity;;MF:heme binding;;MF:oxidoreductase activity, acting on paired donors, with incorporation or reduction of molecular oxygen, NA;;MF:oxidoreductase activity, acting on paired donors, with incorporation or reduct…	------	------	------	------
Zm00001d005279		Peroxidase 73	GO:0098869;;GO:0042744;;GO:0006979;;GO:0055114;;GO:0005576;;GO:0016491;;GO:0020037;;GO:0004601;;GO:0046872;	biological_process;;biological_process;;biological_process;;biological_process;;cellular_component;;molecular_function;;molecular_function;;molecular_function;;molecular_function;;	BP:cellular oxidant detoxification;;BP:hydrogen peroxide catabolic process;;BP:response to oxidative stress;;BP:oxidation-reduction process;;CC:extracellular region;;MF:oxidoreductase activity;;MF:heme binding;;MF:peroxidase activity;;MF:metal ion binding;;	K00430	E1.11.1.7	map00940	Phenylpropanoid biosynthesis
Zm00001d000169		Serine/threonine-protein kinase MHK	GO:0006468;;GO:0004674;;GO:0005524;	biological_process;;molecular_function;;molecular_function;;	BP:protein phosphorylation;;MF:protein serine/threonine kinase activity;;MF:ATP binding;;	K08829	MAK	------	------
Zm00001d034533		NEP-interacting protein 1	------	------	------	------	------	------	------
Zm00001d020088		-	------	------	------	------	------	------	------
Zm00001d048515		Stress responsive alpha-beta barrel domain protein	GO:0009536;	cellular_component;;	CC:plastid;;	------	------	------	------
Zm00001d025361		-	------	------	------	------	------	------	------
Zm00001d048313		NAD(P)-linked oxidoreductase superfamily protein	GO:0009535;;GO:0009534;;GO:0009536;;GO:0016021;;GO:0016020;;GO:0009507;	cellular_component;;cellular_component;;cellular_component;;cellular_component;;cellular_component;;cellular_component;;	CC:chloroplast thylakoid membrane;;CC:chloroplast thylakoid;;CC:plastid;;CC:integral component of membrane;;CC:membrane;;CC:chloroplast;;	------	------	------	------
Zm00001d010061		-	------	------	------	------	------	------	------
Zm00001d047356	MADS-transcription factor 76	MADS-box transcription factor 56	GO:0006355;;GO:0005634;;GO:0003700;;GO:0046983;;GO:0003677;	biological_process;;cellular_component;;molecular_function;;molecular_function;;molecular_function;;	BP:regulation of transcription, DNA-templated;;CC:nucleus;;MF:transcription factor activity, sequence-specific DNA binding;;MF:protein dimerization activity;;MF:DNA binding;;	------	------	------	------
Zm00001d052261		Aquaporin NIP1-2	GO:0015840;;GO:0009992;;GO:0015708;;GO:0006810;;GO:0034220;;GO:0006833;;GO:0015793;;GO:0055085;;GO:0016021;;GO:0048226;;GO:0005887;;GO:0016020;;GO:0015250;;GO:0005215;;GO:0015267;;GO:0015115;;GO:0015254;	biological_process;;biological_process;;biological_process;;biological_process;;biological_process;;biological_process;;biological_process;;biological_process;;cellular_component;;cellular_component;;cellular_component;;cellular_component;;molecular_function;;molecular_function;;molecular_function;;molecular_function;;molecular_function;;	BP:urea transport;;BP:cellular water homeostasis;;BP:silicate transport;;BP:transport;;BP:ion transmembrane transport;;BP:water transport;;BP:glycerol transport;;BP:transmembrane transport;;CC:integral component of membrane;;CC:Casparian strip;;CC:integral component of plasma membrane;;CC:membrane;;MF:water channel activity;;MF:transporter activity;;MF:channel activity;;MF:silicate transmembrane …	K09874	NIP	------	------
Zm00001d042108		Probable calcium-binding protein CML36	GO:0005509;	molecular_function;;	MF:calcium ion binding;;	K13448	CML	map04626	Plant-pathogen interaction
Zm00001d052828		Salicylate/benzoate carboxyl methyltransferase	GO:0032259;;GO:0008168;;GO:0016740;	biological_process;;molecular_function;;molecular_function;;	BP:methylation;;MF:methyltransferase activity;;MF:transferase activity;;	K21485	AAMT	------	------
Zm00001d047235		Serine carboxypeptidase-like 51	GO:0006508;;GO:0016787;;GO:0008233;;GO:0004180;;GO:0004185;	biological_process;;molecular_function;;molecular_function;;molecular_function;;molecular_function;;	BP:proteolysis;;MF:hydrolase activity;;MF:peptidase activity;;MF:carboxypeptidase activity;;MF:serine-type carboxypeptidase activity;;	K09646	SCPEP1	------	------
Zm00001d038196		Beta-hexosaminidase 3	GO:0005975;;GO:0004563;;GO:0004553;	biological_process;;molecular_function;;molecular_function;;	BP:carbohydrate metabolic process;;MF:beta-N-acetylhexosaminidase activity;;MF:hydrolase activity, hydrolyzing O-glycosyl compounds;;	K12373	HEXA_B	map00520;;map00603;;map00604;;map00511;;map00513;;map00531;;map04142	Amino sugar and nucleotide sugar metabolism;;Glycosphingolipid biosynthesis - globo and isoglobo series;;Glycosphingolipid biosynthesis - ganglio series;;Other glycan degradation;;Various types of N-glycan biosynthesis;;Glycosaminoglycan degradation;;Lysosome
Zm00001d029963	MYB-related-transcription factor 32	myb-like transcription factor family protein	GO:0009744;;GO:0006355;;GO:0006351;;GO:0009739;;GO:0045893;;GO:0005634;;GO:0003700;;GO:0003677;	biological_process;;biological_process;;biological_process;;biological_process;;biological_process;;cellular_component;;molecular_function;;molecular_function;;	BP:response to sucrose;;BP:regulation of transcription, DNA-templated;;BP:transcription, DNA-templated;;BP:response to gibberellin;;BP:positive regulation of transcription, DNA-templated;;CC:nucleus;;MF:transcription factor activity, sequence-specific DNA binding;;MF:DNA binding;;	------	------	------	------
Zm00001d003833		-	------	------	------	------	------	------	------
Zm00001d051756		Potassium transporter 8	GO:0071805;;GO:0016020;;GO:0016021;;GO:0005886;;GO:0015079;	biological_process;;cellular_component;;cellular_component;;cellular_component;;molecular_function;;	BP:potassium ion transmembrane transport;;CC:membrane;;CC:integral component of membrane;;CC:plasma membrane;;MF:potassium ion transmembrane transporter activity;;	K03549	kup	------	------
Zm00001d007073		Serine carboxypeptidase-like 40	GO:0051603;;GO:0006508;;GO:0016020;;GO:0016021;;GO:0016787;;GO:0004180;;GO:0004185;;GO:0008233;	biological_process;;biological_process;;cellular_component;;cellular_component;;molecular_function;;molecular_function;;molecular_function;;molecular_function;;	BP:proteolysis involved in cellular protein catabolic process;;BP:proteolysis;;CC:membrane;;CC:integral component of membrane;;MF:hydrolase activity;;MF:carboxypeptidase activity;;MF:serine-type carboxypeptidase activity;;MF:peptidase activity;;	K16297	SCPL-II	------	------
Zm00001d045728	brassinosteroid insensitive1-associated receptor kinase like1	Protein NSP-INTERACTING KINASE 1	GO:0006468;;GO:0016310;;GO:0016020;;GO:0016021;;GO:0016301;;GO:0000166;;GO:0004674;;GO:0016740;;GO:0005515;;GO:0004672;;GO:0005524;	biological_process;;biological_process;;cellular_component;;cellular_component;;molecular_function;;molecular_function;;molecular_function;;molecular_function;;molecular_function;;molecular_function;;molecular_function;;	BP:protein phosphorylation;;BP:phosphorylation;;CC:membrane;;CC:integral component of membrane;;MF:kinase activity;;MF:nucleotide binding;;MF:protein serine/threonine kinase activity;;MF:transferase activity;;MF:protein binding;;MF:protein kinase activity;;MF:ATP binding;;	------	------	------	------
Zm00001d047269	GRMZM2G359322	Protein EARLY FLOWERING 4	GO:0042753;	biological_process;;	BP:positive regulation of circadian rhythm;;	------	------	------	------
Zm00001d051636		Delta(12)-fatty-acid desaturase	GO:0055114;;GO:0006629;;GO:0016021;;GO:0016020;;GO:0016717;	biological_process;;biological_process;;cellular_component;;cellular_component;;molecular_function;;	BP:oxidation-reduction process;;BP:lipid metabolic process;;CC:integral component of membrane;;CC:membrane;;MF:oxidoreductase activity, acting on paired donors, with oxidation of a pair of donors resulting in the reduction of molecular oxygen to two molecules of water;;	K10256	FAD2	map01040	Biosynthesis of unsaturated fatty acids
ENSRNA049477031	MIR169_5	microRNA MIR169_5	------	------	------	------	------	------	------
Zm00001d020877		Photosystem I reaction center subunit V chloroplastic	GO:0042550;;GO:0050821;;GO:0009780;;GO:0009773;;GO:0015979;;GO:0009941;;GO:0009536;;GO:0009522;;GO:0016021;;GO:0016020;;GO:0030093;;GO:0016168;	biological_process;;biological_process;;biological_process;;biological_process;;biological_process;;cellular_component;;cellular_component;;cellular_component;;cellular_component;;cellular_component;;cellular_component;;molecular_function;;	BP:photosystem I stabilization;;BP:protein stabilization;;BP:photosynthetic NADP+ reduction;;BP:photosynthetic electron transport in photosystem I;;BP:photosynthesis;;CC:chloroplast envelope;;CC:plastid;;CC:photosystem I;;CC:integral component of membrane;;CC:membrane;;CC:chloroplast photosystem I;;MF:chlorophyll binding;;	K08905	psaG	map00195	Photosynthesis
Zm00001d025195		Serine carboxypeptidase-like 20	GO:0051603;;GO:0019748;;GO:0006508;;GO:0005773;;GO:0005777;;GO:0004180;;GO:0016787;;GO:0004185;;GO:0016747;;GO:0008233;	biological_process;;biological_process;;biological_process;;cellular_component;;cellular_component;;molecular_function;;molecular_function;;molecular_function;;molecular_function;;molecular_function;;	BP:proteolysis involved in cellular protein catabolic process;;BP:secondary metabolic process;;BP:proteolysis;;CC:vacuole;;CC:peroxisome;;MF:carboxypeptidase activity;;MF:hydrolase activity;;MF:serine-type carboxypeptidase activity;;MF:transferase activity, transferring acyl groups other than amino-acyl groups;;MF:peptidase activity;;	K16296	SCPL-I	------	------
Zm00001d003966		-	------	------	------	------	------	------	------
Zm00001d027749		Sulfate transporter 3.1	GO:1902358;;GO:0008272;;GO:0055085;;GO:0016021;;GO:0016020;;GO:0005887;;GO:0009507;;GO:0015116;;GO:0008271;	biological_process;;biological_process;;biological_process;;cellular_component;;cellular_component;;cellular_component;;cellular_component;;molecular_function;;molecular_function;;	BP:sulfate transmembrane transport;;BP:sulfate transport;;BP:transmembrane transport;;CC:integral component of membrane;;CC:membrane;;CC:integral component of plasma membrane;;CC:chloroplast;;MF:sulfate transmembrane transporter activity;;MF:secondary active sulfate transmembrane transporter activity;;	K17471	SULTR3	------	------
Zm00001d020793		Cupredoxin superfamily protein	GO:0022900;;GO:0046658;;GO:0016021;;GO:0009055;	biological_process;;cellular_component;;cellular_component;;molecular_function;;	BP:electron transport chain;;CC:anchored component of plasma membrane;;CC:integral component of membrane;;MF:electron carrier activity;;	------	------	------	------
Zm00001d006002		-	GO:0016226;;GO:0009536;;GO:0005506;;GO:0051536;	biological_process;;cellular_component;;molecular_function;;molecular_function;;	BP:iron-sulfur cluster assembly;;CC:plastid;;MF:iron ion binding;;MF:iron-sulfur cluster binding;;	------	------	------	------
Zm00001d017869		Aspartyl protease AED1	GO:0006508;;GO:0030163;;GO:0008233;;GO:0004190;	biological_process;;biological_process;;molecular_function;;molecular_function;;	BP:proteolysis;;BP:protein catabolic process;;MF:peptidase activity;;MF:aspartic-type endopeptidase activity;;	------	------	------	------
Zm00001d038612		Transcription factor bHLH112	GO:0046983;	molecular_function;;	MF:protein dimerization activity;;	------	------	------	------
Zm00001d040562		ABC transporter B family member 21	GO:0055085;;GO:0043190;;GO:0016021;;GO:0016020;;GO:0042626;;GO:0000166;;GO:0016887;;GO:0005524;	biological_process;;cellular_component;;cellular_component;;cellular_component;;molecular_function;;molecular_function;;molecular_function;;molecular_function;;	BP:transmembrane transport;;CC:ATP-binding cassett;;CC:integral component of membrane;;CC:membrane;;MF:ATPase activity, coupled to transmembrane movement of substances;;MF:nucleotide binding;;MF:ATPase activity;;MF:ATP binding;;	K05658	ABCB1, CD243	map05206;;map02010;;map04976;;map05226	MicroRNAs in cancer;;ABC transporters;;Bile secretion;;Gastric cancer
Zm00001d049432		Germin-like protein subfamily 1 member 8	GO:0005576;;GO:0046872;;GO:0030145;;GO:0045735;	cellular_component;;molecular_function;;molecular_function;;molecular_function;;	CC:extracellular region;;MF:metal ion binding;;MF:manganese ion binding;;MF:nutrient reservoir activity;;	------	------	------	------
Zm00001d021318		DNA-(apurinic or apyrimidinic site) lyase 2	GO:0006284;;GO:0006281;;GO:0090305;;GO:0005634;;GO:0005622;;GO:0004518;;GO:0004519;;GO:0003677;;GO:0003906;;GO:0008270;;GO:0008311;;GO:0016829;	biological_process;;biological_process;;biological_process;;cellular_component;;cellular_component;;molecular_function;;molecular_function;;molecular_function;;molecular_function;;molecular_function;;molecular_function;;molecular_function;;	BP:base-excision repair;;BP:DNA repair;;BP:nucleic acid phosphodiester bond hydrolysis;;CC:nucleus;;CC:intracellular;;MF:nuclease activity;;MF:endonuclease activity;;MF:DNA binding;;MF:DNA;;MF:zinc ion binding;;MF:double-stranded DNA 3'-5' exodeoxyribonuclease activity;;MF:lyase activity;;	K10772	APEX2	map03410	Base excision repair
Zm00001d008672		Cycloartenol synthase	------	------	------	K01853	CAS1	map00100	Steroid biosynthesis
Zm00001d049201		Putative cytochrome P450 superfamily protein	GO:0055114;;GO:0016021;;GO:0004497;;GO:0020037;;GO:0016705;;GO:0005506;;GO:0046872;;GO:0016491;	biological_process;;cellular_component;;molecular_function;;molecular_function;;molecular_function;;molecular_function;;molecular_function;;molecular_function;;	BP:oxidation-reduction process;;CC:integral component of membrane;;MF:monooxygenase activity;;MF:heme binding;;MF:oxidoreductase activity, acting on paired donors, with incorporation or reduction of molecular oxygen;;MF:iron ion binding;;MF:metal ion binding;;MF:oxidoreductase activity;;	K20665	CYP94B	------	------
Zm00001d046936		Core-2/I-branching beta-16-N-acetylglucosaminyltransferase family protein	GO:0016021;;GO:0016020;;GO:0008375;;GO:0016740;;GO:0016757;	cellular_component;;cellular_component;;molecular_function;;molecular_function;;molecular_function;;	CC:integral component of membrane;;CC:membrane;;MF:acetylglucosaminyltransferase activity;;MF:transferase activity;;MF:transferase activity, transferring glycosyl groups;;	------	------	------	------
[truncated: 417 more rows]

## Sheet: Brown
List of 310 DEGs clustered into module 3 (Brown)
Gene ID	Gene Name	Gene Description	GO_id	GO_term	Go_description	KO_id	KO_name	Pathway_id	Pathway_definition
[truncated: 310 more rows]

## Sheet: Yellow
List of 284 DEGs clustered into module 4 (Yellow)
[truncated: 285 more rows]

[truncated: 8 more sheets: Green, Red, Black, Pink, Magenta, Purple, Greenyellow, Tan]
