# Supplementary material for: Global Transcriptome and Weighted Gene Co-expression Network Analyses of Growth-Stage-Specific Drought Stress Responses in Maize
Source: Front Genet. 2021 Jan 26;12:645443. doi: 10.3389/fgene.2021.645443 (PMC7870802; doi:10.3389/fgene.2021.645443)
Supplement: Supplementary file 1 [file Data_Sheet_1.ZIP › Supplementary Material/Supplemantery Tables/Supplementary Table 5.xls]

## Sheet: Supplementary Table 5
	Supplementary Table 5.Enrichment analysis of DEGs clustered into Modules using GO terms from GO Slim
	Module	GO ID	GO enrichment terms	Gene numbers	P-value	FDR	Gene list
	M1	GO:0006520	cellular amino acid metabolic process	41	1.3908e-08	1.7176e-05	ZM00001D048736|ZM00001D042117|ZM00001D024203|ZM00001D039081|ZM00001D024048|ZM00001D015037|ZM00001D013015|ZM00001D013778|ZM00001D008975|ZM00001D007369|ZM00001D002051|ZM00001D000153|ZM00001D029853|ZM00001D029237|ZM00001D008498|ZM00001D028303|ZM00001D003744|ZM00001D036741|ZM00001D050134|ZM00001D049929|ZM00001D017168|ZM00001D042264|ZM00001D049579|ZM00001D049956|ZM00001D045610|ZM00001D025984|ZM00001D0…
		GO:0043436	oxoacid metabolic process	56	2.1234e-07	9.6085e-05	ZM00001D048736|ZM00001D018206|ZM00001D042117|ZM00001D024203|ZM00001D024048|ZM00001D022144|ZM00001D048890|ZM00001D049187|ZM00001D031659|ZM00001D049188|ZM00001D002051|ZM00001D000153|ZM00001D029853|ZM00001D003744|ZM00001D036741|ZM00001D050134|ZM00001D049956|ZM00001D024159|ZM00001D013223|ZM00001D019926|ZM00001D046200|ZM00001D021000|ZM00001D031449|ZM00001D033747|ZM00001D031769|ZM00001D028154|ZM00001D0…
		GO:0006082	organic acid metabolic process	56	2.334e-07	9.6085e-05	ZM00001D048736|ZM00001D018206|ZM00001D042117|ZM00001D024203|ZM00001D024048|ZM00001D022144|ZM00001D048890|ZM00001D049187|ZM00001D031659|ZM00001D049188|ZM00001D002051|ZM00001D000153|ZM00001D029853|ZM00001D003744|ZM00001D036741|ZM00001D050134|ZM00001D049956|ZM00001D024159|ZM00001D013223|ZM00001D019926|ZM00001D046200|ZM00001D021000|ZM00001D031449|ZM00001D033747|ZM00001D031769|ZM00001D028154|ZM00001D0…
		GO:0044281	small molecule metabolic process	83	5.9364e-07	0.00018329	ZM00001D048736|ZM00001D018206|ZM00001D042117|ZM00001D024203|ZM00001D024048|ZM00001D021410|ZM00001D025015|ZM00001D022144|ZM00001D021170|ZM00001D048890|ZM00001D049187|ZM00001D031659|ZM00001D049188|ZM00001D002051|ZM00001D000153|ZM00001D029853|ZM00001D003744|ZM00001D036741|ZM00001D050134|ZM00001D014292|ZM00001D040020|ZM00001D044228|ZM00001D049956|ZM00001D024159|ZM00001D013223|ZM00001D042005|ZM00001D0…
		GO:0009266	response to temperature stimulus	16	7.57e-07	0.000187	ZM00001D037480|ZM00001D015520|ZM00001D042117|ZM00001D025984|ZM00001D013015|ZM00001D049187|ZM00001D038806|ZM00001D048073|ZM00001D033872|ZM00001D012929|ZM00001D039637|ZM00001D029557|ZM00001D043835|ZM00001D028408|ZM00001D005507|ZM00001D034074
		GO:0019752	carboxylic acid metabolic process	53	1.5528e-06	0.00031962	ZM00001D048736|ZM00001D042117|ZM00001D024203|ZM00001D024048|ZM00001D022144|ZM00001D048890|ZM00001D049187|ZM00001D031659|ZM00001D049188|ZM00001D002051|ZM00001D000153|ZM00001D029853|ZM00001D003744|ZM00001D036741|ZM00001D050134|ZM00001D049956|ZM00001D024159|ZM00001D013223|ZM00001D019926|ZM00001D046200|ZM00001D021000|ZM00001D031449|ZM00001D033747|ZM00001D028154|ZM00001D033108|ZM00001D035802|ZM00001D0…
		GO:0009064	glutamine family amino acid metabolic process	10	5.4542e-05	0.0074844	ZM00001D048050|ZM00001D011357|ZM00001D011610|ZM00001D029853|ZM00001D009631|ZM00001D042117|ZM00001D039081|ZM00001D024048|ZM00001D013015|ZM00001D033747
		GO:0006399	tRNA metabolic process	18	0.00017348	0.017854	ZM00001D021359|ZM00001D017897|ZM00001D049579|ZM00001D017544|ZM00001D015037|ZM00001D046200|ZM00001D013778|ZM00001D046581|ZM00001D009690|ZM00001D008975|ZM00001D007369|ZM00001D033108|ZM00001D035802|ZM00001D002585|ZM00001D008498|ZM00001D003744|ZM00001D036741|ZM00001D019075
		GO:1901605	alpha-amino acid metabolic process	20	0.00022005	0.020905	ZM00001D042264|ZM00001D042117|ZM00001D049956|ZM00001D045610|ZM00001D039081|ZM00001D024048|ZM00001D013223|ZM00001D013015|ZM00001D033747|ZM00001D048050|ZM00001D028154|ZM00001D002051|ZM00001D011357|ZM00001D011610|ZM00001D000153|ZM00001D029853|ZM00001D009631|ZM00001D003015|ZM00001D002880|ZM00001D050134
		GO:0034660	ncRNA metabolic process	24	0.00033309	0.023375	ZM00001D018345|ZM00001D021359|ZM00001D022246|ZM00001D017897|ZM00001D049579|ZM00001D017887|ZM00001D017544|ZM00001D015037|ZM00001D046200|ZM00001D013778|ZM00001D046581|ZM00001D009690|ZM00001D008975|ZM00001D007369|ZM00001D033108|ZM00001D035802|ZM00001D002585|ZM00001D008498|ZM00001D052952|ZM00001D038777|ZM00001D003744|ZM00001D036741|ZM00001D043526|ZM00001D019075
		GO:0006553	lysine metabolic process	5	0.00037854	0.023375	ZM00001D042264|ZM00001D000153|ZM00001D049956|ZM00001D013223|ZM00001D050134
		GO:0009085	lysine biosynthetic process	5	0.00037854	0.023375	ZM00001D042264|ZM00001D000153|ZM00001D049956|ZM00001D013223|ZM00001D050134
		GO:0009089	lysine biosynthetic process via diaminopimelate	5	0.00037854	0.023375	ZM00001D042264|ZM00001D000153|ZM00001D049956|ZM00001D013223|ZM00001D050134
		GO:0046451	diaminopimelate metabolic process	5	0.00037854	0.023375	ZM00001D042264|ZM00001D000153|ZM00001D049956|ZM00001D013223|ZM00001D050134
		GO:0009408	response to heat	8	0.000497	0.0289	ZM00001D038806|ZM00001D048073|ZM00001D015520|ZM00001D033872|ZM00001D042117|ZM00001D029557|ZM00001D013015|ZM00001D028408
		GO:0009084	glutamine family amino acid biosynthetic process	6	0.00077233	0.038153	ZM00001D048050|ZM00001D011610|ZM00001D042117|ZM00001D024048|ZM00001D013015|ZM00001D033747
	M2	GO:0015979	photosynthesis	12	1.7757e-06	0.00099616	ZM00001D006587|ZM00001D043167|ZM00001D041819|ZM00001D018034|ZM00001D050403|ZM00001D018623|ZM00001D035135|ZM00001D011285|ZM00001D013039|ZM00001D039687|ZM00001D001820|ZM00001D020877
		GO:0005975	carbohydrate metabolic process	32	3.7532e-06	0.0010528	ZM00001D038196|ZM00001D021732|ZM00001D044211|ZM00001D043965|ZM00001D013573|ZM00001D042654|ZM00001D023950|ZM00001D036608|ZM00001D010039|ZM00001D003784|ZM00001D001941|ZM00001D030282|ZM00001D043993|ZM00001D020974|ZM00001D021304|ZM00001D015783|ZM00001D017502|ZM00001D024037|ZM00001D020272|ZM00001D024531|ZM00001D049510|ZM00001D019507|ZM00001D013524|ZM00001D033649|ZM00001D014614|ZM00001D053015|ZM00001D0…
		GO:0048579	negative regulation of long-day photoperiodism, flowering	3	0.00020618	0.038555	ZM00001D028432|ZM00001D007240|ZM00001D049485
	M3	GO:0042254	ribosome biogenesis	21	8.118e-18	3.6288e-15	ZM00001D045028|ZM00001D020853|ZM00001D019200|ZM00001D046587|ZM00001D001808|ZM00001D022058|ZM00001D023552|ZM00001D014988|ZM00001D002190|ZM00001D026195|ZM00001D029046|ZM00001D026022|ZM00001D007514|ZM00001D008762|ZM00001D006100|ZM00001D009597|ZM00001D051652|ZM00001D038622|ZM00001D038896|ZM00001D040768|ZM00001D001973
		GO:0022613	ribonucleoprotein complex biogenesis	23	2.351e-17	5.2546e-15	ZM00001D045028|ZM00001D020853|ZM00001D019200|ZM00001D046587|ZM00001D001808|ZM00001D022058|ZM00001D023552|ZM00001D014988|ZM00001D002190|ZM00001D050916|ZM00001D026195|ZM00001D029046|ZM00001D026022|ZM00001D007514|ZM00001D008762|ZM00001D006100|ZM00001D009597|ZM00001D051652|ZM00001D038622|ZM00001D038896|ZM00001D039038|ZM00001D040768|ZM00001D001973
		GO:0006396	RNA processing	26	1.2636e-12	1.8828e-10	ZM00001D021335|ZM00001D001808|ZM00001D019339|ZM00001D017216|ZM00001D023552|ZM00001D014988|ZM00001D050916|ZM00001D026195|ZM00001D040293|ZM00001D029375|ZM00001D027751|ZM00001D042266|ZM00001D020853|ZM00001D019200|ZM00001D046587|ZM00001D022058|ZM00001D009879|ZM00001D008327|ZM00001D007514|ZM00001D009597|ZM00001D051652|ZM00001D038896|ZM00001D040768|ZM00001D001973|ZM00001D034251|ZM00001D009618
		GO:0010467	gene expression	52	4.7317e-12	5.2877e-10	ZM00001D021379|ZM00001D021335|ZM00001D046835|ZM00001D001808|ZM00001D019339|ZM00001D049945|ZM00001D023552|ZM00001D022386|ZM00001D026195|ZM00001D040293|ZM00001D008360|ZM00001D029375|ZM00001D027751|ZM00001D051662|ZM00001D032587|ZM00001D034440|ZM00001D035094|ZM00001D019200|ZM00001D022058|ZM00001D052689|ZM00001D008327|ZM00001D007514|ZM00001D052003|ZM00001D031560|ZM00001D001973|ZM00001D014082|ZM00001D0…
		GO:0006364	rRNA processing	13	6.1986e-11	5.0732e-09	ZM00001D019200|ZM00001D046587|ZM00001D001808|ZM00001D022058|ZM00001D023552|ZM00001D014988|ZM00001D026195|ZM00001D007514|ZM00001D009597|ZM00001D051652|ZM00001D038896|ZM00001D040768|ZM00001D001973
		GO:0016072	rRNA metabolic process	13	7.902e-11	5.0732e-09	ZM00001D019200|ZM00001D046587|ZM00001D001808|ZM00001D022058|ZM00001D023552|ZM00001D014988|ZM00001D026195|ZM00001D007514|ZM00001D009597|ZM00001D051652|ZM00001D038896|ZM00001D040768|ZM00001D001973
		GO:0034470	ncRNA processing	15	7.9631e-10	4.4494e-08	ZM00001D042266|ZM00001D019200|ZM00001D046587|ZM00001D001808|ZM00001D022058|ZM00001D023552|ZM00001D014988|ZM00001D026195|ZM00001D007514|ZM00001D009597|ZM00001D051652|ZM00001D038896|ZM00001D040768|ZM00001D001973|ZM00001D034251
		GO:0034660	ncRNA metabolic process	17	6.397e-09	3.1772e-07	ZM00001D042266|ZM00001D019200|ZM00001D046587|ZM00001D001808|ZM00001D022058|ZM00001D052689|ZM00001D023552|ZM00001D014988|ZM00001D026195|ZM00001D007514|ZM00001D009597|ZM00001D051652|ZM00001D031674|ZM00001D038896|ZM00001D040768|ZM00001D001973|ZM00001D034251
		GO:0016070	RNA metabolic process	36	2.8009e-08	1.252e-06	ZM00001D015196|ZM00001D021335|ZM00001D046835|ZM00001D022169|ZM00001D001808|ZM00001D019339|ZM00001D017216|ZM00001D014122|ZM00001D023331|ZM00001D023552|ZM00001D014988|ZM00001D050916|ZM00001D026195|ZM00001D040293|ZM00001D029375|ZM00001D027751|ZM00001D035953|ZM00001D031674|ZM00001D032587|ZM00001D038622|ZM00001D042266|ZM00001D020853|ZM00001D019200|ZM00001D046587|ZM00001D022058|ZM00001D052689|ZM00001D0…
		GO:0044085	cellular component biogenesis	26	7.9446e-11	5.0732e-09	ZM00001D045028|ZM00001D001808|ZM00001D015313|ZM00001D050874|ZM00001D023552|ZM00001D014988|ZM00001D050916|ZM00001D026195|ZM00001D026022|ZM00001D038622|ZM00001D039038|ZM00001D020853|ZM00001D019200|ZM00001D046587|ZM00001D022058|ZM00001D002190|ZM00001D016935|ZM00001D029046|ZM00001D007514|ZM00001D008762|ZM00001D006100|ZM00001D009597|ZM00001D051652|ZM00001D038896|ZM00001D040768|ZM00001D001973
	M5	GO:0043043	peptide biosynthetic process	113	7.1518e-113	0	ZM00001D025857|ZM00001D021018|ZM00001D013076|ZM00001D021652|ZM00001D049666|ZM00001D005200|ZM00001D002450|ZM00001D031611|ZM00001D036985|ZM00001D039299|ZM00001D049674|ZM00001D014679|ZM00001D010528|ZM00001D049552|ZM00001D009417|ZM00001D029124|ZM00001D009652|ZM00001D005334|ZM00001D006388|ZM00001D004009|ZM00001D034790|ZM00001D036570|ZM00001D012161|ZM00001D017850|ZM00001D013252|ZM00001D043942|ZM00001D0…
		GO:0006518	peptide metabolic process	113	6.8705e-111	0	ZM00001D025857|ZM00001D021018|ZM00001D013076|ZM00001D021652|ZM00001D049666|ZM00001D005200|ZM00001D002450|ZM00001D031611|ZM00001D036985|ZM00001D039299|ZM00001D049674|ZM00001D014679|ZM00001D010528|ZM00001D049552|ZM00001D009417|ZM00001D029124|ZM00001D009652|ZM00001D005334|ZM00001D006388|ZM00001D004009|ZM00001D034790|ZM00001D036570|ZM00001D012161|ZM00001D017850|ZM00001D013252|ZM00001D043942|ZM00001D0…
		GO:0043604	amide biosynthetic process	113	4.5918e-110	0	ZM00001D025857|ZM00001D021018|ZM00001D013076|ZM00001D021652|ZM00001D049666|ZM00001D005200|ZM00001D002450|ZM00001D031611|ZM00001D036985|ZM00001D039299|ZM00001D049674|ZM00001D014679|ZM00001D010528|ZM00001D049552|ZM00001D009417|ZM00001D029124|ZM00001D009652|ZM00001D005334|ZM00001D006388|ZM00001D004009|ZM00001D034790|ZM00001D036570|ZM00001D012161|ZM00001D017850|ZM00001D013252|ZM00001D043942|ZM00001D0…
		GO:0043603	cellular amide metabolic process	113	1.3913e-106	0	ZM00001D025857|ZM00001D021018|ZM00001D013076|ZM00001D021652|ZM00001D049666|ZM00001D005200|ZM00001D002450|ZM00001D031611|ZM00001D036985|ZM00001D039299|ZM00001D049674|ZM00001D014679|ZM00001D010528|ZM00001D049552|ZM00001D009417|ZM00001D029124|ZM00001D009652|ZM00001D005334|ZM00001D006388|ZM00001D004009|ZM00001D034790|ZM00001D036570|ZM00001D012161|ZM00001D017850|ZM00001D013252|ZM00001D043942|ZM00001D0…
		GO:0044267	cellular protein metabolic process	114	4.2212e-84	1.1538e-82	ZM00001D025857|ZM00001D021018|ZM00001D013076|ZM00001D021652|ZM00001D049666|ZM00001D005200|ZM00001D002450|ZM00001D031611|ZM00001D036985|ZM00001D039299|ZM00001D049674|ZM00001D014679|ZM00001D010528|ZM00001D049552|ZM00001D009417|ZM00001D029124|ZM00001D009652|ZM00001D005334|ZM00001D006388|ZM00001D004009|ZM00001D034790|ZM00001D036570|ZM00001D042333|ZM00001D012161|ZM00001D017850|ZM00001D013252|ZM00001D0…
		GO:0019538	protein metabolic process	114	1.5735e-81	3.6865e-80	ZM00001D025857|ZM00001D021018|ZM00001D013076|ZM00001D021652|ZM00001D049666|ZM00001D005200|ZM00001D002450|ZM00001D031611|ZM00001D036985|ZM00001D039299|ZM00001D049674|ZM00001D014679|ZM00001D010528|ZM00001D049552|ZM00001D009417|ZM00001D029124|ZM00001D009652|ZM00001D005334|ZM00001D006388|ZM00001D004009|ZM00001D034790|ZM00001D036570|ZM00001D042333|ZM00001D012161|ZM00001D017850|ZM00001D013252|ZM00001D0…
		GO:1901566	organonitrogen compound biosynthetic process	114	1.3496e-80	2.7666e-79	ZM00001D025857|ZM00001D021018|ZM00001D013076|ZM00001D021652|ZM00001D049666|ZM00001D005200|ZM00001D002450|ZM00001D031611|ZM00001D036985|ZM00001D039299|ZM00001D049674|ZM00001D014679|ZM00001D010528|ZM00001D049552|ZM00001D009417|ZM00001D029124|ZM00001D009652|ZM00001D005334|ZM00001D006388|ZM00001D004009|ZM00001D034790|ZM00001D036570|ZM00001D042333|ZM00001D012161|ZM00001D017850|ZM00001D013252|ZM00001D0…
		GO:0034645	cellular macromolecule biosynthetic process	119	3.5642e-76	6.4948e-75	ZM00001D025857|ZM00001D021018|ZM00001D013076|ZM00001D021652|ZM00001D049666|ZM00001D005200|ZM00001D002450|ZM00001D031611|ZM00001D036985|ZM00001D039299|ZM00001D049674|ZM00001D014679|ZM00001D010528|ZM00001D049552|ZM00001D009417|ZM00001D029124|ZM00001D009652|ZM00001D005334|ZM00001D006388|ZM00001D004009|ZM00001D034790|ZM00001D036570|ZM00001D042333|ZM00001D012161|ZM00001D017850|ZM00001D013252|ZM00001D0…
		GO:0009059	macromolecule biosynthetic process	119	1.996e-75	3.2735e-74	ZM00001D025857|ZM00001D021018|ZM00001D013076|ZM00001D021652|ZM00001D049666|ZM00001D005200|ZM00001D002450|ZM00001D031611|ZM00001D036985|ZM00001D039299|ZM00001D049674|ZM00001D014679|ZM00001D010528|ZM00001D049552|ZM00001D009417|ZM00001D029124|ZM00001D009652|ZM00001D005334|ZM00001D006388|ZM00001D004009|ZM00001D034790|ZM00001D036570|ZM00001D042333|ZM00001D012161|ZM00001D017850|ZM00001D013252|ZM00001D0…
		GO:0044271	cellular nitrogen compound biosynthetic process	116	3.9355e-73	5.8674e-72	ZM00001D025857|ZM00001D021018|ZM00001D013076|ZM00001D021652|ZM00001D049666|ZM00001D005200|ZM00001D002450|ZM00001D031611|ZM00001D036985|ZM00001D039299|ZM00001D049674|ZM00001D014679|ZM00001D010528|ZM00001D049552|ZM00001D009417|ZM00001D029124|ZM00001D009652|ZM00001D005334|ZM00001D006388|ZM00001D004009|ZM00001D034790|ZM00001D036570|ZM00001D012161|ZM00001D017850|ZM00001D013252|ZM00001D043942|ZM00001D0…
		GO:1901564	organonitrogen compound metabolic process	114	3.2944e-58	4.1561e-57	ZM00001D025857|ZM00001D021018|ZM00001D013076|ZM00001D021652|ZM00001D049666|ZM00001D005200|ZM00001D002450|ZM00001D031611|ZM00001D036985|ZM00001D039299|ZM00001D049674|ZM00001D014679|ZM00001D010528|ZM00001D049552|ZM00001D009417|ZM00001D029124|ZM00001D009652|ZM00001D005334|ZM00001D006388|ZM00001D004009|ZM00001D034790|ZM00001D036570|ZM00001D042333|ZM00001D012161|ZM00001D017850|ZM00001D013252|ZM00001D0…
		GO:0044249	cellular biosynthetic process	119	7.6465e-55	8.9573e-54	ZM00001D025857|ZM00001D021018|ZM00001D013076|ZM00001D021652|ZM00001D049666|ZM00001D005200|ZM00001D002450|ZM00001D031611|ZM00001D036985|ZM00001D039299|ZM00001D049674|ZM00001D014679|ZM00001D010528|ZM00001D049552|ZM00001D009417|ZM00001D029124|ZM00001D009652|ZM00001D005334|ZM00001D006388|ZM00001D004009|ZM00001D034790|ZM00001D036570|ZM00001D042333|ZM00001D012161|ZM00001D017850|ZM00001D013252|ZM00001D0…
		G0:1901576	organic substance biosynthetic process	119	1.1762e-53	1.286e-52	ZM00001D025857|ZM00001D021018|ZM00001D013076|ZM00001D021652|ZM00001D049666|ZM00001D005200|ZM00001D002450|ZM00001D031611|ZM00001D036985|ZM00001D039299|ZM00001D049674|ZM00001D014679|ZM00001D010528|ZM00001D049552|ZM00001D009417|ZM00001D029124|ZM00001D009652|ZM00001D005334|ZM00001D006388|ZM00001D004009|ZM00001D034790|ZM00001D036570|ZM00001D042333|ZM00001D012161|ZM00001D017850|ZM00001D013252|ZM00001D0…
		GO:0044260	cellular macromolecule metabolic process	119	6.6284e-52	6.7942e-51	ZM00001D025857|ZM00001D021018|ZM00001D013076|ZM00001D021652|ZM00001D049666|ZM00001D005200|ZM00001D002450|ZM00001D031611|ZM00001D036985|ZM00001D039299|ZM00001D049674|ZM00001D014679|ZM00001D010528|ZM00001D049552|ZM00001D009417|ZM00001D029124|ZM00001D009652|ZM00001D005334|ZM00001D006388|ZM00001D004009|ZM00001D034790|ZM00001D036570|ZM00001D042333|ZM00001D012161|ZM00001D017850|ZM00001D013252|ZM00001D0…
		GO:0009058	biosynthetic process	119	1.4293e-50	1.3789e-49	ZM00001D025857|ZM00001D021018|ZM00001D013076|ZM00001D021652|ZM00001D049666|ZM00001D005200|ZM00001D002450|ZM00001D031611|ZM00001D036985|ZM00001D039299|ZM00001D049674|ZM00001D014679|ZM00001D010528|ZM00001D049552|ZM00001D009417|ZM00001D029124|ZM00001D009652|ZM00001D005334|ZM00001D006388|ZM00001D004009|ZM00001D034790|ZM00001D036570|ZM00001D042333|ZM00001D012161|ZM00001D017850|ZM00001D013252|ZM00001D0…
		GO:0034641	cellular nitrogen compound metabolic process	119	2.1206e-48	1.9321e-47	ZM00001D025857|ZM00001D021018|ZM00001D013076|ZM00001D021652|ZM00001D049666|ZM00001D005200|ZM00001D002450|ZM00001D031611|ZM00001D036985|ZM00001D039299|ZM00001D049674|ZM00001D014679|ZM00001D010528|ZM00001D049552|ZM00001D009417|ZM00001D029124|ZM00001D009652|ZM00001D005334|ZM00001D006388|ZM00001D004009|ZM00001D034790|ZM00001D036570|ZM00001D012161|ZM00001D017850|ZM00001D013252|ZM00001D043942|ZM00001D0…
		GO:0043170	macromolecule metabolic process	121	1.6955e-44	1.4635e-43	ZM00001D025857|ZM00001D021018|ZM00001D013076|ZM00001D021652|ZM00001D049666|ZM00001D005200|ZM00001D002450|ZM00001D031611|ZM00001D036985|ZM00001D039299|ZM00001D049674|ZM00001D014679|ZM00001D010528|ZM00001D049552|ZM00001D009417|ZM00001D029124|ZM00001D009652|ZM00001D005334|ZM00001D006388|ZM00001D004009|ZM00001D034790|ZM00001D036570|ZM00001D042333|ZM00001D012161|ZM00001D017850|ZM00001D013252|ZM00001D0…
		GO:0006807	nitrogen compound metabolic process	120	2.9198e-36	2.3943e-35	ZM00001D025857|ZM00001D021018|ZM00001D013076|ZM00001D021652|ZM00001D049666|ZM00001D005200|ZM00001D002450|ZM00001D031611|ZM00001D036985|ZM00001D039299|ZM00001D049674|ZM00001D014679|ZM00001D010528|ZM00001D049552|ZM00001D009417|ZM00001D029124|ZM00001D009652|ZM00001D005334|ZM00001D006388|ZM00001D004009|ZM00001D034790|ZM00001D036570|ZM00001D042333|ZM00001D012161|ZM00001D017850|ZM00001D013252|ZM00001D0…
		GO:0044237	cellular metabolic process	121	8.5736e-25	6.6956e-24	ZM00001D025857|ZM00001D021018|ZM00001D013076|ZM00001D021652|ZM00001D049666|ZM00001D005200|ZM00001D002450|ZM00001D031611|ZM00001D036985|ZM00001D039299|ZM00001D049674|ZM00001D014679|ZM00001D010528|ZM00001D049552|ZM00001D009417|ZM00001D029124|ZM00001D009652|ZM00001D005334|ZM00001D006388|ZM00001D004009|ZM00001D034790|ZM00001D036570|ZM00001D042333|ZM00001D012161|ZM00001D017850|ZM00001D013252|ZM00001D0…
		GO:0044238	primary metabolic process	121	2.2868e-24	1.7047e-23	ZM00001D025857|ZM00001D021018|ZM00001D013076|ZM00001D021652|ZM00001D049666|ZM00001D005200|ZM00001D002450|ZM00001D031611|ZM00001D036985|ZM00001D039299|ZM00001D049674|ZM00001D014679|ZM00001D010528|ZM00001D049552|ZM00001D009417|ZM00001D029124|ZM00001D018080|ZM00001D009652|ZM00001D005334|ZM00001D006388|ZM00001D004009|ZM00001D034790|ZM00001D036570|ZM00001D042333|ZM00001D012161|ZM00001D017850|ZM00001D0…
		GO:0071704	organic substance metabolic process	122	1.2265e-21	8.7456e-21	ZM00001D025857|ZM00001D021018|ZM00001D013076|ZM00001D021652|ZM00001D049666|ZM00001D005200|ZM00001D002450|ZM00001D031611|ZM00001D036985|ZM00001D039299|ZM00001D049674|ZM00001D014679|ZM00001D010528|ZM00001D049552|ZM00001D009417|ZM00001D029124|ZM00001D018080|ZM00001D009652|ZM00001D005334|ZM00001D006388|ZM00001D004009|ZM00001D034790|ZM00001D036570|ZM00001D042333|ZM00001D012161|ZM00001D017850|ZM00001D0…
	M7	GO:0071214	cellular response to abiotic stimulus	2	0.00036741	0.012308	ZM00001D043680|ZM00001D028905
		GO:0104004	cellular response to environmental stimulus	2	0.00036741	0.012308	ZM00001D043680|ZM00001D028905
	M10	GO:0006879	cellular iron ion homeostasis	2	7.0528e-06	0.0014163	ZM00001D023223|ZM00001D052316
		GO:0006826	iron ion transport	2	1.4092e-05	0.0014163	ZM00001D023223|ZM00001D052316
		GO:0046916	cellular transition metal ion homeostasis	2	2.3465e-05	0.0015722	ZM00001D023223|ZM00001D052316
		GO:0055072	iron ion homeostasis	2	4.9185e-05	0.0024715	ZM00001D023223|ZM00001D052316
		GO:0000041	transition metal ion transport	2	8.4159e-05	0.0028193	ZM00001D023223|ZM00001D052316
		GO:0055076	transition metal ion homeostasis	2	8.4159e-05	0.0028193	ZM00001D023223|ZM00001D052316
		GO:0006875	cellular metal ion homeostasis	2	0.00018166	0.0052164	ZM00001D023223|ZM00001D052316
		GO:0030003	cellular cation homeostasis	2	0.00021174	0.0053201	ZM00001D023223|ZM00001D052316
		GO:0006873	cellular ion homeostasis	2	0.00031557	0.0070476	ZM00001D023223|ZM00001D052316
		GO:0055065	metal ion homeostasis	2	0.00048545	0.0097576	ZM00001D023223|ZM00001D052316
		GO:0098771	inorganic ion homeostasis	2	0.00099715	0.015417	ZM00001D023223|ZM00001D052316
		GO:0050801	ion homeostasis	2	0.0013576	0.019491	ZM00001D023223|ZM00001D052316
		GO:0015979	photosynthesis	3	0.0017945	0.024046	ZM00001D039715|ZM00001D022464|ZM00001D049650
	M11	GO:0009800	cinnamic acid biosynthetic process	2	4.5465e-05	0.0017355	ZM00001D051163|ZM00001D017276
		GO:0009803	cinnamic acid metabolic process	2	4.5465e-05	0.0017355	ZM00001D051163|ZM00001D017276
		GO:0009072	aromatic amino acid family metabolic process	3	8.3758e-05	0.0020939	ZM00001D051163|ZM00001D017276|ZM00001D006900
		GO:0042537	benzene-containing compound metabolic process	2	0.00013684	0.0024041	ZM00001D051163|ZM00001D017276
		GO:0009699	phenylpropanoid biosynthetic process	2	0.00015386	0.0024041	ZM00001D051163|ZM00001D017276
		GO:1902221	erythrose 4-phosphate/phosphoenolpyruvate family amino acid metabolic process	2	0.00023176	0.0028969	ZM00001D051163|ZM00001D017276
		GO:0006558	L-phenylalanine metabolic process	2	0.00023176	0.0028969	ZM00001D051163|ZM00001D017276
		GO:0046394	carboxylic acid biosynthetic process	4	0.00030377	0.0030376	ZM00001D051163|ZM00001D017276|ZM00001D045387|ZM00001D006900
		GO:0016053	organic acid biosynthetic process	4	0.00030377	0.0030376	ZM00001D051163|ZM00001D017276|ZM00001D045387|ZM00001D006900
		GO:0072330	monocarboxylic acid biosynthetic process	3	0.00031591	0.0030376	ZM00001D051163|ZM00001D017276|ZM00001D045387
		GO:0044550	secondary metabolite biosynthetic process	2	0.00037791	0.0033742	ZM00001D051163|ZM00001D017276
		GO:0009698	phenylpropanoid metabolic process	2	0.00052633	0.0043861	ZM00001D051163|ZM00001D017276
		GO:0019748	secondary metabolic process	2	0.0008949	0.0062146	ZM00001D051163|ZM00001D017276
		GO:0044283	small molecule biosynthetic process	4	0.0010826	0.0071226	ZM00001D051163|ZM00001D017276|ZM00001D045387|ZM00001D006900
		GO:0032787	monocarboxylic acid metabolic process	3	0.0020465	0.011628	ZM00001D051163|ZM00001D017276
		GO:0019752	carboxylic acid metabolic process	4	0.0044008	0.021797	ZM00001D051163|ZM00001D017276|ZM00001D045387|ZM00001D006900
		GO:0043436	oxoacid metabolic process	4	0.0046599	0.021797	ZM00001D051163|ZM00001D017276|ZM00001D045387|ZM00001D006900
		GO:0006082	organic acid metabolic process	4	0.0047081	0.021797	ZM00001D051163|ZM00001D017276|ZM00001D045387|ZM00001D006900
		GO:0006556	S-adenosylmethionine biosynthetic process	1	0.0052512	0.022634	ZM00001D009146
		GO:0044281	small molecule metabolic process	5	0.0062426	0.024603	ZM00001D051163|ZM00001D017276|ZM00001D009146|ZM00001D045387|ZM00001D006900
		GO:0046500	S-adenosylmethionine metabolic process	1	0.0062984	0.024603	ZM00001D009146
		GO:0006520	cellular amino acid metabolic process	3	0.0073887	0.027164	ZM00001D051163|ZM00001D017276|ZM00001D006900
	M12	GO:0015979	photosynthesis	3	0.00020234	0.011533	ZM00001D023713|ZM00001D013277|ZM00001D016943
