# Supplementary material for: Global Transcriptome and Weighted Gene Co-expression Network Analyses of Growth-Stage-Specific Drought Stress Responses in Maize
Source: Front Genet. 2021 Jan 26;12:645443. doi: 10.3389/fgene.2021.645443 (PMC7870802; doi:10.3389/fgene.2021.645443)
Supplement: Supplementary file 1 [file Data_Sheet_1.ZIP › Supplementary Material/Supplemantery Tables/Supplementary Table 6.xls]

## Sheet: Supplementary Table 6
	Supplementary Table 6. Analysis of hub-genes that were identified by connectivity analysis (WGCNA)
	gene id	Gene Name	degree	module	Gene Description	GO_id	GO_term	Go_description	KO_id	KO_name	Pathway_id	Pathway_definition
	Zm00001d053894		203.19	turquoise	ILITYHIA	GO:0045859;;GO:0031323;;GO:0033554;;GO:0006417;;GO:0033674;;GO:0019887;;GO:0019901;;GO:0005488;;GO:0043022;	biological_process;;biological_process;;biological_process;;biological_process;;biological_process;;molecular_function;;molecular_function;;molecular_function;;molecular_function;;	BP:regulation of protein kinase activity;;BP:regulation of cellular metabolic process;;BP:cellular response to stress;;BP:regulation of translation;;BP:positive regulation of kinase activity;;MF:protein kinase regulator activity;;MF:protein kinase binding;;MF:binding;;MF:ribosome binding;;	------	------	------	------
	Zm00001d053394		195.62	turquoise	-	------	------	------	------	------	------	------
	Zm00001d053286		170.068	turquoise	Apoptosis inhibitory protein 5 (API5)	GO:0005488;	molecular_function;;	MF:binding;;	------	------	------	------
	Zm00001d053202		183.839	blue	cytochrome P450 family 78 subfamily A polypeptide 8	GO:0044550;;GO:0055114;;GO:0016020;;GO:0016021;;GO:0004497;;GO:0020037;;GO:0016709;;GO:0016705;;GO:0005506;;GO:0046872;;GO:0016491;	biological_process;;biological_process;;cellular_component;;cellular_component;;molecular_function;;molecular_function;;molecular_function;;molecular_function;;molecular_function;;molecular_function;;molecular_function;;	BP:secondary metabolite biosynthetic process;;BP:oxidation-reduction process;;CC:membrane;;CC:integral component of membrane;;MF:monooxygenase activity;;MF:heme binding;;MF:oxidoreductase activity, acting on paired donors, with incorporation or reduction of molecular oxygen, NA;;MF:oxidoreductase activity, acting on paired donors, with incorporation or reduction of molecular oxygen;;MF:iron ion b…	------	------	------	------
	Zm00001d053165		191.92	turquoise	-	GO:0036065;;GO:0006486;;GO:0070085;;GO:0005794;;GO:0016021;;GO:0016020;;GO:0032580;;GO:0008417;;GO:0016757;	biological_process;;biological_process;;biological_process;;cellular_component;;cellular_component;;cellular_component;;cellular_component;;molecular_function;;molecular_function;;	BP:fucosylation;;BP:protein glycosylation;;BP:glycosylation;;CC:Golgi apparatus;;CC:integral component of membrane;;CC:membrane;;CC:Golgi cisterna membrane;;MF:fucosyltransferase activity;;MF:transferase activity, transferring glycosyl groups;;	K00753	E2.4.1.214	map00513	Various types of N-glycan biosynthesis
	Zm00001d053018		178.745	turquoise	Putative RING zinc finger domain superfamily protein	GO:0044267;;GO:0046872;	biological_process;;molecular_function;;	BP:cellular protein metabolic process;;MF:metal ion binding;;	------	------	------	------
	Zm00001d052961		230.932	turquoise	Protein ROOT HAIR DEFECTIVE 3 homolog 2	GO:0016021;;GO:0005789;;GO:0005525;;GO:0003924;	cellular_component;;cellular_component;;molecular_function;;molecular_function;;	CC:integral component of membrane;;CC:endoplasmic reticulum membrane;;MF:GTP binding;;MF:GTPase activity;;	------	------	------	------
	Zm00001d052809		186.488	turquoise	Heat shock protein 90-5 chloroplastic	GO:0006950;;GO:0006457;;GO:0009536;;GO:0051082;;GO:0005524;	biological_process;;biological_process;;cellular_component;;molecular_function;;molecular_function;;	BP:response to stress;;BP:protein folding;;CC:plastid;;MF:unfolded protein binding;;MF:ATP binding;;	K09487	HSP90B, TRA1	map05215;;map04657;;map05200;;map04151;;map04918;;map04626;;map05418;;map04915;;map04141	Prostate cancer;;IL-17 signaling pathway;;Pathways in cancer;;PI3K-Akt signaling pathway;;Thyroid hormone synthesis;;Plant-pathogen interaction;;Fluid shear stress and atherosclerosis;;Estrogen signaling pathway;;Protein processing in endoplasmic reticulum
	Zm00001d052416		215.605	turquoise	Putative CBL-interacting protein kinase family protein isoform 1%3B Putative CBL-interacting protein kinase family protein isoform 2%3B Putative CBL-interacting protein kinase family protein isoform 3%3B Putative CBL-interacting protein kinase family protein isoform 4	GO:0006468;;GO:0016310;;GO:0007165;;GO:0016021;;GO:0016301;;GO:0000166;;GO:0004674;;GO:0004672;;GO:0005524;	biological_process;;biological_process;;biological_process;;cellular_component;;molecular_function;;molecular_function;;molecular_function;;molecular_function;;molecular_function;;	BP:protein phosphorylation;;BP:phosphorylation;;BP:signal transduction;;CC:integral component of membrane;;MF:kinase activity;;MF:nucleotide binding;;MF:protein serine/threonine kinase activity;;MF:protein kinase activity;;MF:ATP binding;;	------	------	------	------
	Zm00001d052410		225.396	turquoise	Peroxisomal membrane 22 kDa (Mpv17/PMP22) family protein	GO:0016021;	cellular_component;;	CC:integral component of membrane;;	------	------	------	------
	Zm00001d052303		174.235	turquoise	D-aminoacid aminotransferase-like PLP-dependent enzymes superfamily protein	GO:0008152;;GO:0003824;;GO:0016740;;GO:0008483;	biological_process;;molecular_function;;molecular_function;;molecular_function;;	BP:metabolic process;;MF:catalytic activity;;MF:transferase activity;;MF:transaminase activity;;	------	------	------	------
	Zm00001d052063		173.921	turquoise	Transmembrane amino acid transporter family protein	GO:0003333;;GO:0016021;;GO:0016020;;GO:0015171;	biological_process;;cellular_component;;cellular_component;;molecular_function;;	BP:amino acid transmembrane transport;;CC:integral component of membrane;;CC:membrane;;MF:amino acid transmembrane transporter activity;;	K15015	SLC32A, VGAT	map04727;;map04723;;map04721;;map05032;;map05033	GABAergic synapse;;Retrograde endocannabinoid signaling;;Synaptic vesicle cycle;;Morphine addiction;;Nicotine addiction
	Zm00001d051652		161.869	brown	S-adenosyl-L-methionine-dependent methyltransferases superfamily protein	GO:0032259;;GO:0006364;;GO:0009536;;GO:0008757;;GO:0016740;;GO:0003723;;GO:0008168;	biological_process;;biological_process;;cellular_component;;molecular_function;;molecular_function;;molecular_function;;molecular_function;;	BP:methylation;;BP:rRNA processing;;CC:plastid;;MF:S-adenosylmethionine-dependent methyltransferase activity;;MF:transferase activity;;MF:RNA binding;;MF:methyltransferase activity;;	K14835	NOP2	------	------
	Zm00001d051554	abscisic acid 8'-hydroxylase2	190.67	blue	abscisic acid 8'-hydroxylase2	GO:0016125;;GO:0016132;;GO:0010268;;GO:0009687;;GO:0007275;;GO:0055114;;GO:0005783;;GO:0044425;;GO:0020037;;GO:0016709;;GO:0005488;;GO:0005506;;GO:0046872;;GO:0016491;	biological_process;;biological_process;;biological_process;;biological_process;;biological_process;;biological_process;;cellular_component;;cellular_component;;molecular_function;;molecular_function;;molecular_function;;molecular_function;;molecular_function;;molecular_function;;	BP:sterol metabolic process;;BP:brassinosteroid biosynthetic process;;BP:brassinosteroid homeostasis;;BP:abscisic acid metabolic process;;BP:multicellular organism development;;BP:oxidation-reduction process;;CC:endoplasmic reticulum;;CC:membrane part;;MF:heme binding;;MF:oxidoreductase activity, acting on paired donors, with incorporation or reduction of molecular oxygen, NA;;MF:binding;;MF:iron…	K09843	CYP707A	map00906	Carotenoid biosynthesis
	Zm00001d051498		186.657	turquoise	Metal-dependent protein hydrolase	GO:0016787;	molecular_function;;	MF:hydrolase activity;;	------	------	------	------
	Zm00001d050874		182.365	brown	NAP1-related protein 2	GO:0006334;;GO:0005737;;GO:0005634;	biological_process;;cellular_component;;cellular_component;;	BP:nucleosome assembly;;CC:cytoplasm;;CC:nucleus;;	K11290	SET, TAF1, I2PP2A	------	------
	Zm00001d050457		183.647	turquoise	Protein DETOXIFICATION 27	GO:0006855;;GO:0055085;;GO:0016021;;GO:0016020;;GO:0015297;;GO:0015238;;GO:0022857;	biological_process;;biological_process;;cellular_component;;cellular_component;;molecular_function;;molecular_function;;molecular_function;;	BP:drug transmembrane transport;;BP:transmembrane transport;;CC:integral component of membrane;;CC:membrane;;MF:antiporter activity;;MF:drug transmembrane transporter activity;;MF:transmembrane transporter activity;;	K03327	TC.MATE, SLC47A, norM, mdtK, dinF	------	------
	Zm00001d050403		180.59	blue	Chlorophyll a-b binding protein 4	GO:0018298;;GO:0015979;;GO:0009768;;GO:0009416;;GO:0009765;;GO:0009535;;GO:0009941;;GO:0009522;;GO:0009523;;GO:0016021;;GO:0009579;;GO:0010287;;GO:0009536;;GO:0016020;;GO:0009507;;GO:0016168;;GO:0031409;;GO:0046872;	biological_process;;biological_process;;biological_process;;biological_process;;biological_process;;cellular_component;;cellular_component;;cellular_component;;cellular_component;;cellular_component;;cellular_component;;cellular_component;;cellular_component;;cellular_component;;cellular_component;;molecular_function;;molecular_function;;molecular_function;;	BP:protein-chromophore linkage;;BP:photosynthesis;;BP:photosynthesis, light harvesting in photosystem I;;BP:response to light stimulus;;BP:photosynthesis, light harvesting;;CC:chloroplast thylakoid membrane;;CC:chloroplast envelope;;CC:photosystem I;;CC:photosystem II;;CC:integral component of membrane;;CC:thylakoid;;CC:plastoglobule;;CC:plastid;;CC:membrane;;CC:chloroplast;;MF:chlorophyll bindin…	K08910	LHCA4	map00196	Photosynthesis - antenna proteins
	Zm00001d050323		193.23	turquoise	Putative cytochrome P450 superfamily protein	GO:0055114;;GO:0016020;;GO:0016021;;GO:0004497;;GO:0020037;;GO:0016705;;GO:0005506;;GO:0046872;;GO:0016491;	biological_process;;cellular_component;;cellular_component;;molecular_function;;molecular_function;;molecular_function;;molecular_function;;molecular_function;;molecular_function;;	BP:oxidation-reduction process;;CC:membrane;;CC:integral component of membrane;;MF:monooxygenase activity;;MF:heme binding;;MF:oxidoreductase activity, acting on paired donors, with incorporation or reduction of molecular oxygen;;MF:iron ion binding;;MF:metal ion binding;;MF:oxidoreductase activity;;	------	------	------	------
	Zm00001d049956		232.842	turquoise	4-hydroxy-tetrahydrodipicolinate reductase 2 chloroplastic	GO:0019877;;GO:0009089;;GO:0055114;;GO:0009570;;GO:0008839;;GO:0070402;	biological_process;;biological_process;;biological_process;;cellular_component;;molecular_function;;molecular_function;;	BP:diaminopimelate biosynthetic process;;BP:lysine biosynthetic process via diaminopimelate;;BP:oxidation-reduction process;;CC:chloroplast stroma;;MF:4-hydroxy-tetrahydrodipicolinate reductase;;MF:NADPH binding;;	K00215	dapB	map00300;;map00261	Lysine biosynthesis;;Monobactam biosynthesis
	Zm00001d049929		219.873	turquoise	Dihydroxy-acid dehydratase chloroplastic	GO:0009553;;GO:0009555;;GO:0048364;;GO:0008152;;GO:0009651;;GO:0009082;;GO:0009570;;GO:0004160;;GO:0003824;;GO:0005507;	biological_process;;biological_process;;biological_process;;biological_process;;biological_process;;biological_process;;cellular_component;;molecular_function;;molecular_function;;molecular_function;;	BP:embryo sac development;;BP:pollen development;;BP:root development;;BP:metabolic process;;BP:response to salt stress;;BP:branched-chain amino acid biosynthetic process;;CC:chloroplast stroma;;MF:dihydroxy-acid dehydratase activity;;MF:catalytic activity;;MF:copper ion binding;;	K01687	ilvD	map00770;;map00290	Pantothenate and CoA biosynthesis;;Valine, leucine and isoleucine biosynthesis
	Zm00001d049510		193.315	blue	Putative cellulose synthase-like family protein	GO:0071555;;GO:0030244;;GO:0016021;;GO:0016020;;GO:0000139;;GO:0016740;;GO:0016760;;GO:0016757;	biological_process;;biological_process;;cellular_component;;cellular_component;;cellular_component;;molecular_function;;molecular_function;;molecular_function;;	BP:cell wall organization;;BP:cellulose biosynthetic process;;CC:integral component of membrane;;CC:membrane;;CC:Golgi membrane;;MF:transferase activity;;MF:cellulose synthas;;MF:transferase activity, transferring glycosyl groups;;	K20923	CSLF	------	------
	Zm00001d049485	CCAAT-DR1-transcription factor 5	168.82	blue	Nuclear transcription factor Y subunit B-3	GO:0051512;;GO:0048579;;GO:0006355;;GO:0005737;;GO:0005634;;GO:0043565;;GO:0046982;	biological_process;;biological_process;;biological_process;;cellular_component;;cellular_component;;molecular_function;;molecular_function;;	BP:positive regulation of unidimensional cell growth;;BP:negative regulation of long-day photoperiodism, flowering;;BP:regulation of transcription, DNA-templated;;CC:cytoplasm;;CC:nucleus;;MF:sequence-specific DNA binding;;MF:protein heterodimerization activity;;	K08065	NFYB	map05166;;map05152;;map04612	Human T-cell leukemia virus 1 infection;;Tuberculosis;;Antigen processing and presentation
	Zm00001d049399		165.554	brown	Putative nucleolin-like family protein	GO:0003723;;GO:0003676;;GO:0000166;	molecular_function;;molecular_function;;molecular_function;;	MF:RNA binding;;MF:nucleic acid binding;;MF:nucleotide binding;;	K11294	NCL, NSR1	map05130	Pathogenic Escherichia coli infection
	Zm00001d049043		194.342	turquoise	Multiple organellar RNA editing factor 1 mitochondrial	GO:0005739;	cellular_component;;	CC:mitochondrion;;	------	------	------	------
	Zm00001d049019		197.109	turquoise	Ankyrin repeat protein SKIP35	------	------	------	------	------	------	------
	Zm00001d048741		169.785	turquoise	Nuclear pore complex protein NUP107	GO:0006468;;GO:0006810;;GO:0006913;;GO:0005643;;GO:0016021;;GO:0017056;;GO:0004674;;GO:0005515;;GO:0005524;	biological_process;;biological_process;;biological_process;;cellular_component;;cellular_component;;molecular_function;;molecular_function;;molecular_function;;molecular_function;;	BP:protein phosphorylation;;BP:transport;;BP:nucleocytoplasmic transport;;CC:nuclear pore;;CC:integral component of membrane;;MF:structural constituent of nuclear pore;;MF:protein serine/threonine kinase activity;;MF:protein binding;;MF:ATP binding;;	K14301	NUP107, NUP84	map03013	RNA transport
	Zm00001d048736		166.037	turquoise	S-alkyl-thiohydroximate lyase SUR1	GO:0006520;;GO:0009058;;GO:0008152;;GO:0003824;;GO:0016829;;GO:0008483;;GO:0016740;;GO:0030170;	biological_process;;biological_process;;biological_process;;molecular_function;;molecular_function;;molecular_function;;molecular_function;;molecular_function;;	BP:cellular amino acid metabolic process;;BP:biosynthetic process;;BP:metabolic process;;MF:catalytic activity;;MF:lyase activity;;MF:transaminase activity;;MF:transferase activity;;MF:pyridoxal phosphate binding;;	K14271;K00815	NAAT;TAT	map00270;;map00130;;map00950;;map00360;;map00350;;map00960;;map00400;;map00401	Cysteine and methionine metabolism;;Ubiquinone and other terpenoid-quinone biosynthesis;;Isoquinoline alkaloid biosynthesis;;Phenylalanine metabolism;;Tyrosine metabolism;;Tropane, piperidine and pyridine alkaloid biosynthesis;;Phenylalanine, tyrosine and tryptophan biosynthesis;;Novobiocin biosynthesis
	Zm00001d048282		179.476	turquoise	tubulin-tyrosine ligases;tubulin-tyrosine ligases	GO:0006464;;GO:0009507;;GO:0003824;;GO:0005515;;GO:0016874;;GO:0005524;	biological_process;;cellular_component;;molecular_function;;molecular_function;;molecular_function;;molecular_function;;	BP:cellular protein modification process;;CC:chloroplast;;MF:catalytic activity;;MF:protein binding;;MF:ligase activity;;MF:ATP binding;;	K16609	TTLL12	------	------
	Zm00001d047710		171.295	turquoise	-	GO:0009115;;GO:0055114;;GO:0005829;;GO:0050660;;GO:0016614;;GO:0051537;;GO:0016903;;GO:0004854;;GO:0005506;;GO:0009055;	biological_process;;biological_process;;cellular_component;;molecular_function;;molecular_function;;molecular_function;;molecular_function;;molecular_function;;molecular_function;;molecular_function;;	BP:xanthine catabolic process;;BP:oxidation-reduction process;;CC:cytosol;;MF:flavin adenine dinucleotide binding;;MF:oxidoreductase activity, acting on CH-OH group of donors;;MF:2 iron, 2 sulfur cluster binding;;MF:oxidoreductase activity, acting on the aldehyde or oxo group of donors;;MF:xanthine dehydrogenase activity;;MF:iron ion binding;;MF:electron carrier activity;;	K11817;K09842	AAO1_2;AAO3	map00906;;map00380	Carotenoid biosynthesis;;Tryptophan metabolism
	Zm00001d047634	virescent30	227.479	turquoise	virescent30	GO:0006508;;GO:0009536;;GO:0004252;;GO:0016787;;GO:0008233;;GO:0008236;	biological_process;;cellular_component;;molecular_function;;molecular_function;;molecular_function;;molecular_function;;	BP:proteolysis;;CC:plastid;;MF:serine-type endopeptidase activity;;MF:hydrolase activity;;MF:peptidase activity;;MF:serine-type peptidase activity;;	K01358	clpP, CLPP	map04212;;map04112	Longevity regulating pathway - worm;;Cell cycle - Caulobacter
	Zm00001d047518		209.643	turquoise	Nardilysin-like	GO:0016485;;GO:0006508;;GO:0004222;;GO:0003824;;GO:0008270;;GO:0046872;	biological_process;;biological_process;;molecular_function;;molecular_function;;molecular_function;;molecular_function;;	BP:protein processing;;BP:proteolysis;;MF:metalloendopeptidase activity;;MF:catalytic activity;;MF:zinc ion binding;;MF:metal ion binding;;	K01411	NRD1	------	------
	Zm00001d047236		176.953	turquoise	P-loop containing nucleoside triphosphate hydrolases superfamily protein	GO:0016021;;GO:0016020;;GO:0016787;	cellular_component;;cellular_component;;molecular_function;;	CC:integral component of membrane;;CC:membrane;;MF:hydrolase activity;;	------	------	------	------
	Zm00001d047235		166.213	blue	Serine carboxypeptidase-like 51	GO:0006508;;GO:0016787;;GO:0008233;;GO:0004180;;GO:0004185;	biological_process;;molecular_function;;molecular_function;;molecular_function;;molecular_function;;	BP:proteolysis;;MF:hydrolase activity;;MF:peptidase activity;;MF:carboxypeptidase activity;;MF:serine-type carboxypeptidase activity;;	K09646	SCPEP1	------	------
	Zm00001d047166		243.356	turquoise	Cystathionine gamma-synthase 1 chloroplastic	GO:0016020;;GO:0016021;;GO:0003824;;GO:0016829;;GO:0030170;	cellular_component;;cellular_component;;molecular_function;;molecular_function;;molecular_function;;	CC:membrane;;CC:integral component of membrane;;MF:catalytic activity;;MF:lyase activity;;MF:pyridoxal phosphate binding;;	K01739	metB	map00270;;map00920;;map00450	Cysteine and methionine metabolism;;Sulfur metabolism;;Selenocompound metabolism
	Zm00001d047069		167.005	turquoise	Putative RING zinc finger domain superfamily protein	------	------	------	K19042	BOI	------	------
	Zm00001d046587		181.329	brown	transducin family protein / WD-40 repeat family protein	GO:0006364;;GO:0032040;;GO:0005515;	biological_process;;cellular_component;;molecular_function;;	BP:rRNA processing;;CC:small-subunit processome;;MF:protein binding;;	K14554	UTP21, WDR36	map03008	Ribosome biogenesis in eukaryotes
	Zm00001d046581		162.844	turquoise	Isoleucine--tRNA ligase cytoplasmic	GO:0006450;;GO:0006428;;GO:0006418;;GO:0005737;;GO:0004822;;GO:0000166;;GO:0004812;;GO:0002161;;GO:0000049;;GO:0016874;;GO:0005524;	biological_process;;biological_process;;biological_process;;cellular_component;;molecular_function;;molecular_function;;molecular_function;;molecular_function;;molecular_function;;molecular_function;;molecular_function;;	BP:regulation of translational fidelity;;BP:isoleucyl-tRNA aminoacylation;;BP:tRNA aminoacylation for protein translation;;CC:cytoplasm;;MF:isoleucine-tRNA ligase activity;;MF:nucleotide binding;;MF:aminoacyl-tRNA ligase activity;;MF:aminoacyl-tRNA editing activity;;MF:tRNA binding;;MF:ligase activity;;MF:ATP binding;;	K01870	IARS, ileS	map00970	Aminoacyl-tRNA biosynthesis
	Zm00001d046157		190.19	blue	-	------	------	------	------	------	------	------
	Zm00001d045621		197.433	blue	BTB/POZ domain-containing protein	GO:0005515;	molecular_function;;	MF:protein binding;;	------	------	------	------
	Zm00001d045620		201.285	blue	Plastocyanin major isoform chloroplastic	GO:0022900;;GO:0055114;;GO:0009579;;GO:0009535;;GO:0016020;;GO:0009536;;GO:0009507;;GO:0044424;;GO:0046872;;GO:0005507;;GO:0009055;	biological_process;;biological_process;;cellular_component;;cellular_component;;cellular_component;;cellular_component;;cellular_component;;cellular_component;;molecular_function;;molecular_function;;molecular_function;;	BP:electron transport chain;;BP:oxidation-reduction process;;CC:thylakoid;;CC:chloroplast thylakoid membrane;;CC:membrane;;CC:plastid;;CC:chloroplast;;CC:intracellular part;;MF:metal ion binding;;MF:copper ion binding;;MF:electron carrier activity;;	K02638	petE	map00195	Photosynthesis
	Zm00001d045610		199.798	turquoise	Homogentisate 12-dioxygenase	GO:0006570;;GO:0006572;;GO:0006559;;GO:1902000;;GO:0055114;;GO:0005829;;GO:0051213;;GO:0004411;;GO:0046872;	biological_process;;biological_process;;biological_process;;biological_process;;biological_process;;cellular_component;;molecular_function;;molecular_function;;molecular_function;;	BP:tyrosine metabolic process;;BP:tyrosine catabolic process;;BP:L-phenylalanine catabolic process;;BP:homogentisate catabolic process;;BP:oxidation-reduction process;;CC:cytosol;;MF:dioxygenase activity;;MF:homogentisate 1,2-dioxygenase activity;;MF:metal ion binding;;	K00451	HGD, hmgA	map00350;;map00643	Tyrosine metabolism;;Styrene degradation
	Zm00001d045539		197.02	turquoise	Acyl-CoA-binding protein	GO:0000062;	molecular_function;;	MF:fatty-acyl-CoA binding;;	K08762	DBI, ACBP	map03320	PPAR signaling pathway
	Zm00001d045501		175.12	turquoise	embryo sac development arrest 7	GO:0005634;;GO:0005515;	cellular_component;;molecular_function;;	CC:nucleus;;MF:protein binding;;	K14788	NOL10, ENP2	------	------
	Zm00001d045359		198.842	turquoise	Mitogen-activated protein kinase kinase 2	GO:0006468;;GO:0016310;;GO:0005737;;GO:0016301;;GO:0004702;;GO:0000166;;GO:0004674;;GO:0004672;;GO:0005524;	biological_process;;biological_process;;cellular_component;;molecular_function;;molecular_function;;molecular_function;;molecular_function;;molecular_function;;molecular_function;;	BP:protein phosphorylation;;BP:phosphorylation;;CC:cytoplasm;;MF:kinase activity;;MF:receptor signaling protein serine/threonine kinase activity;;MF:nucleotide binding;;MF:protein serine/threonine kinase activity;;MF:protein kinase activity;;MF:ATP binding;;	K20603	MKK2	map04016	MAPK signaling pathway - plant
	Zm00001d045231	Zea mays MADS3	188.264	turquoise	Developmental protein SEPALLATA 2	GO:0006355;;GO:0045944;;GO:0006351;;GO:0005634;;GO:0003700;;GO:0000977;;GO:0003677;;GO:0046983;	biological_process;;biological_process;;biological_process;;cellular_component;;molecular_function;;molecular_function;;molecular_function;;molecular_function;;	BP:regulation of transcription, DNA-templated;;BP:positive regulation of transcription from RNA polymerase II promoter;;BP:transcription, DNA-templated;;CC:nucleus;;MF:transcription factor activity, sequence-specific DNA binding;;MF:RNA polymerase II regulatory region sequence-specific DNA binding;;MF:DNA binding;;MF:protein dimerization activity;;	K09264	K09264	------	------
	Zm00001d044730		190.16	turquoise	Probable peroxygenase 4	GO:0005509;	molecular_function;;	MF:calcium ion binding;;	K17991	PXG	map00073	Cutin, suberine and wax biosynthesis
	Zm00001d044723		164.002	turquoise	MACPF domain-containing protein	------	------	------	------	------	------	------
	Zm00001d044698		176.559	brown	ATP-dependent RNA helicase	GO:0010501;;GO:0097159;;GO:0004004;;GO:0004386;;GO:0003676;;GO:1901363;;GO:0005524;	biological_process;;molecular_function;;molecular_function;;molecular_function;;molecular_function;;molecular_function;;molecular_function;;	BP:RNA secondary structure unwinding;;MF:organic cyclic compound binding;;MF:ATP-dependent RNA helicase activity;;MF:helicase activity;;MF:nucleic acid binding;;MF:heterocyclic compound binding;;MF:ATP binding;;	------	------	------	------
	Zm00001d044431		165.418	turquoise	Amino-acid permease BAT1	GO:0089711;;GO:0015812;;GO:0006865;;GO:1903826;;GO:1903401;;GO:0016925;;GO:0015808;;GO:0055085;;GO:0003333;;GO:0016021;;GO:0005634;;GO:0016020;;GO:0005887;;GO:0015189;;GO:0015185;;GO:0015181;;GO:0015180;;GO:0015297;;GO:0005313;;GO:0022857;;GO:0031386;;GO:0015171;	biological_process;;biological_process;;biological_process;;biological_process;;biological_process;;biological_process;;biological_process;;biological_process;;biological_process;;cellular_component;;cellular_component;;cellular_component;;cellular_component;;molecular_function;;molecular_function;;molecular_function;;molecular_function;;molecular_function;;molecular_function;;molecular_function;…	BP:L-glutamate transmembrane transport;;BP:gamma-aminobutyric acid transport;;BP:amino acid transport;;BP:arginine transmembrane transport;;BP:L-lysine transmembrane transport;;BP:protein sumoylation;;BP:L-alanine transport;;BP:transmembrane transport;;BP:amino acid transmembrane transport;;CC:integral component of membrane;;CC:nucleus;;CC:membrane;;CC:integral component of plasma membrane;;MF:L-…	------	------	------	------
	Zm00001d044228	thiamine biosynthesis2	202.318	turquoise	thiamine biosynthesis2	GO:0009228;;GO:0006950;;GO:0052837;;GO:0055114;;GO:0009536;;GO:0009570;;GO:0005829;;GO:0009507;;GO:0046872;;GO:0016491;	biological_process;;biological_process;;biological_process;;biological_process;;cellular_component;;cellular_component;;cellular_component;;cellular_component;;molecular_function;;molecular_function;;	BP:thiamine biosynthetic process;;BP:response to stress;;BP:thiazole biosynthetic process;;BP:oxidation-reduction process;;CC:plastid;;CC:chloroplast stroma;;CC:cytosol;;CC:chloroplast;;MF:metal ion binding;;MF:oxidoreductase activity;;	K03146	THI4, THI1	map00730	Thiamine metabolism
	Zm00001d044217		188.142	turquoise	PsbP domain-containing protein 5 chloroplastic	GO:0015979;;GO:0009535;;GO:0016021;;GO:0016020;;GO:0031977;;GO:0019898;;GO:0009654;;GO:0005509;	biological_process;;cellular_component;;cellular_component;;cellular_component;;cellular_component;;cellular_component;;cellular_component;;molecular_function;;	BP:photosynthesis;;CC:chloroplast thylakoid membrane;;CC:integral component of membrane;;CC:membrane;;CC:thylakoid lumen;;CC:extrinsic component of membrane;;CC:photosystem II oxygen evolving complex;;MF:calcium ion binding;;	------	------	------	------
	Zm00001d044139		168.9	turquoise	-	GO:0046872;;GO:0005515;	molecular_function;;molecular_function;;	MF:metal ion binding;;MF:protein binding;;	------	------	------	------
	Zm00001d044117	MYB-related-transcription factor 41	190.742	blue	DNA binding protein	GO:0005634;;GO:0003677;	cellular_component;;molecular_function;;	CC:nucleus;;MF:DNA binding;;	------	------	------	------
	Zm00001d043838		224.853	turquoise	Transparent testa 12 protein	GO:0006855;;GO:0055085;;GO:0016021;;GO:0016020;;GO:0015297;;GO:0015238;	biological_process;;biological_process;;cellular_component;;cellular_component;;molecular_function;;molecular_function;;	BP:drug transmembrane transport;;BP:transmembrane transport;;CC:integral component of membrane;;CC:membrane;;MF:antiporter activity;;MF:drug transmembrane transporter activity;;	K03327	TC.MATE, SLC47A, norM, mdtK, dinF	------	------
	Zm00001d043782	AP2-EREBP-transcription factor 126	199.766	turquoise	DNA-binding protein RAV1	GO:0006355;;GO:0006351;;GO:0005634;;GO:0003700;;GO:0003677;	biological_process;;biological_process;;cellular_component;;molecular_function;;molecular_function;;	BP:regulation of transcription, DNA-templated;;BP:transcription, DNA-templated;;CC:nucleus;;MF:transcription factor activity, sequence-specific DNA binding;;MF:DNA binding;;	K09287	RAV	------	------
	Zm00001d043650		224.285	turquoise	Tryptophan aminotransferase-related protein 4	GO:0016021;;GO:0016020;;GO:0016846;;GO:0008483;;GO:0003824;;GO:0016740;;GO:0016829;	cellular_component;;cellular_component;;molecular_function;;molecular_function;;molecular_function;;molecular_function;;molecular_function;;	CC:integral component of membrane;;CC:membrane;;MF:carbon-sulfur lyase activity;;MF:transaminase activity;;MF:catalytic activity;;MF:transferase activity;;MF:lyase activity;;	------	------	------	------
	Zm00001d043625		169.475	turquoise	Plasminogen activator inhibitor 1 RNA-binding protein	------	------	------	K13199	SERBP1	------	------
	Zm00001d043526		168.536	turquoise	haloacid dehalogenase-like hydrolase family protein	GO:0044238;;GO:0016311;;GO:0044237;;GO:0043170;;GO:0006364;;GO:0044283;;GO:0006508;;GO:0005737;;GO:0005739;;GO:0004222;;GO:0016787;;GO:0016791;	biological_process;;biological_process;;biological_process;;biological_process;;biological_process;;biological_process;;biological_process;;cellular_component;;cellular_component;;molecular_function;;molecular_function;;molecular_function;;	BP:primary metabolic process;;BP:dephosphorylation;;BP:cellular metabolic process;;BP:macromolecule metabolic process;;BP:rRNA processing;;BP:small molecule biosynthetic process;;BP:proteolysis;;CC:cytoplasm;;CC:mitochondrion;;MF:metalloendopeptidase activity;;MF:hydrolase activity;;MF:phosphatase activity;;	------	------	------	------
	Zm00001d043494		193.424	turquoise	elongation factor family protein	GO:0006414;;GO:0006412;;GO:0005739;;GO:0005622;;GO:0003924;;GO:0003746;;GO:0005525;	biological_process;;biological_process;;cellular_component;;cellular_component;;molecular_function;;molecular_function;;molecular_function;;	BP:translational elongation;;BP:translation;;CC:mitochondrion;;CC:intracellular;;MF:GTPase activity;;MF:translation elongation factor activity;;MF:GTP binding;;	K06207	typA, bipA	------	------
	Zm00001d043480		171.753	turquoise	Proline-rich receptor-like protein kinase PERK15	GO:0006468;;GO:0016310;;GO:0016021;;GO:0016020;;GO:0009536;;GO:0016301;;GO:0000166;;GO:0004674;;GO:0016740;;GO:0004672;;GO:0005524;	biological_process;;biological_process;;cellular_component;;cellular_component;;cellular_component;;molecular_function;;molecular_function;;molecular_function;;molecular_function;;molecular_function;;molecular_function;;	BP:protein phosphorylation;;BP:phosphorylation;;CC:integral component of membrane;;CC:membrane;;CC:plastid;;MF:kinase activity;;MF:nucleotide binding;;MF:protein serine/threonine kinase activity;;MF:transferase activity;;MF:protein kinase activity;;MF:ATP binding;;	------	------	------	------
	Zm00001d043108		162.559	brown	-	------	------	------	K14404	CPSF4, YTH1	map05164;;map03015	Influenza A;;mRNA surveillance pathway
	Zm00001d043044		187.373	turquoise	Sec1/munc18-like (SM) proteins superfamily	------	------	------	------	------	------	------
	Zm00001d042868		209.005	turquoise	Aldo-keto reductase family 4 member C9	GO:0055114;;GO:0016491;	biological_process;;molecular_function;;	BP:oxidation-reduction process;;MF:oxidoreductase activity;;	------	------	------	------
	Zm00001d042468		201.842	turquoise	Structural maintenance of chromosomes protein 2-2	GO:0051276;;GO:0005694;;GO:0005524;;GO:0005515;	biological_process;;cellular_component;;molecular_function;;molecular_function;;	BP:chromosome organization;;CC:chromosome;;MF:ATP binding;;MF:protein binding;;	K06674	SMC2	map04111	Cell cycle - yeast
	Zm00001d042427		174.397	turquoise	Ribosomal protein S24/S35 mitochondrial	GO:0005840;;GO:0005763;;GO:0003735;	cellular_component;;cellular_component;;molecular_function;;	CC:ribosome;;CC:mitochondrial small ribosomal subunit;;MF:structural constituent of ribosome;;	K17413	MRPS35	------	------
	Zm00001d042306		162.411	turquoise	Periodic tryptophan protein 1	GO:0005515;	molecular_function;;	MF:protein binding;;	K14791	PWP1	------	------
	Zm00001d041900		201.143	turquoise	-	GO:0016021;;GO:0005730;;GO:0005634;;GO:0016020;;GO:0005829;;GO:0003723;	cellular_component;;cellular_component;;cellular_component;;cellular_component;;cellular_component;;molecular_function;;	CC:integral component of membrane;;CC:nucleolus;;CC:nucleus;;CC:membrane;;CC:cytosol;;MF:RNA binding;;	K14544	UTP22, NOL6	map03008	Ribosome biogenesis in eukaryotes
	Zm00001d041719		175.233	brown	Heat shock protein 90-6 mitochondrial	GO:0006950;;GO:0006457;;GO:0005739;;GO:0051082;;GO:0005524;	biological_process;;biological_process;;cellular_component;;molecular_function;;molecular_function;;	BP:response to stress;;BP:protein folding;;CC:mitochondrion;;MF:unfolded protein binding;;MF:ATP binding;;	K09487	HSP90B, TRA1	map05215;;map04657;;map05200;;map04151;;map04918;;map04626;;map05418;;map04915;;map04141	Prostate cancer;;IL-17 signaling pathway;;Pathways in cancer;;PI3K-Akt signaling pathway;;Thyroid hormone synthesis;;Plant-pathogen interaction;;Fluid shear stress and atherosclerosis;;Estrogen signaling pathway;;Protein processing in endoplasmic reticulum
	Zm00001d041518		179.17	blue	Expressed protein; protein	GO:0016021;;GO:0016020;	cellular_component;;cellular_component;;	CC:integral component of membrane;;CC:membrane;;	------	------	------	------
	Zm00001d040818		181.157	turquoise	Acyltransferase-like protein chloroplastic	GO:0033306;;GO:0010287;;GO:0016740;;GO:0016746;;GO:0016747;;GO:0004144;	biological_process;;cellular_component;;molecular_function;;molecular_function;;molecular_function;;molecular_function;;	BP:phytol metabolic process;;CC:plastoglobule;;MF:transferase activity;;MF:transferase activity, transferring acyl groups;;MF:transferase activity, transferring acyl groups other than amino-acyl groups;;MF:diacylglycerol O-acyltransferase activity;;	------	------	------	------
	Zm00001d040768		195.246	brown	Transducin/WD40 repeat-like superfamily protein	GO:0042273;;GO:0042254;;GO:0000463;;GO:0006364;;GO:0000466;;GO:0031981;;GO:0005730;;GO:0005634;;GO:0030687;;GO:0070545;;GO:0005654;;GO:0005515;;GO:0043021;	biological_process;;biological_process;;biological_process;;biological_process;;biological_process;;cellular_component;;cellular_component;;cellular_component;;cellular_component;;cellular_component;;cellular_component;;molecular_function;;molecular_function;;	BP:ribosomal large subunit biogenesis;;BP:ribosome biogenesis;;BP:maturation of LSU-rRNA from tricistronic rRNA transcrip;;BP:rRNA processing;;BP:maturation of 5.8S rRNA from tricistronic rRNA transcrip;;CC:nuclear lumen;;CC:nucleolus;;CC:nucleus;;CC:preribosome, large subunit precursor;;CC:PeBoW complex;;CC:nucleoplasm;;MF:protein binding;;MF:ribonucleoprotein complex binding;;	K14824	ERB1, BOP1	------	------
	Zm00001d039786		187.957	turquoise	-	------	------	------	------	------	------	------
	Zm00001d039644		212.507	turquoise	Cytokinin-O-glucosyltransferase 1	GO:0052696;;GO:0009813;;GO:0008152;;GO:0043231;;GO:0016740;;GO:0016758;;GO:0008194;	biological_process;;biological_process;;biological_process;;cellular_component;;molecular_function;;molecular_function;;molecular_function;;	BP:flavonoid glucuronidation;;BP:flavonoid biosynthetic process;;BP:metabolic process;;CC:intracellular membrane-bounded organelle;;MF:transferase activity;;MF:transferase activity, transferring hexosyl groups;;MF:UDP-glycosyltransferase activity;;	------	------	------	------
	Zm00001d039422		229.653	turquoise	phosphoribosylaminoimidazole carboxylase family protein / AIR carboxylase family protein	GO:0006189;;GO:0046084;;GO:0003824;;GO:0000166;;GO:0004639;;GO:0004638;;GO:0046872;;GO:0005524;	biological_process;;biological_process;;molecular_function;;molecular_function;;molecular_function;;molecular_function;;molecular_function;;molecular_function;;	BP:'de novo' IMP biosynthetic process;;BP:adenine biosynthetic process;;MF:catalytic activity;;MF:nucleotide binding;;MF:phosphoribosylaminoimidazolesuccinocarboxamide synthase activity;;MF:phosphoribosylaminoimidazole carboxylase activity;;MF:metal ion binding;;MF:ATP binding;;	K11808	ADE2	map00230	Purine metabolism
	Zm00001d039245	WRKY-transcription factor 93	176.35	turquoise	WRKY transcription factor 6	GO:0006355;;GO:0006351;;GO:0005634;;GO:0043565;;GO:0003700;;GO:0003677;	biological_process;;biological_process;;cellular_component;;molecular_function;;molecular_function;;molecular_function;;	BP:regulation of transcription, DNA-templated;;BP:transcription, DNA-templated;;CC:nucleus;;MF:sequence-specific DNA binding;;MF:transcription factor activity, sequence-specific DNA binding;;MF:DNA binding;;	------	------	------	------
	Zm00001d039081		171.375	turquoise	CTP synthase family protein	GO:0006221;;GO:0044210;;GO:0006541;;GO:0006241;;GO:0000166;;GO:0003883;;GO:0016874;;GO:0005524;	biological_process;;biological_process;;biological_process;;biological_process;;molecular_function;;molecular_function;;molecular_function;;molecular_function;;	BP:pyrimidine nucleotide biosynthetic process;;BP:'de novo' CTP biosynthetic process;;BP:glutamine metabolic process;;BP:CTP biosynthetic process;;MF:nucleotide binding;;MF:CTP synthase activity;;MF:ligase activity;;MF:ATP binding;;	K01937	pyrG, CTPS	map00240	Pyrimidine metabolism
	Zm00001d038820		220.928	turquoise	NSP (nuclear shuttle protein)-interacting GTPase	GO:0043547;;GO:0046872;;GO:0005096;	biological_process;;molecular_function;;molecular_function;;	BP:positive regulation of GTPase activity;;MF:metal ion binding;;MF:GTPase activator activity;;	------	------	------	------
	Zm00001d038807		184.903	brown	periodic tryptophan protein 2	GO:0009553;;GO:0000028;;GO:0000462;;GO:0006364;;GO:0034388;;GO:0032040;;GO:0005730;;GO:0030515;	biological_process;;biological_process;;biological_process;;biological_process;;cellular_component;;cellular_component;;cellular_component;;molecular_function;;	BP:embryo sac development;;BP:ribosomal small subunit assembly;;BP:maturation of SSU-rRNA from tricistronic rRNA transcrip;;BP:rRNA processing;;CC:Pwp2p-containing subcomplex of 90S preribosome;;CC:small-subunit processome;;CC:nucleolus;;MF:snoRNA binding;;	K14558	PWP2, UTP1	map03008	Ribosome biogenesis in eukaryotes
	Zm00001d038777		197.268	turquoise	U3 small nucleolar ribonucleoprotein mpp10 isoform 2	GO:0030490;;GO:0042254;;GO:0006364;;GO:0005829;;GO:0032040;;GO:0034457;;GO:0005730;;GO:0030529;;GO:0019013;;GO:0005634;;GO:0005732;	biological_process;;biological_process;;biological_process;;cellular_component;;cellular_component;;cellular_component;;cellular_component;;cellular_component;;cellular_component;;cellular_component;;cellular_component;;	BP:maturation of SSU-rRNA;;BP:ribosome biogenesis;;BP:rRNA processing;;CC:cytosol;;CC:small-subunit processome;;CC:Mpp10 complex;;CC:nucleolus;;CC:intracellular ribonucleoprotein complex;;CC:viral nucleocapsid;;CC:nucleus;;CC:small nucleolar ribonucleoprotein complex;;	K14559	MPP10	map03008	Ribosome biogenesis in eukaryotes
	Zm00001d038750		208.255	turquoise	ALA-interacting subunit 1	GO:0016021;;GO:0016020;	cellular_component;;cellular_component;;	CC:integral component of membrane;;CC:membrane;;	------	------	------	------
	Zm00001d038622		167.263	brown	nuclear assembly factor 1	GO:0001522;;GO:0042254;	biological_process;;biological_process;;	BP:pseudouridine synthesis;;BP:ribosome biogenesis;;	K14763	NAF1	------	------
	Zm00001d038494		207.027	turquoise	Leucine-rich repeat protein kinase family protein	GO:0006468;;GO:0016310;;GO:0016020;;GO:0016021;;GO:0016301;;GO:0000166;;GO:0004674;;GO:0004672;;GO:0005524;	biological_process;;biological_process;;cellular_component;;cellular_component;;molecular_function;;molecular_function;;molecular_function;;molecular_function;;molecular_function;;	BP:protein phosphorylation;;BP:phosphorylation;;CC:membrane;;CC:integral component of membrane;;MF:kinase activity;;MF:nucleotide binding;;MF:protein serine/threonine kinase activity;;MF:protein kinase activity;;MF:ATP binding;;	------	------	------	------
	Zm00001d038475	ribosome export associated1	186.743	turquoise	ribosome export associated1	GO:0000027;;GO:0005634;;GO:0000166;;GO:0005524;;GO:0016887;	biological_process;;cellular_component;;molecular_function;;molecular_function;;molecular_function;;	BP:ribosomal large subunit assembly;;CC:nucleus;;MF:nucleotide binding;;MF:ATP binding;;MF:ATPase activity;;	K14572	MDN1, REA1	map03008	Ribosome biogenesis in eukaryotes
	Zm00001d038297		177.438	turquoise	Zinc finger protein WIP6	GO:0003676;	molecular_function;;	MF:nucleic acid binding;;	------	------	------	------
	Zm00001d037868		175.48	turquoise	Eukaryotic peptide chain release factor subunit 1-1	GO:0006415;;GO:0005737;;GO:0003747;;GO:0016149;	biological_process;;cellular_component;;molecular_function;;molecular_function;;	BP:translational termination;;CC:cytoplasm;;MF:translation release factor activity;;MF:translation release factor activity, codon specific;;	K03265	ETF1, ERF1	map03015	mRNA surveillance pathway
	Zm00001d037651		233.014	blue	Subtilisin-like serine endopeptidase family protein	GO:0006508;;GO:0005618;;GO:0004252;;GO:0016787;;GO:0008233;;GO:0008236;	biological_process;;cellular_component;;molecular_function;;molecular_function;;molecular_function;;molecular_function;;	BP:proteolysis;;CC:cell wall;;MF:serine-type endopeptidase activity;;MF:hydrolase activity;;MF:peptidase activity;;MF:serine-type peptidase activity;;	------	------	------	------
	Zm00001d037513	germin-like protein1	205.259	blue	germin-like protein1	GO:0033609;;GO:0005618;;GO:0048046;;GO:0005576;;GO:0031012;;GO:0030145;;GO:0045735;;GO:0046872;;GO:0046564;	biological_process;;cellular_component;;cellular_component;;cellular_component;;cellular_component;;molecular_function;;molecular_function;;molecular_function;;molecular_function;;	BP:oxalate metabolic process;;CC:cell wall;;CC:apoplast;;CC:extracellular region;;CC:extracellular matrix;;MF:manganese ion binding;;MF:nutrient reservoir activity;;MF:metal ion binding;;MF:oxalate decarboxylase activity;;	------	------	------	------
	Zm00001d037362		206.704	turquoise	DNA topoisomerase type IA core	GO:0006265;;GO:0005694;;GO:0016853;;GO:0003917;;GO:0003916;;GO:0003677;	biological_process;;cellular_component;;molecular_function;;molecular_function;;molecular_function;;molecular_function;;	BP:DNA topological change;;CC:chromosome;;MF:isomerase activity;;MF:DNA topoisomerase type I activity;;MF:DNA topoisomerase activity;;MF:DNA binding;;	------	------	------	------
	Zm00001d037267		177.291	green	Alpha-L RNA-binding motif/Ribosomal protein S4 family protein	GO:0045903;;GO:0006364;;GO:0032040;;GO:0015935;;GO:0005622;;GO:0034457;;GO:0005840;;GO:0003735;;GO:0030515;;GO:0019843;	biological_process;;biological_process;;cellular_component;;cellular_component;;cellular_component;;cellular_component;;cellular_component;;molecular_function;;molecular_function;;molecular_function;;	BP:positive regulation of translational fidelity;;BP:rRNA processing;;CC:small-subunit processome;;CC:small ribosomal subunit;;CC:intracellular;;CC:Mpp10 complex;;CC:ribosome;;MF:structural constituent of ribosome;;MF:snoRNA binding;;MF:rRNA binding;;	K14560	IMP3	map03008	Ribosome biogenesis in eukaryotes
	Zm00001d037060		227.004	turquoise	DNAJ heat shock N-terminal domain-containing protein	------	------	------	------	------	------	------
	Zm00001d036965		187.612	turquoise	Zinc transporter 4	GO:0006811;;GO:0030001;;GO:0071577;;GO:0006829;;GO:0055085;;GO:0016021;;GO:0016020;;GO:0005385;;GO:0046873;	biological_process;;biological_process;;biological_process;;biological_process;;biological_process;;cellular_component;;cellular_component;;molecular_function;;molecular_function;;	BP:ion transport;;BP:metal ion transport;;BP:zinc II ion transmembrane transport;;BP:zinc II ion transport;;BP:transmembrane transport;;CC:integral component of membrane;;CC:membrane;;MF:zinc ion transmembrane transporter activity;;MF:metal ion transmembrane transporter activity;;	K14709	SLC39A1_2_3, ZIP1_2_3	------	------
	Zm00001d036827		167.76	blue	Microtubule-associated protein MAP65-1a	GO:0000910;;GO:0000226;;GO:0030163;;GO:0006508;;GO:0016787;;GO:0008017;;GO:0004190;;GO:0008233;	biological_process;;biological_process;;biological_process;;biological_process;;molecular_function;;molecular_function;;molecular_function;;molecular_function;;	BP:cytokinesis;;BP:microtubule cytoskeleton organization;;BP:protein catabolic process;;BP:proteolysis;;MF:hydrolase activity;;MF:microtubule binding;;MF:aspartic-type endopeptidase activity;;MF:peptidase activity;;	------	------	------	------
	Zm00001d036624		171.685	turquoise	Twinkle homolog protein chloroplastic/mitochondrial	GO:0032508;;GO:0006260;;GO:0003678;;GO:0043139;;GO:0003697;;GO:0005524;	biological_process;;biological_process;;molecular_function;;molecular_function;;molecular_function;;molecular_function;;	BP:DNA duplex unwinding;;BP:DNA replication;;MF:DNA helicase activity;;MF:5'-3' DNA helicase activity;;MF:single-stranded DNA binding;;MF:ATP binding;;	K17680	PEO1	------	------
	Zm00001d035960		173.93	turquoise	DNA-directed RNA polymerase III subunit 2	GO:0006351;;GO:0006383;;GO:0005666;;GO:0016779;;GO:0032549;;GO:0003677;;GO:0016740;;GO:0001056;;GO:0003899;	biological_process;;biological_process;;cellular_component;;molecular_function;;molecular_function;;molecular_function;;molecular_function;;molecular_function;;molecular_function;;	BP:transcription, DNA-templated;;BP:transcription from RNA polymerase III promoter;;CC:DNA-directed RNA polymerase III complex;;MF:nucleotidyltransferase activity;;MF:ribonucleoside binding;;MF:DNA binding;;MF:transferase activity;;MF:RNA polymerase III activity;;MF:DNA-directed RNA polymerase activity;;	K03021	RPC2, POLR3B	map00240;;map03020;;map00230;;map04623	Pyrimidine metabolism;;RNA polymerase;;Purine metabolism;;Cytosolic DNA-sensing pathway
	Zm00001d035812		190.932	turquoise	Translocase of chloroplast 159 chloroplastic	GO:0016817;;GO:0005525;	molecular_function;;molecular_function;;	MF:hydrolase activity, acting on acid anhydrides;;MF:GTP binding;;	------	------	------	------
	Zm00001d035757		163.188	turquoise	Vacuolar sorting protein 39	GO:0006886;;GO:0016192;;GO:0016020;;GO:0016021;;GO:0005622;	biological_process;;biological_process;;cellular_component;;cellular_component;;cellular_component;;	BP:intracellular protein transport;;BP:vesicle-mediated transport;;CC:membrane;;CC:integral component of membrane;;CC:intracellular;;	K20177	VPS3, TGFBRAP1	map04138	Autophagy - yeast
	Zm00001d035608		180.46	turquoise	phragmoplastin interacting protein 1	GO:0005488;;GO:0097159;;GO:0003723;;GO:0003676;;GO:1901363;;GO:0008270;	molecular_function;;molecular_function;;molecular_function;;molecular_function;;molecular_function;;molecular_function;;	MF:binding;;MF:organic cyclic compound binding;;MF:RNA binding;;MF:nucleic acid binding;;MF:heterocyclic compound binding;;MF:zinc ion binding;;	------	------	------	------
	Zm00001d035445	gamma-glutamylcysteine synthetase1	187.932	turquoise	gamma-glutamylcysteine synthetase1	GO:0046686;;GO:0052544;;GO:0009816;;GO:0009700;;GO:0050832;;GO:0019761;;GO:0006750;;GO:0009408;;GO:0002213;;GO:0009908;;GO:0042398;;GO:0005739;;GO:0009570;;GO:0009507;;GO:0003824;;GO:0004357;;GO:0005524;	biological_process;;biological_process;;biological_process;;biological_process;;biological_process;;biological_process;;biological_process;;biological_process;;biological_process;;biological_process;;biological_process;;cellular_component;;cellular_component;;cellular_component;;molecular_function;;molecular_function;;molecular_function;;	BP:response to cadmium ion;;BP:defense response by callose deposition in cell wall;;BP:defense response to bacterium, incompatible interaction;;BP:indole phytoalexin biosynthetic process;;BP:defense response to fungus;;BP:glucosinolate biosynthetic process;;BP:glutathione biosynthetic process;;BP:response to heat;;BP:defense response to insect;;BP:flower development;;BP:cellular modified amino ac…	K01919	gshA	map00270;;map00480	Cysteine and methionine metabolism;;Glutathione metabolism
	Zm00001d035401		178.057	turquoise	Putative DUF26-domain receptor-like protein kinase family protein	GO:0006468;;GO:0016310;;GO:0006952;;GO:0016020;;GO:0016021;;GO:0005886;;GO:0009506;;GO:0004672;;GO:0004674;;GO:0005524;;GO:0016301;	biological_process;;biological_process;;biological_process;;cellular_component;;cellular_component;;cellular_component;;cellular_component;;molecular_function;;molecular_function;;molecular_function;;molecular_function;;	BP:protein phosphorylation;;BP:phosphorylation;;BP:defense response;;CC:membrane;;CC:integral component of membrane;;CC:plasma membrane;;CC:plasmodesma;;MF:protein kinase activity;;MF:protein serine/threonine kinase activity;;MF:ATP binding;;MF:kinase activity;;	------	------	------	------
	Zm00001d035246		204.4	turquoise	Taxadien-5-alpha-ol O-acetyltransferase	GO:0016740;;GO:0016747;	molecular_function;;molecular_function;;	MF:transferase activity;;MF:transferase activity, transferring acyl groups other than amino-acyl groups;;	------	------	------	------
	Zm00001d034533		203.495	blue	NEP-interacting protein 1	------	------	------	------	------	------	------
	Zm00001d034493		163.176	turquoise	Riboflavin kinase family protein	GO:0016310;;GO:0009231;;GO:0006747;;GO:0009507;;GO:0016301;;GO:0003919;;GO:0005524;	biological_process;;biological_process;;biological_process;;cellular_component;;molecular_function;;molecular_function;;molecular_function;;	BP:phosphorylation;;BP:riboflavin biosynthetic process;;BP:FAD biosynthetic process;;CC:chloroplast;;MF:kinase activity;;MF:FMN adenylyltransferase activity;;MF:ATP binding;;	------	------	------	------
	Zm00001d034074	starch phosphorylase1	171.549	turquoise	starch phosphorylase1	GO:0005975;;GO:0005980;;GO:0009414;;GO:0102250;;GO:0009570;;GO:0016757;;GO:0004645;;GO:0016740;;GO:0030170;;GO:0008184;;GO:0102499;	biological_process;;biological_process;;biological_process;;deleted;;cellular_component;;molecular_function;;molecular_function;;molecular_function;;molecular_function;;molecular_function;;deleted;;	BP:carbohydrate metabolic process;;BP:glycogen catabolic process;;BP:response to water deprivation;;BP:old GO;;CC:chloroplast stroma;;MF:transferase activity, transferring glycosyl groups;;MF:phosphorylase activity;;MF:transferase activity;;MF:pyridoxal phosphate binding;;MF:glycogen phosphorylase activity;;MF:old GO;;	K00688	PYG, glgP	map02026;;map04922;;map00500;;map04910;;map04217;;map04931	Biofilm formation - Escherichia coli;;Glucagon signaling pathway;;Starch and sucrose metabolism;;Insulin signaling pathway;;Necroptosis;;Insulin resistance
	Zm00001d034073	WRKY-transcription factor 30	205.579	turquoise	Probable WRKY transcription factor 57	GO:0006355;;GO:0006351;;GO:0005634;;GO:0043565;;GO:0003700;;GO:0003677;	biological_process;;biological_process;;cellular_component;;molecular_function;;molecular_function;;molecular_function;;	BP:regulation of transcription, DNA-templated;;BP:transcription, DNA-templated;;CC:nucleus;;MF:sequence-specific DNA binding;;MF:transcription factor activity, sequence-specific DNA binding;;MF:DNA binding;;	------	------	------	------
	Zm00001d034017		196.03	blue	Exhydrolase II	GO:0005975;;GO:0016787;;GO:0004553;	biological_process;;molecular_function;;molecular_function;;	BP:carbohydrate metabolic process;;MF:hydrolase activity;;MF:hydrolase activity, hydrolyzing O-glycosyl compounds;;	K01188	E3.2.1.21	map00460;;map00500;;map00940	Cyanoamino acid metabolism;;Starch and sucrose metabolism;;Phenylpropanoid biosynthesis
	Zm00001d034013		214.256	turquoise	DEA(D/H)-box RNA helicase family protein	GO:0006396;;GO:0005737;;GO:0005634;;GO:0016787;;GO:0004004;;GO:0004386;;GO:0003676;;GO:0000166;;GO:0044822;;GO:0005524;	biological_process;;cellular_component;;cellular_component;;molecular_function;;molecular_function;;molecular_function;;molecular_function;;molecular_function;;molecular_function;;molecular_function;;	BP:RNA processing;;CC:cytoplasm;;CC:nucleus;;MF:hydrolase activity;;MF:ATP-dependent RNA helicase activity;;MF:helicase activity;;MF:nucleic acid binding;;MF:nucleotide binding;;MF:pol;;MF:ATP binding;;	K14442	DHX36, RHAU	map03018	RNA degradation
	Zm00001d033448		163.096	turquoise	Nuclear poly(A) polymerase 1	GO:0048451;;GO:0008285;;GO:0031123;;GO:0048366;;GO:0045824;;GO:0043631;;GO:0006378;;GO:0005634;;GO:0016779;;GO:0004652;;GO:0003723;	biological_process;;biological_process;;biological_process;;biological_process;;biological_process;;biological_process;;biological_process;;cellular_component;;molecular_function;;molecular_function;;molecular_function;;	BP:petal formation;;BP:negative regulation of cell proliferation;;BP:RNA 3'-end processing;;BP:leaf development;;BP:negative regulation of innate immune response;;BP:RNA polyadenylation;;BP:mRNA polyadenylation;;CC:nucleus;;MF:nucleotidyltransferase activity;;MF:polynucleotide adenylyltransferase activity;;MF:RNA binding;;	K14376	PAP	map03015	mRNA surveillance pathway
	Zm00001d033241		179.961	turquoise	Cationic amino acid transporter 1	GO:1903401;;GO:0051938;;GO:0043091;;GO:0055085;;GO:0089711;;GO:0003333;;GO:0016021;;GO:0016020;;GO:0005887;;GO:0005886;;GO:0015297;;GO:0005313;;GO:0022857;;GO:0015171;;GO:0015189;	biological_process;;biological_process;;biological_process;;biological_process;;biological_process;;biological_process;;cellular_component;;cellular_component;;cellular_component;;cellular_component;;molecular_function;;molecular_function;;molecular_function;;molecular_function;;molecular_function;;	BP:L-lysine transmembrane transport;;BP:L-glutamate import;;BP:L-arginine import;;BP:transmembrane transport;;BP:L-glutamate transmembrane transport;;BP:amino acid transmembrane transport;;CC:integral component of membrane;;CC:membrane;;CC:integral component of plasma membrane;;CC:plasma membrane;;MF:antiporter activity;;MF:L-glutamate transmembrane transporter activity;;MF:transmembrane transpor…	K03294	TC.APA	------	------
	Zm00001d033168		172.754	brown	-	GO:0030490;;GO:0032040;;GO:0005730;;GO:0030692;;GO:0044424;;GO:0005829;	biological_process;;cellular_component;;cellular_component;;cellular_component;;cellular_component;;cellular_component;;	BP:maturation of SSU-rRNA;;CC:small-subunit processome;;CC:nucleolus;;CC:Noc4p-Nop14p complex;;CC:intracellular part;;CC:cytosol;;	K14766	NOP14, UTP2	------	------
	Zm00001d033040		202.632	turquoise	Shewanella-like protein phosphatase 1	GO:0016787;	molecular_function;;	MF:hydrolase activity;;	------	------	------	------
	Zm00001d032894		199.409	turquoise	Protein RRP6-like 2	GO:0006139;;GO:0090305;;GO:0044237;;GO:0090304;;GO:0006396;;GO:0009536;;GO:0000176;;GO:0005622;;GO:0008408;;GO:0097159;;GO:0003824;;GO:0003676;;GO:0000166;;GO:1901363;	biological_process;;biological_process;;biological_process;;biological_process;;biological_process;;cellular_component;;cellular_component;;cellular_component;;molecular_function;;molecular_function;;molecular_function;;molecular_function;;molecular_function;;molecular_function;;	BP:nucleobase-containing compound metabolic process;;BP:nucleic acid phosphodiester bond hydrolysis;;BP:cellular metabolic process;;BP:nucleic acid metabolic process;;BP:RNA processing;;CC:plastid;;CC:nuclear exosom;;CC:intracellular;;MF:3'-5' exonuclease activity;;MF:organic cyclic compound binding;;MF:catalytic activity;;MF:nucleic acid binding;;MF:nucleotide binding;;MF:heterocyclic compound b…	K12591	RRP6, EXOSC10	map03018	RNA degradation
	Zm00001d032789	chaperonin2	181.049	turquoise	chaperonin2	GO:0006457;;GO:0042026;;GO:0005737;;GO:0009536;;GO:0005739;;GO:0000166;;GO:0005524;	biological_process;;biological_process;;cellular_component;;cellular_component;;cellular_component;;molecular_function;;molecular_function;;	BP:protein folding;;BP:protein refolding;;CC:cytoplasm;;CC:plastid;;CC:mitochondrion;;MF:nucleotide binding;;MF:ATP binding;;	K04077	groEL, HSPD1	map03018;;map04212;;map04940;;map05134;;map05152	RNA degradation;;Longevity regulating pathway - worm;;Type I diabetes mellitus;;Legionellosis;;Tuberculosis
	Zm00001d032748		162.622	brown	Nucleolin 2	GO:0006364;;GO:0005730;;GO:0003723;;GO:0003676;;GO:0000166;	biological_process;;cellular_component;;molecular_function;;molecular_function;;molecular_function;;	BP:rRNA processing;;CC:nucleolus;;MF:RNA binding;;MF:nucleic acid binding;;MF:nucleotide binding;;	K11294	NCL, NSR1	map05130	Pathogenic Escherichia coli infection
	Zm00001d032694	MYB-transcription factor 121	215.749	blue	myb domain protein 15	GO:0003677;	molecular_function;;	MF:DNA binding;;	K09422	MYBP	------	------
	Zm00001d032536		188.754	turquoise	Calcium uniporter protein 4 mitochondrial	GO:0055085;;GO:0016021;;GO:0005739;;GO:0015292;	biological_process;;cellular_component;;cellular_component;;molecular_function;;	BP:transmembrane transport;;CC:integral component of membrane;;CC:mitochondrion;;MF:uniporter activity;;	K20858	MCU	map04020;;map04621;;map04218	Calcium signaling pathway;;NOD-like receptor signaling pathway;;Cellular senescence
	Zm00001d032027		194.736	blue	THAUMATIN-LIKE PROTEIN 1	GO:0016021;	cellular_component;;	CC:integral component of membrane;;	------	------	------	------
	Zm00001d031677		192.66	turquoise	MtN19-like protein	GO:0005773;	cellular_component;;	CC:vacuole;;	------	------	------	------
	Zm00001d031533	mTERF protein domain2	163.168	turquoise	mTERF family protein	GO:0005975;;GO:0006355;;GO:0009536;;GO:0005739;;GO:0008810;;GO:0003690;	biological_process;;biological_process;;cellular_component;;cellular_component;;molecular_function;;molecular_function;;	BP:carbohydrate metabolic process;;BP:regulation of transcription, DNA-templated;;CC:plastid;;CC:mitochondrion;;MF:cellulase activity;;MF:double-stranded DNA binding;;	------	------	------	------
	Zm00001d031449	lipoxygenase13	225.156	turquoise	Lipoxygenase 2 chloroplastic	GO:0006633;;GO:0031408;;GO:0009611;;GO:0022900;;GO:0051707;;GO:0055114;;GO:0009507;;GO:0051213;;GO:0016166;;GO:0016702;;GO:0016165;;GO:0005515;;GO:0005506;;GO:0046872;;GO:0016491;	biological_process;;biological_process;;biological_process;;biological_process;;biological_process;;biological_process;;cellular_component;;molecular_function;;molecular_function;;molecular_function;;molecular_function;;molecular_function;;molecular_function;;molecular_function;;molecular_function;;	BP:fatty acid biosynthetic process;;BP:oxylipin biosynthetic process;;BP:response to wounding;;BP:electron transport chain;;BP:response to other organism;;BP:oxidation-reduction process;;CC:chloroplast;;MF:dioxygenase activity;;MF:phytoene dehydrogenase activity;;MF:oxidoreductase activity, acting on single donors with incorporation of molecular oxygen, incorporation of two atoms of oxygen;;MF:li…	K00454	LOX2S	map00591;;map00592	Linoleic acid metabolism;;alpha-Linolenic acid metabolism
	Zm00001d031221		163.902	turquoise	AAA-ATPase ASD mitochondrial	GO:0005524;;GO:0000166;	molecular_function;;molecular_function;;	MF:ATP binding;;MF:nucleotide binding;;	K08900	BCS1	------	------
	Zm00001d031041		175.672	brown	Transducin/WD40 repeat-like superfamily protein	GO:0005515;	molecular_function;;	MF:protein binding;;	K14552	NAN1, UTP17, WDR75	map03008	Ribosome biogenesis in eukaryotes
	Zm00001d030509		197.762	blue	Pollen Ole e 1 allergen and extensin family protein	------	------	------	------	------	------	------
	Zm00001d030507		169.6	blue	WAT1-related protein	GO:0055085;;GO:0016020;;GO:0016021;;GO:0022857;	biological_process;;cellular_component;;cellular_component;;molecular_function;;	BP:transmembrane transport;;CC:membrane;;CC:integral component of membrane;;MF:transmembrane transporter activity;;	------	------	------	------
	Zm00001d030500	GRAS-transcription factor 21	168.232	turquoise	-	GO:0006355;;GO:0006351;;GO:0005634;;GO:0003700;;GO:0043565;	biological_process;;biological_process;;cellular_component;;molecular_function;;molecular_function;;	BP:regulation of transcription, DNA-templated;;BP:transcription, DNA-templated;;CC:nucleus;;MF:transcription factor activity, sequence-specific DNA binding;;MF:sequence-specific DNA binding;;	------	------	------	------
	Zm00001d030340		170.263	turquoise	-	GO:0006913;;GO:0005622;;GO:0017056;	biological_process;;cellular_component;;molecular_function;;	BP:nucleocytoplasmic transport;;CC:intracellular;;MF:structural constituent of nuclear pore;;	K14311	NUP188	map03013	RNA transport
	Zm00001d029963	MYB-related-transcription factor 32	169.186	blue	myb-like transcription factor family protein	GO:0009744;;GO:0006355;;GO:0006351;;GO:0009739;;GO:0045893;;GO:0005634;;GO:0003700;;GO:0003677;	biological_process;;biological_process;;biological_process;;biological_process;;biological_process;;cellular_component;;molecular_function;;molecular_function;;	BP:response to sucrose;;BP:regulation of transcription, DNA-templated;;BP:transcription, DNA-templated;;BP:response to gibberellin;;BP:positive regulation of transcription, DNA-templated;;CC:nucleus;;MF:transcription factor activity, sequence-specific DNA binding;;MF:DNA binding;;	------	------	------	------
	Zm00001d029174		188.24	brown	homolog of nucleolar protein NOP56	GO:0000154;;GO:0032040;;GO:0031428;;GO:0030515;	biological_process;;cellular_component;;cellular_component;;molecular_function;;	BP:rRNA modification;;CC:small-subunit processome;;CC:box C/D snoRNP complex;;MF:snoRNA binding;;	K14564	NOP56	map03008	Ribosome biogenesis in eukaryotes
	Zm00001d029078	IDP1489	216.028	blue	DNA binding protein [Source:UniProtKB/TrEMBL;Acc:B4FLH1]	GO:0005634;;GO:0046983;;GO:0003677;	cellular_component;;molecular_function;;molecular_function;;	CC:nucleus;;MF:protein dimerization activity;;MF:DNA binding;;	------	------	------	------
	Zm00001d029046		181.706	brown	P-loop containing nucleoside triphosphate hydrolases superfamily protein	GO:0000462;;GO:0000479;;GO:0016021;;GO:0030686;;GO:0005634;;GO:0016787;;GO:0003924;;GO:0034511;;GO:0005525;	biological_process;;biological_process;;cellular_component;;cellular_component;;cellular_component;;molecular_function;;molecular_function;;molecular_function;;molecular_function;;	BP:maturation of SSU-rRNA from tricistronic rRNA transcrip;;BP:endonucleolytic cleavage of tricistronic rRNA transcrip;;CC:integral component of membrane;;CC:90S preribosome;;CC:nucleus;;MF:hydrolase activity;;MF:GTPase activity;;MF:U3 snoRNA binding;;MF:GTP binding;;	K14569	BMS1	map03008	Ribosome biogenesis in eukaryotes
	Zm00001d028813		190.136	brown	transducin family protein / WD-40 repeat family protein	GO:0005515;	molecular_function;;	MF:protein binding;;	K14546	UTP5, WDR43	map03008	Ribosome biogenesis in eukaryotes
	Zm00001d028720		236.012	turquoise	Phosphatidylinositol transfer protein expressed	GO:0015914;;GO:0006810;;GO:0005622;;GO:0005548;	biological_process;;biological_process;;cellular_component;;molecular_function;;	BP:phospholipid transport;;BP:transport;;CC:intracellular;;MF:phospholipid transporter activity;;	------	------	------	------
	Zm00001d028679		172.917	turquoise	Protein binding protein	GO:0007165;;GO:0016021;;GO:0016020;;GO:0005886;;GO:0005515;	biological_process;;cellular_component;;cellular_component;;cellular_component;;molecular_function;;	BP:signal transduction;;CC:integral component of membrane;;CC:membrane;;CC:plasma membrane;;MF:protein binding;;	------	------	------	------
	Zm00001d028597		162.086	brown	Probable tRNA (guanine(26)-N(2))-dimethyltransferase 2	GO:0030488;;GO:0008033;;GO:0032259;;GO:0002940;;GO:0005634;;GO:0005739;;GO:0000049;;GO:0004809;;GO:0016740;;GO:0003723;;GO:0008168;	biological_process;;biological_process;;biological_process;;biological_process;;cellular_component;;cellular_component;;molecular_function;;molecular_function;;molecular_function;;molecular_function;;molecular_function;;	BP:tRNA methylation;;BP:tRNA processing;;BP:methylation;;BP:tRNA N2-guanine methylation;;CC:nucleus;;CC:mitochondrion;;MF:tRNA binding;;MF:tRN;;MF:transferase activity;;MF:RNA binding;;MF:methyltransferase activity;;	K00555	TRMT1, trm1	------	------
	Zm00001d028574		181.548	turquoise	Protein phosphatase 2C 37	GO:0006470;;GO:0009536;;GO:0016787;;GO:0043169;;GO:0004722;;GO:0004721;;GO:0003824;;GO:0046872;	biological_process;;cellular_component;;molecular_function;;molecular_function;;molecular_function;;molecular_function;;molecular_function;;molecular_function;;	BP:protein dephosphorylation;;CC:plastid;;MF:hydrolase activity;;MF:cation binding;;MF:protein serine/threonine phosphatase activity;;MF:phosphoprotein phosphatase activity;;MF:catalytic activity;;MF:metal ion binding;;	K14497	PP2C	map04016;;map04075;;map04931	MAPK signaling pathway - plant;;Plant hormone signal transduction;;Insulin resistance
	Zm00001d028409		181.308	turquoise	Chaperonin 60 subunit beta 4 chloroplastic	GO:0006457;;GO:0042026;;GO:0005737;;GO:0009941;;GO:0009570;;GO:0009507;;GO:0005524;	biological_process;;biological_process;;cellular_component;;cellular_component;;cellular_component;;cellular_component;;molecular_function;;	BP:protein folding;;BP:protein refolding;;CC:cytoplasm;;CC:chloroplast envelope;;CC:chloroplast stroma;;CC:chloroplast;;MF:ATP binding;;	K04077	groEL, HSPD1	map03018;;map04212;;map04940;;map05134;;map05152	RNA degradation;;Longevity regulating pathway - worm;;Type I diabetes mellitus;;Legionellosis;;Tuberculosis
	Zm00001d028389		186.612	turquoise	-	------	------	------	------	------	------	------
	Zm00001d028360	DMAS1	167.14	turquoise	NAD(P)-linked oxidoreductase superfamily protein	GO:1990641;;GO:0034224;;GO:0019290;;GO:0055114;;GO:0033707;;GO:0016491;	biological_process;;biological_process;;biological_process;;biological_process;;molecular_function;;molecular_function;;	BP:response to iron ion starvation;;BP:cellular response to zinc ion starvation;;BP:siderophore biosynthetic process;;BP:oxidation-reduction process;;MF:3''-deamino-3''-oxonicotianamine reductase activity;;MF:oxidoreductase activity;;	------	------	------	------
	Zm00001d028303		181.106	turquoise	Branched-chain-amino-acid aminotransferase	GO:0008652;;GO:0008152;;GO:0009081;;GO:0009082;;GO:0004084;;GO:0003824;;GO:0052654;;GO:0052655;;GO:0052656;;GO:0008483;;GO:0016740;	biological_process;;biological_process;;biological_process;;biological_process;;molecular_function;;molecular_function;;molecular_function;;molecular_function;;molecular_function;;molecular_function;;molecular_function;;	BP:cellular amino acid biosynthetic process;;BP:metabolic process;;BP:branched-chain amino acid metabolic process;;BP:branched-chain amino acid biosynthetic process;;MF:branched-chain-amino-acid transaminase activity;;MF:catalytic activity;;MF:L-leucine transaminase activity;;MF:L-valine transaminase activity;;MF:L-isoleucine transaminase activity;;MF:transaminase activity;;MF:transferase activit…	K00826	E2.6.1.42, ilvE	map00270;;map00770;;map00280;;map00290	Cysteine and methionine metabolism;;Pantothenate and CoA biosynthesis;;Valine, leucine and isoleucine degradation;;Valine, leucine and isoleucine biosynthesis
	Zm00001d028096		170.39	brown	-	------	------	------	------	------	------	------
	Zm00001d027922		192.336	turquoise	Eukaryotic translation initiation factor 3 subunit K	GO:0001731;;GO:0006413;;GO:0006446;;GO:0005852;;GO:0005829;;GO:0016282;;GO:0016021;;GO:0016020;;GO:0033290;;GO:0043022;;GO:0003743;	biological_process;;biological_process;;biological_process;;cellular_component;;cellular_component;;cellular_component;;cellular_component;;cellular_component;;cellular_component;;molecular_function;;molecular_function;;	BP:formation of translation preinitiation complex;;BP:translational initiation;;BP:regulation of translational initiation;;CC:eukaryotic translation initiation factor 3 complex;;CC:cytosol;;CC:eukaryotic 43S preinitiation complex;;CC:integral component of membrane;;CC:membrane;;CC:eukaryotic 48S preinitiation complex;;MF:ribosome binding;;MF:translation initiation factor activity;;	K15028	EIF3K	------	------
	Zm00001d027706		175.973	brown	transducin family protein / WD-40 repeat family protein	GO:0000462;;GO:0034388;;GO:0032040;;GO:0005730;;GO:0003824;;GO:0005515;;GO:0030515;	biological_process;;cellular_component;;cellular_component;;cellular_component;;molecular_function;;molecular_function;;molecular_function;;	BP:maturation of SSU-rRNA from tricistronic rRNA transcrip;;CC:Pwp2p-containing subcomplex of 90S preribosome;;CC:small-subunit processome;;CC:nucleolus;;MF:catalytic activity;;MF:protein binding;;MF:snoRNA binding;;	K14556	DIP2, UTP12, WDR3	map03008	Ribosome biogenesis in eukaryotes
	Zm00001d027520		163.046	turquoise	expansin-like6	GO:0016020;;GO:0005576;;GO:0009505;;GO:0009506;	cellular_component;;cellular_component;;cellular_component;;cellular_component;;	CC:membrane;;CC:extracellular region;;CC:plant-type cell wall;;CC:plasmodesma;;	------	------	------	------
	Zm00001d027510	NLP-transcription factor 7	181.936	turquoise	Protein NLP2	GO:0006355;;GO:0006351;;GO:0005634;;GO:0005515;;GO:0003677;	biological_process;;biological_process;;cellular_component;;molecular_function;;molecular_function;;	BP:regulation of transcription, DNA-templated;;BP:transcription, DNA-templated;;CC:nucleus;;MF:protein binding;;MF:DNA binding;;	------	------	------	------
	Zm00001d027353		183.975	turquoise	Retinol dehydrogenase 12	------	------	------	K11153	RDH12	map00830	Retinol metabolism
	Zm00001d027326	actin related protein like4	177.803	turquoise	Actin-related protein 4	GO:0048574;;GO:0006338;;GO:0006281;;GO:0048235;;GO:0006355;;GO:0007275;;GO:0005737;;GO:0005730;;GO:0005634;;GO:0031011;;GO:0035267;	biological_process;;biological_process;;biological_process;;biological_process;;biological_process;;biological_process;;cellular_component;;cellular_component;;cellular_component;;cellular_component;;cellular_component;;	BP:long-day photoperiodism, flowering;;BP:chromatin remodeling;;BP:DNA repair;;BP:pollen sperm cell differentiation;;BP:regulation of transcription, DNA-templated;;BP:multicellular organism development;;CC:cytoplasm;;CC:nucleolus;;CC:nucleus;;CC:Ino80 complex;;CC:NuA4 histone acetyltransferase complex;;	K11340	ACTL6A, INO80K	map05225;;map04714	Hepatocellular carcinoma;;Thermogenesis
	Zm00001d027120		178.443	turquoise	-	------	------	------	------	------	------	------
	Zm00001d026695		185.109	blue	Protein NRT1/ PTR FAMILY 5.10	GO:0006810;;GO:0055085;;GO:0016021;;GO:0016020;;GO:0005215;;GO:0022857;	biological_process;;biological_process;;cellular_component;;cellular_component;;molecular_function;;molecular_function;;	BP:transport;;BP:transmembrane transport;;CC:integral component of membrane;;CC:membrane;;MF:transporter activity;;MF:transmembrane transporter activity;;	K14638	SLC15A3_4, PHT	------	------
	Zm00001d026614		173.174	turquoise	Probable protein arginine N-methyltransferase 6	GO:0006479;;GO:0032259;;GO:0006355;;GO:0034969;;GO:0019919;;GO:0005829;;GO:0005739;;GO:0008469;;GO:0016740;;GO:0035242;;GO:0008168;	biological_process;;biological_process;;biological_process;;biological_process;;biological_process;;cellular_component;;cellular_component;;molecular_function;;molecular_function;;molecular_function;;molecular_function;;	BP:protein methylation;;BP:methylation;;BP:regulation of transcription, DNA-templated;;BP:histone arginine methylation;;BP:peptidyl-arginine methylation, to asymmetrical-dimethyl arginine;;CC:cytosol;;CC:mitochondrion;;MF:histone-arginine N-methyltransferase activity;;MF:transferase activity;;MF:protein-arginine omega-N asymmetric methyltransferase activity;;MF:methyltransferase activity;;	K11437	PRMT6	------	------
	Zm00001d026606		184.332	turquoise	DNAJ heat shock N-terminal domain-containing protein	GO:0016021;;GO:0016020;;GO:0009536;;GO:0009507;	cellular_component;;cellular_component;;cellular_component;;cellular_component;;	CC:integral component of membrane;;CC:membrane;;CC:plastid;;CC:chloroplast;;	------	------	------	------
	Zm00001d026263		184.092	turquoise	Nuclear pore complex protein NUP88	GO:0006611;;GO:0006606;;GO:0006913;;GO:0009627;;GO:0000056;;GO:0000055;;GO:0006406;;GO:0005643;;GO:0005622;;GO:0017056;;GO:0005215;	biological_process;;biological_process;;biological_process;;biological_process;;biological_process;;biological_process;;biological_process;;cellular_component;;cellular_component;;molecular_function;;molecular_function;;	BP:protein export from nucleus;;BP:protein import into nucleus;;BP:nucleocytoplasmic transport;;BP:systemic acquired resistance;;BP:ribosomal small subunit export from nucleus;;BP:ribosomal large subunit export from nucleus;;BP:mRNA export from nucleus;;CC:nuclear pore;;CC:intracellular;;MF:structural constituent of nuclear pore;;MF:transporter activity;;	K14318	NUP88	map03013	RNA transport
	Zm00001d025920		214.369	turquoise	Putative lectin-like receptor protein kinase family protein	GO:0006468;;GO:0016310;;GO:0016021;;GO:0016020;;GO:0016301;;GO:0030246;;GO:0000166;;GO:0004674;;GO:0004672;;GO:0005524;	biological_process;;biological_process;;cellular_component;;cellular_component;;molecular_function;;molecular_function;;molecular_function;;molecular_function;;molecular_function;;molecular_function;;	BP:protein phosphorylation;;BP:phosphorylation;;CC:integral component of membrane;;CC:membrane;;MF:kinase activity;;MF:carbohydrate binding;;MF:nucleotide binding;;MF:protein serine/threonine kinase activity;;MF:protein kinase activity;;MF:ATP binding;;	------	------	------	------
	Zm00001d025761		172.62	turquoise	NAD(P)-binding Rossmann-fold superfamily protein	------	------	------	K00079	CBR1	map00590;;map05204;;map00790;;map00980	Arachidonic acid metabolism;;Chemical carcinogenesis;;Folate biosynthesis;;Metabolism of xenobiotics by cytochrome P450
	Zm00001d025533		168.908	turquoise	NAD(P)-linked oxidoreductase superfamily protein	GO:0055114;;GO:0016491;	biological_process;;molecular_function;;	BP:oxidation-reduction process;;MF:oxidoreductase activity;;	------	------	------	------
	Zm00001d025522		181.98	brown	Putative FKBP-type peptidyl-prolyl cis-trans isomerase family protein	GO:0009987;;GO:0061077;;GO:0005789;;GO:0016853;;GO:0005528;;GO:0003755;	biological_process;;biological_process;;cellular_component;;molecular_function;;molecular_function;;molecular_function;;	BP:cellular process;;BP:chaperone-mediated protein folding;;CC:endoplasmic reticulum membrane;;MF:isomerase activity;;MF:FK506 binding;;MF:peptidyl-prolyl cis-trans isomerase activity;;	K14826	FPR3_4	------	------
	Zm00001d025241		201.416	blue	farnesylated protein 3	GO:0030001;;GO:0046872;	biological_process;;molecular_function;;	BP:metal ion transport;;MF:metal ion binding;;	------	------	------	------
	Zm00001d025103		162.261	turquoise	amine oxidase1	GO:0009308;;GO:0055114;;GO:0005507;;GO:0008131;;GO:0046872;;GO:0048038;;GO:0016491;	biological_process;;biological_process;;molecular_function;;molecular_function;;molecular_function;;molecular_function;;molecular_function;;	BP:amine metabolic process;;BP:oxidation-reduction process;;MF:copper ion binding;;MF:primary amine oxidase activity;;MF:metal ion binding;;MF:quinone binding;;MF:oxidoreductase activity;;	K00276	AOC3, AOC2, tynA	map00260;;map00960;;map00950;;map00360;;map00350;;map00410	Glycine, serine and threonine metabolism;;Tropane, piperidine and pyridine alkaloid biosynthesis;;Isoquinoline alkaloid biosynthesis;;Phenylalanine metabolism;;Tyrosine metabolism;;beta-Alanine metabolism
	Zm00001d025060		179.273	turquoise	tRNA-dihydrouridine(47) synthase [NAD(P)(+)]-like	GO:0008033;;GO:0002943;;GO:0055114;;GO:0005829;;GO:0009536;;GO:0050660;;GO:0043167;;GO:0003824;;GO:0017150;;GO:0046872;;GO:0016491;	biological_process;;biological_process;;biological_process;;cellular_component;;cellular_component;;molecular_function;;molecular_function;;molecular_function;;molecular_function;;molecular_function;;molecular_function;;	BP:tRNA processing;;BP:tRNA dihydrouridine synthesis;;BP:oxidation-reduction process;;CC:cytosol;;CC:plastid;;MF:flavin adenine dinucleotide binding;;MF:ion binding;;MF:catalytic activity;;MF:tRNA dihydrouridine synthase activity;;MF:metal ion binding;;MF:oxidoreductase activity;;	K05544	DUS3	------	------
	Zm00001d025015		206.485	turquoise	Glucose-6-phosphate 1-dehydrogenase	GO:0006098;;GO:0006006;;GO:0055114;;GO:0016021;;GO:0016020;;GO:0005739;;GO:0050661;;GO:0004345;	biological_process;;biological_process;;biological_process;;cellular_component;;cellular_component;;cellular_component;;molecular_function;;molecular_function;;	BP:pentose-phosphate shunt;;BP:glucose metabolic process;;BP:oxidation-reduction process;;CC:integral component of membrane;;CC:membrane;;CC:mitochondrion;;MF:NADP binding;;MF:glucose-6-phosphate dehydrogenase activity;;	K00036	G6PD, zwf	map00480;;map00030;;map05230	Glutathione metabolism;;Pentose phosphate pathway;;Central carbon metabolism in cancer
	Zm00001d024463		181.483	brown	Thyroid adenoma-associated protein-like protein	GO:0005829;;GO:0005739;;GO:0005488;	cellular_component;;cellular_component;;molecular_function;;	CC:cytosol;;CC:mitochondrion;;MF:binding;;	------	------	------	------
	Zm00001d024258		218.51	turquoise	Probable 2-oxoacid dependent dioxygenase	GO:0055114;;GO:0046872;;GO:0051213;;GO:0016491;	biological_process;;molecular_function;;molecular_function;;molecular_function;;	BP:oxidation-reduction process;;MF:metal ion binding;;MF:dioxygenase activity;;MF:oxidoreductase activity;;	------	------	------	------
	Zm00001d024159		202.578	turquoise	Bifunctional dethiobiotin synthetase/78-diamino-pelargonic acid aminotransferase mitochondrial	GO:0009102;;GO:0005739;;GO:0003824;;GO:0000287;;GO:0004015;;GO:0000166;;GO:0008483;;GO:0016740;;GO:0042802;;GO:0030170;;GO:0046872;;GO:0005524;;GO:0004141;	biological_process;;cellular_component;;molecular_function;;molecular_function;;molecular_function;;molecular_function;;molecular_function;;molecular_function;;molecular_function;;molecular_function;;molecular_function;;molecular_function;;molecular_function;;	BP:biotin biosynthetic process;;CC:mitochondrion;;MF:catalytic activity;;MF:magnesium ion binding;;MF:adenosylmethionine-8-amino-7-oxononanoate transaminase activity;;MF:nucleotide binding;;MF:transaminase activity;;MF:transferase activity;;MF:identical protein binding;;MF:pyridoxal phosphate binding;;MF:metal ion binding;;MF:ATP binding;;MF:dethiobiotin synthase activity;;	K19562	BIO3-BIO1	map00780	Biotin metabolism
	Zm00001d024048		205.872	turquoise	Argininosuccinate synthase chloroplastic	GO:0000050;;GO:0000053;;GO:0006526;;GO:0005737;;GO:0004055;;GO:0005524;	biological_process;;biological_process;;biological_process;;cellular_component;;molecular_function;;molecular_function;;	BP:urea cycle;;BP:argininosuccinate metabolic process;;BP:arginine biosynthetic process;;CC:cytoplasm;;MF:argininosuccinate synthase activity;;MF:ATP binding;;	K01940	argG, ASS1	map00220;;map00250;;map05418	Arginine biosynthesis;;Alanine, aspartate and glutamate metabolism;;Fluid shear stress and atherosclerosis
	Zm00001d024037	beta-glucosidase2	179.275	blue	Beta-glucosidase2	GO:0005975;;GO:0009736;;GO:1901657;;GO:0008152;;GO:0009507;;GO:0016787;;GO:0016798;;GO:0008422;;GO:0102483;;GO:0004553;	biological_process;;biological_process;;biological_process;;biological_process;;cellular_component;;molecular_function;;molecular_function;;molecular_function;;molecular_function;;molecular_function;;	BP:carbohydrate metabolic process;;BP:cytokinin-activated signaling pathway;;BP:glycosyl compound metabolic process;;BP:metabolic process;;CC:chloroplast;;MF:hydrolase activity;;MF:hydrolase activity, acting on glycosyl bonds;;MF:beta-glucosidase activity;;MF:scopolin beta-glucosidase activity;;MF:hydrolase activity, hydrolyzing O-glycosyl compounds;;	K01188;K20835	E3.2.1.21;P60	map00460;;map00500;;map00940	Cyanoamino acid metabolism;;Starch and sucrose metabolism;;Phenylpropanoid biosynthesis
	Zm00001d023582		201.107	turquoise	L-ascorbate peroxidase S chloroplastic/mitochondrial	GO:0006979;;GO:0098869;;GO:0042744;;GO:0055114;;GO:0009570;;GO:0005739;;GO:0020037;;GO:0016688;;GO:0046872;;GO:0004601;	biological_process;;biological_process;;biological_process;;biological_process;;cellular_component;;cellular_component;;molecular_function;;molecular_function;;molecular_function;;molecular_function;;	BP:response to oxidative stress;;BP:cellular oxidant detoxification;;BP:hydrogen peroxide catabolic process;;BP:oxidation-reduction process;;CC:chloroplast stroma;;CC:mitochondrion;;MF:heme binding;;MF:L-ascorbate peroxidase activity;;MF:metal ion binding;;MF:peroxidase activity;;	K00434	E1.11.1.11	map00480;;map00053	Glutathione metabolism;;Ascorbate and aldarate metabolism
	Zm00001d023494		164.432	turquoise	RING/FYVE/PHD zinc finger superfamily protein	------	------	------	------	------	------	------
	Zm00001d022424	NAC-transcription factor 122	184.409	turquoise	NAC domain transcription factor	GO:0006355;;GO:0006351;;GO:0005634;;GO:0003677;	biological_process;;biological_process;;cellular_component;;molecular_function;;	BP:regulation of transcription, DNA-templated;;BP:transcription, DNA-templated;;CC:nucleus;;MF:DNA binding;;	------	------	------	------
	Zm00001d022306		175.417	turquoise	Putative methyltransferase family protein	GO:0032259;;GO:0016020;;GO:0016021;;GO:0008168;;GO:0016740;	biological_process;;cellular_component;;cellular_component;;molecular_function;;molecular_function;;	BP:methylation;;CC:membrane;;CC:integral component of membrane;;MF:methyltransferase activity;;MF:transferase activity;;	------	------	------	------
	Zm00001d022246		182.823	turquoise	DEAD-box ATP-dependent RNA helicase 36	GO:0009553;;GO:0009561;;GO:0009791;;GO:0006364;;GO:0010501;;GO:0005634;;GO:0090406;;GO:0016787;;GO:0000166;;GO:0004004;;GO:0004386;;GO:0003676;;GO:0005524;;GO:0003723;	biological_process;;biological_process;;biological_process;;biological_process;;biological_process;;cellular_component;;cellular_component;;molecular_function;;molecular_function;;molecular_function;;molecular_function;;molecular_function;;molecular_function;;molecular_function;;	BP:embryo sac development;;BP:megagametogenesis;;BP:post-embryonic development;;BP:rRNA processing;;BP:RNA secondary structure unwinding;;CC:nucleus;;CC:pollen tube;;MF:hydrolase activity;;MF:nucleotide binding;;MF:ATP-dependent RNA helicase activity;;MF:helicase activity;;MF:nucleic acid binding;;MF:ATP binding;;MF:RNA binding;;	K14778	DDX49, DBP8	------	------
	Zm00001d022205		199.296	turquoise	E3 ubiquitin-protein ligase RKP	GO:0016567;;GO:0006511;;GO:0000151;;GO:0034450;;GO:0008270;;GO:0005515;;GO:0016874;	biological_process;;biological_process;;cellular_component;;molecular_function;;molecular_function;;molecular_function;;molecular_function;;	BP:protein ubiquitination;;BP:ubiquitin-dependent protein catabolic process;;CC:ubiquitin ligase complex;;MF:ubiquitin-ubiquitin ligase activity;;MF:zinc ion binding;;MF:protein binding;;MF:ligase activity;;	K12169	KPC1, RNF123	------	------
	Zm00001d022169	RNA polymerase T phage-like 1	168.505	brown	DNA-directed RNA polymerase	GO:0032774;;GO:0003899;;GO:0046983;;GO:0003676;	biological_process;;molecular_function;;molecular_function;;molecular_function;;	BP:RNA biosynthetic process;;MF:DNA-directed RNA polymerase activity;;MF:protein dimerization activity;;MF:nucleic acid binding;;	------	------	------	------
	Zm00001d022071		207.67	turquoise	Nuclear transport factor 2 (NTF2) family protein with RNA binding (RRM-RBD-RNP motifs) domain	GO:0006810;;GO:0005622;;GO:0097159;;GO:0000166;;GO:0003723;;GO:0003676;;GO:1901363;	biological_process;;cellular_component;;molecular_function;;molecular_function;;molecular_function;;molecular_function;;molecular_function;;	BP:transport;;CC:intracellular;;MF:organic cyclic compound binding;;MF:nucleotide binding;;MF:RNA binding;;MF:nucleic acid binding;;MF:heterocyclic compound binding;;	------	------	------	------
	Zm00001d022069		180.064	turquoise	Ninja-family protein 5	GO:0007165;;GO:0005634;	biological_process;;cellular_component;;	BP:signal transduction;;CC:nucleus;;	------	------	------	------
	Zm00001d021732		199.646	blue	Cellulose synthase-like protein D3	GO:0009987;;GO:0030244;;GO:0071555;;GO:0016020;;GO:0009536;;GO:0005794;;GO:0016021;;GO:0016740;;GO:0016760;;GO:0016757;	biological_process;;biological_process;;biological_process;;cellular_component;;cellular_component;;cellular_component;;cellular_component;;molecular_function;;molecular_function;;molecular_function;;	BP:cellular process;;BP:cellulose biosynthetic process;;BP:cell wall organization;;CC:membrane;;CC:plastid;;CC:Golgi apparatus;;CC:integral component of membrane;;MF:transferase activity;;MF:cellulose synthas;;MF:transferase activity, transferring glycosyl groups;;	K20923	CSLF	------	------
	Zm00001d021313		175.547	turquoise	PIN domain-like family protein	GO:0000462;;GO:0009793;;GO:0032040;;GO:0005730;;GO:0070181;	biological_process;;biological_process;;cellular_component;;cellular_component;;molecular_function;;	BP:maturation of SSU-rRNA from tricistronic rRNA transcrip;;BP:embryo development ending in seed dormancy;;CC:small-subunit processome;;CC:nucleolus;;MF:small ribosomal subunit rRNA binding;;	K14773	UTP23	------	------
	Zm00001d021288		214.541	turquoise	Senescence-inducible chloroplast stay-green protein 1	GO:0015996;;GO:0010304;;GO:0031969;;GO:0009570;	biological_process;;biological_process;;cellular_component;;cellular_component;;	BP:chlorophyll catabolic process;;BP:PSII associated light-harvesting complex II catabolic process;;CC:chloroplast membrane;;CC:chloroplast stroma;;	------	------	------	------
	Zm00001d021195		192.966	turquoise	Probable sodium/metabolite cotransporter BASS6 chloroplastic	GO:1903825;;GO:0009941;;GO:0016021;;GO:0016020;;GO:0005887;;GO:0005342;	biological_process;;cellular_component;;cellular_component;;cellular_component;;cellular_component;;molecular_function;;	BP:organic acid transmembrane transport;;CC:chloroplast envelope;;CC:integral component of membrane;;CC:membrane;;CC:integral component of plasma membrane;;MF:organic acid transmembrane transporter activity;;	------	------	------	------
	Zm00001d021177		206.434	blue	-	GO:0009534;	cellular_component;;	CC:chloroplast thylakoid;;	------	------	------	------
	Zm00001d020877		228.272	blue	Photosystem I reaction center subunit V chloroplastic	GO:0042550;;GO:0050821;;GO:0009780;;GO:0009773;;GO:0015979;;GO:0009941;;GO:0009536;;GO:0009522;;GO:0016021;;GO:0016020;;GO:0030093;;GO:0016168;	biological_process;;biological_process;;biological_process;;biological_process;;biological_process;;cellular_component;;cellular_component;;cellular_component;;cellular_component;;cellular_component;;cellular_component;;molecular_function;;	BP:photosystem I stabilization;;BP:protein stabilization;;BP:photosynthetic NADP+ reduction;;BP:photosynthetic electron transport in photosystem I;;BP:photosynthesis;;CC:chloroplast envelope;;CC:plastid;;CC:photosystem I;;CC:integral component of membrane;;CC:membrane;;CC:chloroplast photosystem I;;MF:chlorophyll binding;;	K08905	psaG	map00195	Photosynthesis
	Zm00001d020810		191.196	brown	S-adenosyl-L-methionine-dependent methyltransferases superfamily protein	GO:0030488;;GO:0032259;;GO:0016428;;GO:0016740;;GO:0003723;;GO:0008168;	biological_process;;biological_process;;molecular_function;;molecular_function;;molecular_function;;molecular_function;;	BP:tRNA methylation;;BP:methylation;;MF:tRN;;MF:transferase activity;;MF:RNA binding;;MF:methyltransferase activity;;	K15334	NCL1, TRM4	------	------
	Zm00001d020272	trehalose-6-phosphate phosphatase8	168.78	blue	trehalose-6-phosphate phosphatase8	GO:0016311;;GO:0005992;;GO:0044237;;GO:0016787;;GO:0004805;;GO:0003824;	biological_process;;biological_process;;biological_process;;molecular_function;;molecular_function;;molecular_function;;	BP:dephosphorylation;;BP:trehalose biosynthetic process;;BP:cellular metabolic process;;MF:hydrolase activity;;MF:trehalose-phosphatase activity;;MF:catalytic activity;;	K01087	otsB	map00500	Starch and sucrose metabolism
	Zm00001d019697		162.738	turquoise	Probable protein arginine N-methyltransferase 3	GO:0006479;;GO:0032259;;GO:0018216;;GO:0006355;;GO:0034969;;GO:0019919;;GO:0005829;;GO:0003676;;GO:0008469;;GO:0016740;;GO:0035242;;GO:0008168;	biological_process;;biological_process;;biological_process;;biological_process;;biological_process;;biological_process;;cellular_component;;molecular_function;;molecular_function;;molecular_function;;molecular_function;;molecular_function;;	BP:protein methylation;;BP:methylation;;BP:peptidyl-arginine methylation;;BP:regulation of transcription, DNA-templated;;BP:histone arginine methylation;;BP:peptidyl-arginine methylation, to asymmetrical-dimethyl arginine;;CC:cytosol;;MF:nucleic acid binding;;MF:histone-arginine N-methyltransferase activity;;MF:transferase activity;;MF:protein-arginine omega-N asymmetric methyltransferase activit…	K11436	PRMT3	------	------
	Zm00001d019669	cinnamoyl CoA reductase2	194.686	blue	cinnamoyl CoA reductase2	GO:0055114;;GO:0050662;;GO:0016491;;GO:0016621;;GO:0003824;	biological_process;;molecular_function;;molecular_function;;molecular_function;;molecular_function;;	BP:oxidation-reduction process;;MF:coenzyme binding;;MF:oxidoreductase activity;;MF:cinnamoyl-CoA reductase activity;;MF:catalytic activity;;	K09753	CCR	map00940	Phenylpropanoid biosynthesis
	Zm00001d019363		198.334	turquoise	Serine/threonine protein phosphatase 2A 59 kDa regulatory subunit B' eta isoform	GO:0050790;;GO:0034047;;GO:0007165;;GO:0043666;;GO:0009536;;GO:0000159;;GO:0005488;;GO:0019888;	biological_process;;biological_process;;biological_process;;biological_process;;cellular_component;;cellular_component;;molecular_function;;molecular_function;;	BP:regulation of catalytic activity;;BP:regulation of protein phosphatase type 2A activity;;BP:signal transduction;;BP:regulation of phosphoprotein phosphatase activity;;CC:plastid;;CC:protein phosphatase type 2A complex;;MF:binding;;MF:protein phosphatase regulator activity;;	K11584	PPP2R5	map05165;;map04114;;map04261;;map04113;;map03015;;map04728;;map04071;;map04151;;map04152	Human papillomavirus infection;;Oocyte meiosis;;Adrenergic signaling in cardiomyocytes;;Meiosis - yeast;;mRNA surveillance pathway;;Dopaminergic synapse;;Sphingolipid signaling pathway;;PI3K-Akt signaling pathway;;AMPK signaling pathway
	Zm00001d019206		244.88	turquoise	Tryptophan/tyrosine permease	GO:0015801;;GO:0003333;;GO:0009536;;GO:0016021;;GO:0016020;;GO:0005887;;GO:0015173;	biological_process;;biological_process;;cellular_component;;cellular_component;;cellular_component;;cellular_component;;molecular_function;;	BP:aromatic amino acid transport;;BP:amino acid transmembrane transport;;CC:plastid;;CC:integral component of membrane;;CC:membrane;;CC:integral component of plasma membrane;;MF:aromatic amino acid transmembrane transporter activity;;	------	------	------	------
	Zm00001d019108	Ribosomal protein S1-like1	179.318	turquoise	Ribosomal protein S1-like1	GO:0006397;;GO:0006396;;GO:0005634;;GO:0005840;;GO:0005515;;GO:0003676;	biological_process;;biological_process;;cellular_component;;cellular_component;;molecular_function;;molecular_function;;	BP:mRNA processing;;BP:RNA processing;;CC:nucleus;;CC:ribosome;;MF:protein binding;;MF:nucleic acid binding;;	K14792	RRP5, PDCD11	------	------
	Zm00001d018937		194.646	turquoise	MMS19 nucleotide excision repair protein homolog	GO:0005488;	molecular_function;;	MF:binding;;	K15075	MET18, MMS19	------	------
	Zm00001d018872		201.479	turquoise	ankyrin repeat family protein / regulator of chromosome condensation (RCC1) family protein	GO:0009536;;GO:0005515;	cellular_component;;molecular_function;;	CC:plastid;;MF:protein binding;;	------	------	------	------
	Zm00001d018623		168.4	blue	Photosynthetic NDH subunit of lumenal location 3 chloroplastic	GO:0009767;;GO:0015979;;GO:0043234;;GO:0009534;;GO:0009536;;GO:0009523;;GO:0009654;;GO:0034357;;GO:0019898;;GO:0009535;;GO:0009344;;GO:0044425;;GO:0042651;;GO:0009507;;GO:0005509;;GO:0045156;	biological_process;;biological_process;;cellular_component;;cellular_component;;cellular_component;;cellular_component;;cellular_component;;cellular_component;;cellular_component;;cellular_component;;cellular_component;;cellular_component;;cellular_component;;cellular_component;;molecular_function;;molecular_function;;	BP:photosynthetic electron transport chain;;BP:photosynthesis;;CC:protein complex;;CC:chloroplast thylakoid;;CC:plastid;;CC:photosystem II;;CC:photosystem II oxygen evolving complex;;CC:photosynthetic membrane;;CC:extrinsic component of membrane;;CC:chloroplast thylakoid membrane;;CC:nitrite reductase complex [NA;;CC:membrane part;;CC:thylakoid membrane;;CC:chloroplast;;MF:calcium ion binding;;MF…	K08901	psbQ	map00195	Photosynthesis
	Zm00001d018603		207.928	turquoise	Transcription factor bHLH155	GO:0006355;;GO:0048364;;GO:0005634;;GO:0003700;;GO:0046983;	biological_process;;biological_process;;cellular_component;;molecular_function;;molecular_function;;	BP:regulation of transcription, DNA-templated;;BP:root development;;CC:nucleus;;MF:transcription factor activity, sequence-specific DNA binding;;MF:protein dimerization activity;;	------	------	------	------
	Zm00001d018516		174.577	turquoise	Probable DEAD-box ATP-dependent RNA helicase 48	GO:0010501;;GO:0004004;;GO:0004386;;GO:0003723;;GO:0003676;;GO:0005524;	biological_process;;molecular_function;;molecular_function;;molecular_function;;molecular_function;;molecular_function;;	BP:RNA secondary structure unwinding;;MF:ATP-dependent RNA helicase activity;;MF:helicase activity;;MF:RNA binding;;MF:nucleic acid binding;;MF:ATP binding;;	------	------	------	------
	Zm00001d018270		164.684	turquoise	Serine/threonine-protein kinase Rio1	GO:0006468;;GO:0016310;;GO:0004674;;GO:0016301;;GO:0005524;	biological_process;;biological_process;;molecular_function;;molecular_function;;molecular_function;;	BP:protein phosphorylation;;BP:phosphorylation;;MF:protein serine/threonine kinase activity;;MF:kinase activity;;MF:ATP binding;;	K07178	RIOK1	map03008	Ribosome biogenesis in eukaryotes
	Zm00001d017914		174.342	turquoise	H/ACA ribonucleoprotein complex subunit 2-like protein	GO:0031118;;GO:0031120;;GO:0000470;;GO:0000469;;GO:0006412;;GO:0031429;;GO:0005730;;GO:0022625;;GO:0030529;;GO:0019013;;GO:0003723;;GO:0034513;	biological_process;;biological_process;;biological_process;;biological_process;;biological_process;;cellular_component;;cellular_component;;cellular_component;;cellular_component;;cellular_component;;molecular_function;;molecular_function;;	BP:rRNA pseudouridine synthesis;;BP:snRNA pseudouridine synthesis;;BP:maturation of LSU-rRNA;;BP:cleavage involved in rRNA processing;;BP:translation;;CC:box H/ACA snoRNP complex;;CC:nucleolus;;CC:cytosolic large ribosomal subunit;;CC:intracellular ribonucleoprotein complex;;CC:viral nucleocapsid;;MF:RNA binding;;MF:box H/ACA snoRNA binding;;	K11129	NHP2, NOLA2	map03008	Ribosome biogenesis in eukaryotes
	Zm00001d017887		181.966	turquoise	S-adenosyl-L-methionine-dependent methyltransferases superfamily protein	GO:0032259;;GO:0006364;;GO:0009536;;GO:0008757;;GO:0016740;;GO:0003723;;GO:0008168;	biological_process;;biological_process;;cellular_component;;molecular_function;;molecular_function;;molecular_function;;molecular_function;;	BP:methylation;;BP:rRNA processing;;CC:plastid;;MF:S-adenosylmethionine-dependent methyltransferase activity;;MF:transferase activity;;MF:RNA binding;;MF:methyltransferase activity;;	K14835	NOP2	------	------
	Zm00001d017544		178.305	turquoise	Pseudouridine synthase family protein	GO:0001522;;GO:0009451;;GO:0009536;;GO:0003723;;GO:0009982;	biological_process;;biological_process;;cellular_component;;molecular_function;;molecular_function;;	BP:pseudouridine synthesis;;BP:RNA modification;;CC:plastid;;MF:RNA binding;;MF:pseudouridine synthase activity;;	K06173	truA, PUS1	------	------
	Zm00001d017422	Homeobox-transcription factor 41	161.952	turquoise	Homeobox-leucine zipper protein ATHB-6	GO:0006355;;GO:0005634;;GO:0003700;;GO:0003677;;GO:0043565;	biological_process;;cellular_component;;molecular_function;;molecular_function;;molecular_function;;	BP:regulation of transcription, DNA-templated;;CC:nucleus;;MF:transcription factor activity, sequence-specific DNA binding;;MF:DNA binding;;MF:sequence-specific DNA binding;;	------	------	------	------
	Zm00001d017363		165.857	turquoise	Survival motor neuron containing protein	GO:0000387;;GO:0000245;;GO:0005681;	biological_process;;biological_process;;cellular_component;;	BP:spliceosomal snRNP assembly;;BP:spliceosomal complex assembly;;CC:spliceosomal complex;;	K13130	GEMIN2, SIP1	map03013	RNA transport
	Zm00001d017175		176.57	turquoise	La protein 1	GO:0006396;;GO:0005634;;GO:0044424;;GO:0030529;;GO:0097159;;GO:0000166;;GO:0003723;;GO:0003676;;GO:1901363;	biological_process;;cellular_component;;cellular_component;;cellular_component;;molecular_function;;molecular_function;;molecular_function;;molecular_function;;molecular_function;;	BP:RNA processing;;CC:nucleus;;CC:intracellular part;;CC:intracellular ribonucleoprotein complex;;MF:organic cyclic compound binding;;MF:nucleotide binding;;MF:RNA binding;;MF:nucleic acid binding;;MF:heterocyclic compound binding;;	K11090	LA, SSB	map05322	Systemic lupus erythematosus
	Zm00001d017049		192.476	turquoise	Ribosomal RNA processing Brix domain protein	GO:0000027;;GO:0005730;;GO:0003723;	biological_process;;cellular_component;;molecular_function;;	BP:ribosomal large subunit assembly;;CC:nucleolus;;MF:RNA binding;;	K14820	BRX1, BRIX1	------	------
	Zm00001d016797		161.804	turquoise	Transmembrane 9 superfamily member 1	GO:0016021;;GO:0016020;	cellular_component;;cellular_component;;	CC:integral component of membrane;;CC:membrane;;	K17087	TM9SF3	------	------
	Zm00001d016707		167.137	turquoise	Heme-binding-like protein chloroplastic	GO:0009535;;GO:0010287;	cellular_component;;cellular_component;;	CC:chloroplast thylakoid membrane;;CC:plastoglobule;;	------	------	------	------
	Zm00001d016694		168.005	turquoise	Poly [ADP-ribose] polymerase 3	GO:0006471;;GO:0051103;;GO:0006273;;GO:0005737;;GO:0016740;;GO:0003910;;GO:0016757;;GO:0003950;	biological_process;;biological_process;;biological_process;;cellular_component;;molecular_function;;molecular_function;;molecular_function;;molecular_function;;	BP:protein ADP-ribosylation;;BP:DNA ligation involved in DNA repair;;BP:lagging strand elongation;;CC:cytoplasm;;MF:transferase activity;;MF:DNA ligas;;MF:transferase activity, transferring glycosyl groups;;MF:NAD+ ADP-ribosyltransferase activity;;	K10798	PARP	map04212;;map03410;;map04210;;map04217;;map04214	Longevity regulating pathway - worm;;Base excision repair;;Apoptosis;;Necroptosis;;Apoptosis - fly
	Zm00001d016577		247.785	turquoise	farnesylated protein 3	GO:0030001;;GO:0046872;	biological_process;;molecular_function;;	BP:metal ion transport;;MF:metal ion binding;;	------	------	------	------
	Zm00001d016506		179.577	turquoise	Probable UDP-N-acetylglucosamine--peptide N-acetylglucosaminyltransferase SEC	GO:0006493;;GO:0016021;;GO:0016020;;GO:0005515;;GO:0016740;;GO:0016757;	biological_process;;cellular_component;;cellular_component;;molecular_function;;molecular_function;;molecular_function;;	BP:protein O-linked glycosylation;;CC:integral component of membrane;;CC:membrane;;MF:protein binding;;MF:transferase activity;;MF:transferase activity, transferring glycosyl groups;;	K09667	OGT	map00514;;map04931	Other types of O-glycan biosynthesis;;Insulin resistance
	Zm00001d016045		175.84	blue	Isoamylase 1 chloroplastic	GO:0005975;;GO:0005977;;GO:0010021;;GO:0010368;;GO:0019156;;GO:0004553;	biological_process;;biological_process;;biological_process;;cellular_component;;molecular_function;;molecular_function;;	BP:carbohydrate metabolic process;;BP:glycogen metabolic process;;BP:amylopectin biosynthetic process;;CC:chloroplast isoamylase complex;;MF:isoamylase activity;;MF:hydrolase activity, hydrolyzing O-glycosyl compounds;;	K01214	ISA, treX	map00500	Starch and sucrose metabolism
	Zm00001d015520		162.608	turquoise	Chaperone protein ClpB4 mitochondrial	GO:0019538;;GO:0042026;;GO:0016485;;GO:0009408;;GO:0005737;;GO:0009941;;GO:0009570;;GO:0005739;;GO:0000166;;GO:0005524;	biological_process;;biological_process;;biological_process;;biological_process;;cellular_component;;cellular_component;;cellular_component;;cellular_component;;molecular_function;;molecular_function;;	BP:protein metabolic process;;BP:protein refolding;;BP:protein processing;;BP:response to heat;;CC:cytoplasm;;CC:chloroplast envelope;;CC:chloroplast stroma;;CC:mitochondrion;;MF:nucleotide binding;;MF:ATP binding;;	K03695	clpB	map04213	Longevity regulating pathway - multiple species
	Zm00001d015420		165.56	turquoise	DUF581 domain containing protein expressed	------	------	------	------	------	------	------
	Zm00001d015196		175.931	brown	DNA polymerase V family	GO:0090304;;GO:0006351;;GO:0034645;;GO:0034654;;GO:0071897;;GO:0003887;;GO:0003677;	biological_process;;biological_process;;biological_process;;biological_process;;biological_process;;molecular_function;;molecular_function;;	BP:nucleic acid metabolic process;;BP:transcription, DNA-templated;;BP:cellular macromolecule biosynthetic process;;BP:nucleobase-containing compound biosynthetic process;;BP:DNA biosynthetic process;;MF:DNA-directed DNA polymerase activity;;MF:DNA binding;;	K02331	POL5, MYBBP1A	------	------
	Zm00001d015115		231.225	turquoise	Ribose-phosphate pyrophosphokinase	GO:0016310;;GO:0009165;;GO:0009156;;GO:0009507;;GO:0016301;;GO:0000287;;GO:0004749;;GO:0005524;	biological_process;;biological_process;;biological_process;;cellular_component;;molecular_function;;molecular_function;;molecular_function;;molecular_function;;	BP:phosphorylation;;BP:nucleotide biosynthetic process;;BP:ribonucleoside monophosphate biosynthetic process;;CC:chloroplast;;MF:kinase activity;;MF:magnesium ion binding;;MF:ribose phosphate diphosphokinase activity;;MF:ATP binding;;	K00948	PRPS, prsA	map00030;;map00230	Pentose phosphate pathway;;Purine metabolism
	Zm00001d014664		189.189	turquoise	Protein CHLOROPLAST IMPORT APPARATUS 2	------	------	------	------	------	------	------
	Zm00001d014187		179.52	turquoise	Carbon catabolite repressor protein 4 homolog 1	------	------	------	K12603	CNOT6, CCR4	map03018	RNA degradation
	Zm00001d014090	chaperonin 1	175.735	brown	chaperonin 1	GO:0006457;;GO:0042026;;GO:0005737;;GO:0009536;;GO:0005739;;GO:0005759;;GO:0051117;;GO:0000166;;GO:0005524;	biological_process;;biological_process;;cellular_component;;cellular_component;;cellular_component;;cellular_component;;molecular_function;;molecular_function;;molecular_function;;	BP:protein folding;;BP:protein refolding;;CC:cytoplasm;;CC:plastid;;CC:mitochondrion;;CC:mitochondrial matrix;;MF:ATPase binding;;MF:nucleotide binding;;MF:ATP binding;;	K04077	groEL, HSPD1	map03018;;map04212;;map04940;;map05134;;map05152	RNA degradation;;Longevity regulating pathway - worm;;Type I diabetes mellitus;;Legionellosis;;Tuberculosis
	Zm00001d013798		173.582	blue	Cycloartenol synthase	GO:0016021;;GO:0016020;;GO:0016866;;GO:0016853;	cellular_component;;cellular_component;;molecular_function;;molecular_function;;	CC:integral component of membrane;;CC:membrane;;MF:intramolecular transferase activity;;MF:isomerase activity;;	K01853	CAS1	map00100	Steroid biosynthesis
	Zm00001d013781		216.063	turquoise	Chloroplast post-illumination chlorophyll fluorescence increase protein	GO:0010478;;GO:0009579;;GO:0009570;;GO:0009536;;GO:0009507;	biological_process;;cellular_component;;cellular_component;;cellular_component;;cellular_component;;	BP:chlororespiration;;CC:thylakoid;;CC:chloroplast stroma;;CC:plastid;;CC:chloroplast;;	------	------	------	------
	Zm00001d013778		182.372	turquoise	Lysine--tRNA ligase	GO:0006430;;GO:0006418;;GO:0005737;;GO:0004824;;GO:0004812;;GO:0000166;;GO:0003676;;GO:0016874;;GO:0005524;	biological_process;;biological_process;;cellular_component;;molecular_function;;molecular_function;;molecular_function;;molecular_function;;molecular_function;;molecular_function;;	BP:lysyl-tRNA aminoacylation;;BP:tRNA aminoacylation for protein translation;;CC:cytoplasm;;MF:lysine-tRNA ligase activity;;MF:aminoacyl-tRNA ligase activity;;MF:nucleotide binding;;MF:nucleic acid binding;;MF:ligase activity;;MF:ATP binding;;	K04567	KARS, lysS	map00970	Aminoacyl-tRNA biosynthesis
	Zm00001d013716		184.828	turquoise	Probable E3 ubiquitin-protein ligase ARI2	GO:0032436;;GO:0016567;;GO:0042787;;GO:0000209;;GO:0005737;;GO:0000151;;GO:0031624;;GO:0004842;;GO:0016874;;GO:0016740;;GO:0008270;;GO:0046872;;GO:0061630;	biological_process;;biological_process;;biological_process;;biological_process;;cellular_component;;cellular_component;;molecular_function;;molecular_function;;molecular_function;;molecular_function;;molecular_function;;molecular_function;;molecular_function;;	BP:positive regulation of proteasomal ubiquitin-dependent protein catabolic process;;BP:protein ubiquitination;;BP:protein ubiquitination involved in ubiquitin-dependent protein catabolic process;;BP:protein polyubiquitination;;CC:cytoplasm;;CC:ubiquitin ligase complex;;MF:ubiquitin conjugating enzyme binding;;MF:ubiquitin-protein transferase activity;;MF:ligase activity;;MF:transferase activity;…	K11968	ARIH1	------	------
	Zm00001d013492		213.065	turquoise	Ethylene-insensitive protein 2	GO:0006810;;GO:0016020;;GO:0016021;;GO:0005215;	biological_process;;cellular_component;;cellular_component;;molecular_function;;	BP:transport;;CC:membrane;;CC:integral component of membrane;;MF:transporter activity;;	K14513	EIN2	map04016;;map04075	MAPK signaling pathway - plant;;Plant hormone signal transduction
	Zm00001d013471	set domain gene130	228.187	turquoise	Histone-lysine N-methyltransferase ASHR1	GO:0032259;;GO:0008168;;GO:0016740;;GO:0046872;;GO:0005515;	biological_process;;molecular_function;;molecular_function;;molecular_function;;molecular_function;;	BP:methylation;;MF:methyltransferase activity;;MF:transferase activity;;MF:metal ion binding;;MF:protein binding;;	K11426	SMYD	------	------
	Zm00001d013058		179.965	brown	RNA-binding (RRM/RBD/RNP motifs) family protein	GO:0003723;;GO:0003676;;GO:0000166;	molecular_function;;molecular_function;;molecular_function;;	MF:RNA binding;;MF:nucleic acid binding;;MF:nucleotide binding;;	K14573	NOP4, RBM28	map03008	Ribosome biogenesis in eukaryotes
	Zm00001d013056		163.814	green	DEAD-box ATP-dependent RNA helicase 51	GO:0010501;;GO:0006412;;GO:0005840;;GO:0016787;;GO:0000166;;GO:0004004;;GO:0004386;;GO:0003735;;GO:0003723;;GO:0003676;;GO:0005524;	biological_process;;biological_process;;cellular_component;;molecular_function;;molecular_function;;molecular_function;;molecular_function;;molecular_function;;molecular_function;;molecular_function;;molecular_function;;	BP:RNA secondary structure unwinding;;BP:translation;;CC:ribosome;;MF:hydrolase activity;;MF:nucleotide binding;;MF:ATP-dependent RNA helicase activity;;MF:helicase activity;;MF:structural constituent of ribosome;;MF:RNA binding;;MF:nucleic acid binding;;MF:ATP binding;;	K13179	DDX18, HAS1	------	------
	Zm00001d013039		200.842	blue	photosystem I subunit d1	GO:0015979;;GO:0009507;;GO:0009522;;GO:0009538;	biological_process;;cellular_component;;cellular_component;;cellular_component;;	BP:photosynthesis;;CC:chloroplast;;CC:photosystem I;;CC:photosystem I reaction center;;	K02692	psaD	map00195	Photosynthesis
	Zm00001d013014		169.245	turquoise	Triacylglycerol lipase SDP1	GO:0006629;;GO:0008152;;GO:0016020;;GO:0016787;;GO:0004806;	biological_process;;biological_process;;cellular_component;;molecular_function;;molecular_function;;	BP:lipid metabolic process;;BP:metabolic process;;CC:membrane;;MF:hydrolase activity;;MF:triglyceride lipase activity;;	K14674	TGL4	map00565;;map00564;;map00561;;map00590;;map00591;;map00592;;map00100	Ether lipid metabolism;;Glycerophospholipid metabolism;;Glycerolipid metabolism;;Arachidonic acid metabolism;;Linoleic acid metabolism;;alpha-Linolenic acid metabolism;;Steroid biosynthesis
	Zm00001d013006		205.11	turquoise	DNA gyrase subunit A chloroplastic/mitochondrial	GO:0006265;;GO:0005739;;GO:0009295;;GO:0016592;;GO:0005694;;GO:0009507;;GO:0003916;;GO:0003677;;GO:0003918;;GO:0005524;	biological_process;;cellular_component;;cellular_component;;cellular_component;;cellular_component;;cellular_component;;molecular_function;;molecular_function;;molecular_function;;molecular_function;;	BP:DNA topological change;;CC:mitochondrion;;CC:nucleoid;;CC:mediator complex;;CC:chromosome;;CC:chloroplast;;MF:DNA topoisomerase activity;;MF:DNA binding;;MF:DNA topoisomerase type I;;MF:ATP binding;;	K02469	gyrA	------	------
	Zm00001d012885		179.623	turquoise	Pi starvation-induced protein	GO:0005618;;GO:0004252;	cellular_component;;molecular_function;;	CC:cell wall;;MF:serine-type endopeptidase activity;;	------	------	------	------
	Zm00001d012815		171.653	turquoise	Protein EXPORTIN 1A	GO:0006886;;GO:0005634;;GO:0005622;;GO:0005488;;GO:0008536;	biological_process;;cellular_component;;cellular_component;;molecular_function;;molecular_function;;	BP:intracellular protein transport;;CC:nucleus;;CC:intracellular;;MF:binding;;MF:Ran GTPase binding;;	K14290	XPO1, CRM1	map05166;;map05164;;map03008;;map03013;;map04013	Human T-cell leukemia virus 1 infection;;Influenza A;;Ribosome biogenesis in eukaryotes;;RNA transport;;MAPK signaling pathway - fly
	Zm00001d012770		181.466	turquoise	Putative translation elongation factor family protein	GO:0006414;;GO:0006412;;GO:0005622;;GO:0003924;;GO:0003746;;GO:0005525;	biological_process;;biological_process;;cellular_component;;molecular_function;;molecular_function;;molecular_function;;	BP:translational elongation;;BP:translation;;CC:intracellular;;MF:GTPase activity;;MF:translation elongation factor activity;;MF:GTP binding;;	K03234	EEF2	map04921;;map04152	Oxytocin signaling pathway;;AMPK signaling pathway
	Zm00001d012591		215.814	turquoise	Probable nucleoredoxin 1	GO:0045454;;GO:0055114;;GO:0005623;;GO:0047134;;GO:0016853;	biological_process;;biological_process;;cellular_component;;molecular_function;;molecular_function;;	BP:cell redox homeostasis;;BP:oxidation-reduction process;;CC:cell;;MF:protein-disulfide reductase activity;;MF:isomerase activity;;	K17609	NXN	------	------
	Zm00001d012574		204.432	turquoise	Probable inactive purple acid phosphatase 1	GO:0016311;;GO:0016787;;GO:0046872;;GO:0003993;	biological_process;;molecular_function;;molecular_function;;molecular_function;;	BP:dephosphorylation;;MF:hydrolase activity;;MF:metal ion binding;;MF:acid phosphatase activity;;	------	------	------	------
	Zm00001d012504		194.527	turquoise	Protein FATTY ACID EXPORT 3 chloroplastic	GO:0016021;;GO:0016020;;GO:0009706;;GO:0005739;	cellular_component;;cellular_component;;cellular_component;;cellular_component;;	CC:integral component of membrane;;CC:membrane;;CC:chloroplast inner membrane;;CC:mitochondrion;;	------	------	------	------
	Zm00001d011202		187.231	turquoise	Protein phosphatase 2C 16	GO:0006470;;GO:0016787;;GO:0043169;;GO:0004722;;GO:0004721;;GO:0003824;;GO:0046872;	biological_process;;molecular_function;;molecular_function;;molecular_function;;molecular_function;;molecular_function;;molecular_function;;	BP:protein dephosphorylation;;MF:hydrolase activity;;MF:cation binding;;MF:protein serine/threonine phosphatase activity;;MF:phosphoprotein phosphatase activity;;MF:catalytic activity;;MF:metal ion binding;;	K14497	PP2C	map04016;;map04075;;map04931	MAPK signaling pathway - plant;;Plant hormone signal transduction;;Insulin resistance
	Zm00001d011123		205.386	blue	Zinc finger protein	GO:0046872;;GO:0008270;	molecular_function;;molecular_function;;	MF:metal ion binding;;MF:zinc ion binding;;	------	------	------	------
	Zm00001d010880		180.408	turquoise	Pentatricopeptide repeat-containing protein mitochondrial	GO:0005739;;GO:0005515;	cellular_component;;molecular_function;;	CC:mitochondrion;;MF:protein binding;;	------	------	------	------
	Zm00001d010852		168.825	turquoise	Translocase of chloroplast 159 chloroplastic	GO:0016817;;GO:0005525;	molecular_function;;molecular_function;;	MF:hydrolase activity, acting on acid anhydrides;;MF:GTP binding;;	------	------	------	------
	Zm00001d010714		209.639	turquoise	Pseudouridine synthase family protein	GO:0001522;;GO:0009451;;GO:0003723;;GO:0009982;	biological_process;;biological_process;;molecular_function;;molecular_function;;	BP:pseudouridine synthesis;;BP:RNA modification;;MF:RNA binding;;MF:pseudouridine synthase activity;;	K06176	truD, PUS7	------	------
	Zm00001d010180		175.583	turquoise	Thioesterase superfamily protein	GO:0006633;;GO:0005737;;GO:0009536;;GO:0016836;	biological_process;;cellular_component;;cellular_component;;molecular_function;;	BP:fatty acid biosynthetic process;;CC:cytoplasm;;CC:plastid;;MF:hydro-lyase activity;;	K02372	fabZ	map00780;;map00061	Biotin metabolism;;Fatty acid biosynthesis
	Zm00001d010061		182.472	blue	-	------	------	------	------	------	------	------
	Zm00001d009690		189.97	turquoise	RNA cytidine acetyltransferase 1	GO:0051391;;GO:0016072;;GO:0008033;;GO:0042274;;GO:0000154;;GO:0006364;;GO:0034470;;GO:0005634;;GO:0005730;;GO:0008080;;GO:0000166;;GO:0016740;;GO:0016746;;GO:0005524;	biological_process;;biological_process;;biological_process;;biological_process;;biological_process;;biological_process;;biological_process;;cellular_component;;cellular_component;;molecular_function;;molecular_function;;molecular_function;;molecular_function;;molecular_function;;	BP:tRNA acetylation;;BP:rRNA metabolic process;;BP:tRNA processing;;BP:ribosomal small subunit biogenesis;;BP:rRNA modification;;BP:rRNA processing;;BP:ncRNA processing;;CC:nucleus;;CC:nucleolus;;MF:N-acetyltransferase activity;;MF:nucleotide binding;;MF:transferase activity;;MF:transferase activity, transferring acyl groups;;MF:ATP binding;;	K14521	NAT10, KRE33	map03008	Ribosome biogenesis in eukaryotes
	Zm00001d009597		163.13	brown	FtsJ-like methyltransferase family protein	GO:0031167;;GO:0000463;;GO:0000466;;GO:0001510;;GO:0032259;;GO:0000453;;GO:0005730;;GO:0030687;;GO:0008650;;GO:0008649;;GO:0016435;;GO:0016740;;GO:0008168;	biological_process;;biological_process;;biological_process;;biological_process;;biological_process;;biological_process;;cellular_component;;cellular_component;;molecular_function;;molecular_function;;molecular_function;;molecular_function;;molecular_function;;	BP:rRNA methylation;;BP:maturation of LSU-rRNA from tricistronic rRNA transcrip;;BP:maturation of 5.8S rRNA from tricistronic rRNA transcrip;;BP:RNA methylation;;BP:methylation;;BP:enzyme-directed rRNA 2'-O-methylation;;CC:nucleolus;;CC:preribosome, large subunit precursor;;MF:rRN;;MF:rRNA methyltransferase activity;;MF:rRN;;MF:transferase activity;;MF:methyltransferase activity;;	K14857	SPB1, FTSJ3	------	------
	Zm00001d009522	RNase PH homolog	177.107	turquoise	RNase PH homolog	GO:0034475;;GO:0071051;;GO:0016075;;GO:0031125;;GO:0034427;;GO:0090305;;GO:0071028;;GO:0005730;;GO:0005829;;GO:0000176;;GO:0000177;;GO:0004527;	biological_process;;biological_process;;biological_process;;biological_process;;biological_process;;biological_process;;biological_process;;cellular_component;;cellular_component;;cellular_component;;cellular_component;;molecular_function;;	BP:U4 snRNA 3'-end processing;;BP:polyadenylation-dependent snoRNA 3'-end processing;;BP:rRNA catabolic process;;BP:rRNA 3'-end processing;;BP:nuclear-transcribed mRNA catabolic process, exonucleolytic, 3'-5';;BP:nucleic acid phosphodiester bond hydrolysis;;BP:nuclear mRNA surveillance;;CC:nucleolus;;CC:cytosol;;CC:nuclear exosom;;CC:cytoplasmic exosom;;MF:exonuclease activity;;	K11600	RRP41, EXOSC4, SKI6	map03018	RNA degradation
	Zm00001d009243	multidrug resistance associated protein6	192.947	turquoise	ABC transporter C family member 4	GO:0006810;;GO:0055085;;GO:0016020;;GO:0016021;;GO:0009536;;GO:0042626;;GO:0000166;;GO:0016887;;GO:0005524;	biological_process;;biological_process;;cellular_component;;cellular_component;;cellular_component;;molecular_function;;molecular_function;;molecular_function;;molecular_function;;	BP:transport;;BP:transmembrane transport;;CC:membrane;;CC:integral component of membrane;;CC:plastid;;MF:ATPase activity, coupled to transmembrane movement of substances;;MF:nucleotide binding;;MF:ATPase activity;;MF:ATP binding;;	K05665;K05666	ABCC1;ABCC2	map05206;;map02010;;map04976;;map04977;;map01523;;map04071;;map01524	MicroRNAs in cancer;;ABC transporters;;Bile secretion;;Vitamin digestion and absorption;;Antifolate resistance;;Sphingolipid signaling pathway;;Platinum drug resistance
	Zm00001d008641	thylakoid assembly8	161.431	turquoise	Tha8%3B Thylakoid assembly8	GO:0009658;;GO:0000373;;GO:0009536;;GO:0009507;;GO:0003723;;GO:0005515;	biological_process;;biological_process;;cellular_component;;cellular_component;;molecular_function;;molecular_function;;	BP:chloroplast organization;;BP:Group II intron splicing;;CC:plastid;;CC:chloroplast;;MF:RNA binding;;MF:protein binding;;	------	------	------	------
	Zm00001d008610		184.44	turquoise	Mitochondrial glycoprotein family protein	GO:0005759;;GO:0009536;	cellular_component;;cellular_component;;	CC:mitochondrial matrix;;CC:plastid;;	K15414	C1QBP	map05168	Herpes simplex infection
	Zm00001d008498		185.306	turquoise	alanine-tRNA ligases;nucleic acid binding;ligases forming aminoacyl-tRNA and related compounds;nucleotide binding;ATP binding	GO:0006450;;GO:0006419;;GO:0004813;;GO:0003676;;GO:0016874;;GO:0000166;;GO:0004812;;GO:0000049;;GO:0002196;;GO:0005524;	biological_process;;biological_process;;molecular_function;;molecular_function;;molecular_function;;molecular_function;;molecular_function;;molecular_function;;molecular_function;;molecular_function;;	BP:regulation of translational fidelity;;BP:alanyl-tRNA aminoacylation;;MF:alanine-tRNA ligase activity;;MF:nucleic acid binding;;MF:ligase activity;;MF:nucleotide binding;;MF:aminoacyl-tRNA ligase activity;;MF:tRNA binding;;MF:Ser-tRN;;MF:ATP binding;;	------	------	------	------
	Zm00001d008493		170.208	turquoise	CDP-diacylglycerol--serine O-phosphatidyltransferase 1	GO:0006646;;GO:0006659;;GO:0016021;;GO:0016020;;GO:0005789;;GO:0005634;;GO:0016740;;GO:0003882;	biological_process;;biological_process;;cellular_component;;cellular_component;;cellular_component;;cellular_component;;molecular_function;;molecular_function;;	BP:phosphatidylethanolamine biosynthetic process;;BP:phosphatidylserine biosynthetic process;;CC:integral component of membrane;;CC:membrane;;CC:endoplasmic reticulum membrane;;CC:nucleus;;MF:transferase activity;;MF:CDP-diacylglycerol-serine O-phosphatidyltransferase activity;;	K08730	PTDSS2	map00564	Glycerophospholipid metabolism
	Zm00001d008467		222.967	turquoise	Cysteine-rich receptor-like protein kinase 37	GO:0006468;;GO:0016310;;GO:0016301;;GO:0030247;;GO:0000166;;GO:0004674;;GO:0004672;;GO:0005524;	biological_process;;biological_process;;molecular_function;;molecular_function;;molecular_function;;molecular_function;;molecular_function;;molecular_function;;	BP:protein phosphorylation;;BP:phosphorylation;;MF:kinase activity;;MF:polysaccharide binding;;MF:nucleotide binding;;MF:protein serine/threonine kinase activity;;MF:protein kinase activity;;MF:ATP binding;;	------	------	------	------
	Zm00001d008462		206.591	turquoise	Cysteine-rich receptor-like protein kinase 37	GO:0006468;;GO:0016310;;GO:0016301;;GO:0030247;;GO:0004674;;GO:0004672;;GO:0005524;	biological_process;;biological_process;;molecular_function;;molecular_function;;molecular_function;;molecular_function;;molecular_function;;	BP:protein phosphorylation;;BP:phosphorylation;;MF:kinase activity;;MF:polysaccharide binding;;MF:protein serine/threonine kinase activity;;MF:protein kinase activity;;MF:ATP binding;;	------	------	------	------
	Zm00001d008294		235.098	turquoise	Translin family protein	GO:0043565;	molecular_function;;	MF:sequence-specific DNA binding;;	------	------	------	------
	Zm00001d008289		162.845	turquoise	La-related protein 1A	------	------	------	K18757	LARP1	------	------
	Zm00001d008224		163.027	brown	DNA-binding protein	GO:0005515;;GO:0003677;	molecular_function;;molecular_function;;	MF:protein binding;;MF:DNA binding;;	------	------	------	------
	Zm00001d007949	zea apetala homolog1	177.406	turquoise	Agamous-like MADS-box protein AGL8	GO:0006355;;GO:0045944;;GO:0006351;;GO:0005634;;GO:0003700;;GO:0000977;;GO:0003677;;GO:0046983;	biological_process;;biological_process;;biological_process;;cellular_component;;molecular_function;;molecular_function;;molecular_function;;molecular_function;;	BP:regulation of transcription, DNA-templated;;BP:positive regulation of transcription from RNA polymerase II promoter;;BP:transcription, DNA-templated;;CC:nucleus;;MF:transcription factor activity, sequence-specific DNA binding;;MF:RNA polymerase II regulatory region sequence-specific DNA binding;;MF:DNA binding;;MF:protein dimerization activity;;	K09264	K09264	------	------
	Zm00001d007901		179.749	turquoise	Cylicin-1	------	------	------	------	------	------	------
	Zm00001d007773		194.312	turquoise	AAA-ATPase ASD mitochondrial	GO:0009536;;GO:0016021;;GO:0016020;;GO:0005739;;GO:0000166;;GO:0005524;	cellular_component;;cellular_component;;cellular_component;;cellular_component;;molecular_function;;molecular_function;;	CC:plastid;;CC:integral component of membrane;;CC:membrane;;CC:mitochondrion;;MF:nucleotide binding;;MF:ATP binding;;	------	------	------	------
	Zm00001d007192		174.476	turquoise	T-complex protein 1 subunit zeta	GO:0006457;;GO:0005737;;GO:0051082;;GO:0005524;;GO:0000166;	biological_process;;cellular_component;;molecular_function;;molecular_function;;molecular_function;;	BP:protein folding;;CC:cytoplasm;;MF:unfolded protein binding;;MF:ATP binding;;MF:nucleotide binding;;	K09498	CCT6	------	------
	Zm00001d006587		179.569	blue	Chlorophyll a-b binding protein CP29.1 chloroplastic	GO:0018298;;GO:0015979;;GO:0009768;;GO:0009416;;GO:0009765;;GO:0009535;;GO:0009941;;GO:0009522;;GO:0009523;;GO:0016021;;GO:0009579;;GO:0010287;;GO:0009536;;GO:0016020;;GO:0009507;;GO:0016168;;GO:0031409;;GO:0046872;	biological_process;;biological_process;;biological_process;;biological_process;;biological_process;;cellular_component;;cellular_component;;cellular_component;;cellular_component;;cellular_component;;cellular_component;;cellular_component;;cellular_component;;cellular_component;;cellular_component;;molecular_function;;molecular_function;;molecular_function;;	BP:protein-chromophore linkage;;BP:photosynthesis;;BP:photosynthesis, light harvesting in photosystem I;;BP:response to light stimulus;;BP:photosynthesis, light harvesting;;CC:chloroplast thylakoid membrane;;CC:chloroplast envelope;;CC:photosystem I;;CC:photosystem II;;CC:integral component of membrane;;CC:thylakoid;;CC:plastoglobule;;CC:plastid;;CC:membrane;;CC:chloroplast;;MF:chlorophyll bindin…	K08915	LHCB4	map00196	Photosynthesis - antenna proteins
	Zm00001d006361		193.973	turquoise	Probable rRNA-processing protein EBP2 homolog	GO:0042273;;GO:0006364;;GO:0034399;;GO:0030687;;GO:0005730;	biological_process;;biological_process;;cellular_component;;cellular_component;;cellular_component;;	BP:ribosomal large subunit biogenesis;;BP:rRNA processing;;CC:nuclear periphery;;CC:preribosome, large subunit precursor;;CC:nucleolus;;	K14823	EBP2, EBNA1BP2	------	------
	Zm00001d006002		228.806	blue	-	GO:0016226;;GO:0009536;;GO:0005506;;GO:0051536;	biological_process;;cellular_component;;molecular_function;;molecular_function;;	BP:iron-sulfur cluster assembly;;CC:plastid;;MF:iron ion binding;;MF:iron-sulfur cluster binding;;	------	------	------	------
	Zm00001d005807		171.264	blue	-	GO:0016021;;GO:0016020;	cellular_component;;cellular_component;;	CC:integral component of membrane;;CC:membrane;;	------	------	------	------
	Zm00001d005423		219.708	turquoise	DNA-directed RNA polymerases II IV and V subunit 12	GO:0006366;;GO:0006360;;GO:0006351;;GO:0006383;;GO:0005736;;GO:0005666;;GO:0005665;;GO:0001056;;GO:0003677;;GO:0001054;;GO:0001055;;GO:0003899;	biological_process;;biological_process;;biological_process;;biological_process;;cellular_component;;cellular_component;;cellular_component;;molecular_function;;molecular_function;;molecular_function;;molecular_function;;molecular_function;;	BP:transcription from RNA polymerase II promoter;;BP:transcription from RNA polymerase I promoter;;BP:transcription, DNA-templated;;BP:transcription from RNA polymerase III promoter;;CC:DNA-directed RNA polymerase I complex;;CC:DNA-directed RNA polymerase III complex;;CC:DNA-directed RNA polymerase II, core complex;;MF:RNA polymerase III activity;;MF:DNA binding;;MF:RNA polymerase I activity;;MF:…	K03009	RPB12, POLR2K	map00240;;map03020;;map05016;;map00230;;map04623	Pyrimidine metabolism;;RNA polymerase;;Huntington disease;;Purine metabolism;;Cytosolic DNA-sensing pathway
	Zm00001d005410		198.354	blue	Aquaporin PIP2-2	GO:0009992;;GO:0034220;;GO:0006810;;GO:0006833;;GO:0015793;;GO:0055085;;GO:0016020;;GO:0005773;;GO:0016021;;GO:0005887;;GO:0005886;;GO:0009506;;GO:0005215;;GO:0015250;;GO:0015267;;GO:0015254;	biological_process;;biological_process;;biological_process;;biological_process;;biological_process;;biological_process;;cellular_component;;cellular_component;;cellular_component;;cellular_component;;cellular_component;;cellular_component;;molecular_function;;molecular_function;;molecular_function;;molecular_function;;	BP:cellular water homeostasis;;BP:ion transmembrane transport;;BP:transport;;BP:water transport;;BP:glycerol transport;;BP:transmembrane transport;;CC:membrane;;CC:vacuole;;CC:integral component of membrane;;CC:integral component of plasma membrane;;CC:plasma membrane;;CC:plasmodesma;;MF:transporter activity;;MF:water channel activity;;MF:channel activity;;MF:glycerol channel activity;;	K09872	PIP	------	------
	Zm00001d005156		163.331	turquoise	Retrovirus-related Pol polyprotein LINE-1	GO:0046872;;GO:0008270;	molecular_function;;molecular_function;;	MF:metal ion binding;;MF:zinc ion binding;;	------	------	------	------
	Zm00001d004983		187.759	turquoise	Pentatricopeptide repeat-containing protein	GO:0009507;;GO:0005515;	cellular_component;;molecular_function;;	CC:chloroplast;;MF:protein binding;;	------	------	------	------
	Zm00001d004982		197.238	brown	Noc2p family	GO:0042273;;GO:0010582;;GO:0005730;;GO:0005634;;GO:0005654;;GO:0030690;;GO:0030691;	biological_process;;biological_process;;cellular_component;;cellular_component;;cellular_component;;cellular_component;;cellular_component;;	BP:ribosomal large subunit biogenesis;;BP:floral meristem determinacy;;CC:nucleolus;;CC:nucleus;;CC:nucleoplasm;;CC:Noc1p-Noc2p complex;;CC:Noc2p-Noc3p complex;;	K14833	NOC2	------	------
	Zm00001d004564		162.739	turquoise	Aconitate hydratase 3 mitochondrial	GO:0008152;;GO:0003994;;GO:0051539;	biological_process;;molecular_function;;molecular_function;;	BP:metabolic process;;MF:aconitate hydratase activity;;MF:4 iron, 4 sulfur cluster binding;;	K01681	ACO, acnA	map00020;;map00630;;map00720	Citrate cycl;;Glyoxylate and dicarboxylate metabolism;;Carbon fixation pathways in prokaryotes
	Zm00001d003966		165.689	blue	-	------	------	------	------	------	------	------
	Zm00001d003422		169.547	turquoise	Amino acid/polyamine transporter II	GO:0016021;;GO:0016020;	cellular_component;;cellular_component;;	CC:integral component of membrane;;CC:membrane;;	K15015	SLC32A, VGAT	map04727;;map04723;;map04721;;map05032;;map05033	GABAergic synapse;;Retrograde endocannabinoid signaling;;Synaptic vesicle cycle;;Morphine addiction;;Nicotine addiction
	Zm00001d003262		234.206	turquoise	Steroid nuclear receptor ligand-binding	GO:0016021;;GO:0016020;	cellular_component;;cellular_component;;	CC:integral component of membrane;;CC:membrane;;	------	------	------	------
	Zm00001d003116		209.827	turquoise	Major facilitator superfamily protein	GO:0055085;;GO:0016021;;GO:0016020;	biological_process;;cellular_component;;cellular_component;;	BP:transmembrane transport;;CC:integral component of membrane;;CC:membrane;;	------	------	------	------
	Zm00001d003044		182.906	turquoise	Beta-glucosidase 47	GO:1901657;;GO:0005975;;GO:0008422;;GO:0004553;	biological_process;;biological_process;;molecular_function;;molecular_function;;	BP:glycosyl compound metabolic process;;BP:carbohydrate metabolic process;;MF:beta-glucosidase activity;;MF:hydrolase activity, hydrolyzing O-glycosyl compounds;;	K05350	bglB	map00460;;map00500;;map00940	Cyanoamino acid metabolism;;Starch and sucrose metabolism;;Phenylpropanoid biosynthesis
	Zm00001d002974		164.594	turquoise	Probable metal-nicotianamine transporter YSL7	GO:0055085;;GO:0016021;;GO:0016020;	biological_process;;cellular_component;;cellular_component;;	BP:transmembrane transport;;CC:integral component of membrane;;CC:membrane;;	------	------	------	------
	Zm00001d002199		166.145	turquoise	Receptor-like serine/threonine-protein kinase SD1-8	GO:0006468;;GO:0009987;;GO:0016310;;GO:0048544;;GO:0016021;;GO:0016020;;GO:0000166;;GO:0004674;;GO:0016740;;GO:0016301;;GO:0004672;;GO:0005524;	biological_process;;biological_process;;biological_process;;biological_process;;cellular_component;;cellular_component;;molecular_function;;molecular_function;;molecular_function;;molecular_function;;molecular_function;;molecular_function;;	BP:protein phosphorylation;;BP:cellular process;;BP:phosphorylation;;BP:recognition of pollen;;CC:integral component of membrane;;CC:membrane;;MF:nucleotide binding;;MF:protein serine/threonine kinase activity;;MF:transferase activity;;MF:kinase activity;;MF:protein kinase activity;;MF:ATP binding;;	------	------	------	------
	Zm00001d002190	severe depolymerization of actin1	169.397	brown	ARM repeat superfamily protein	GO:0042273;;GO:0000055;;GO:0030036;;GO:0005623;;GO:0005622;;GO:0005488;	biological_process;;biological_process;;biological_process;;cellular_component;;cellular_component;;molecular_function;;	BP:ribosomal large subunit biogenesis;;BP:ribosomal large subunit export from nucleus;;BP:actin cytoskeleton organization;;CC:cell;;CC:intracellular;;MF:binding;;	K14856	SDA1, SDAD1	------	------
	Zm00001d001974		178.011	brown	Inositol-pentakisphosphate 2-kinase	GO:0016310;;GO:0016301;;GO:0000166;;GO:0016740;;GO:0035299;;GO:0046872;;GO:0005524;	biological_process;;molecular_function;;molecular_function;;molecular_function;;molecular_function;;molecular_function;;molecular_function;;	BP:phosphorylation;;MF:kinase activity;;MF:nucleotide binding;;MF:transferase activity;;MF:inositol pentakisphosphate 2-kinase activity;;MF:metal ion binding;;MF:ATP binding;;	K10572	IPPK	map04070;;map00562	Phosphatidylinositol signaling system;;Inositol phosphate metabolism
	Zm00001d001896		221.183	turquoise	Probable phytol kinase%2C chloroplastic	GO:0016310;;GO:0044237;;GO:0010189;;GO:0016021;;GO:0016020;;GO:0009507;;GO:0016301;;GO:0016740;;GO:0010276;	biological_process;;biological_process;;biological_process;;cellular_component;;cellular_component;;cellular_component;;molecular_function;;molecular_function;;molecular_function;;	BP:phosphorylation;;BP:cellular metabolic process;;BP:vitamin E biosynthetic process;;CC:integral component of membrane;;CC:membrane;;CC:chloroplast;;MF:kinase activity;;MF:transferase activity;;MF:phytol kinase activity;;	K18678	VTE5	------	------
	Zm00001d001808		174.148	brown	-	GO:0009553;;GO:0006364;;GO:0009555;	biological_process;;biological_process;;biological_process;;	BP:embryo sac development;;BP:rRNA processing;;BP:pollen development;;	K14797	ENP1, BYSL	------	------
	Zm00001d000280		169.017	blue	-	------	------	------	------	------	------	------
	Zm00001d000213		207.805	turquoise	Putative translation elongation factor family protein	GO:0006414;;GO:0045727;;GO:0005743;;GO:0005759;;GO:0003924;;GO:0043022;;GO:0003746;;GO:0005525;	biological_process;;biological_process;;cellular_component;;cellular_component;;molecular_function;;molecular_function;;molecular_function;;molecular_function;;	BP:translational elongation;;BP:positive regulation of translation;;CC:mitochondrial inner membrane;;CC:mitochondrial matrix;;MF:GTPase activity;;MF:ribosome binding;;MF:translation elongation factor activity;;MF:GTP binding;;	K21594	GUF1	------	------
	ENSRNA049477866	MIR398	196.566	blue	microRNA MIR398	------	------	------	------	------	------	------
