# Supplementary material for: Global Transcriptome and Weighted Gene Co-expression Network Analyses of Growth-Stage-Specific Drought Stress Responses in Maize
Source: Front Genet. 2021 Jan 26;12:645443. doi: 10.3389/fgene.2021.645443 (PMC7870802; doi:10.3389/fgene.2021.645443)
Supplement: Supplementary file 1 [file Data_Sheet_1.ZIP › Supplementary Material/Supplemantery Tables/Supplementary Table 8.xls]

## Sheet: Supplementary Table 8
Supplementary Table 8. The qRT-PCR results
			V12 stage		VT stage		R2 stage		R4 stage
Gene_id	Gene_name	Gene_description	RNA-Seq	qRT-PCR	RNA-Seq	qRT-PCR	RNA-Seq	qRT-PCR	RNA-Seq	qRT-PCR
Zm00001d021647		ABC transporter G family member 34	0.83458	1.00853					-0.781007	-0.510493
Zm00001d042886	protein phosphatase homolog3	Protein phosphatase homolog3			0.649264	0.904642			0.839583	1.25804
Zm00001d025015		Glucose-6-phosphate 1-dehydrogenase	0.595987	0.787312			0.595987	0.858793
Zm00001d025831	ammonium transporter1	Ammonium transporter1			-0.686518	-0.856277	0.589553	0.936222
Zm00001d040399		Peroxidase 24			-0.666659	-1.21492	-0.756999	-0.684461
Zm00001d018220	glutathione transferase24	Glutathione transferase24	-0.691063	-0.910493					-0.691063	-0.856277
Zm00001d011132		Protein phosphatase 2C 16	1.31865	1.11354			-0.691898	-1.00464
Zm00001d043992	bZIP transcription factor1	bZIP transcription factor1	0.987605	0.852659	0.744197	1.35446
Zm00001d051556	nine-cis-epoxycarotenoid dioxygenase6	Nine-cis-epoxycarotenoid dioxygenase6	-0.677591	-0.854915					0.95774	1.60243
Zm00001d041853	myb transcription factor8	Myb transcription factor8	0.840024	0.96395	0.730989	0.966011
Zm00001d044812	PIN-formed protein1	Putative auxin efflux carrier	0.859515	1.12876					-0.83226	-1.21342
Zm00001d024839	glutathione S-transferase2	Glutathione S-transferase2			-1.38586	-1.10413	-0.635646	-0.948344
